# Supplementary material for: Pan-India influenza-like illness (ILI) and Severe acute respiratory infection (SARI) surveillance: epidemiological, clinical and genomic analysis
Source: Front Public Health. 2023 Oct 20;11:1218292. doi: 10.3389/fpubh.2023.1218292 (PMC10624221; doi:10.3389/fpubh.2023.1218292)
Supplement: Supplementary file 1 [file Table_1.XLSX]

## Sheet: Sheet1
facility_name	sample_id	gender	Age	Y/M/D	patient_hospitalized	date_of_hospitalization	sample_result	admitted_in_icu	date_of_icu_admission	discharged_alive	date_of_discharge	death	date_of_death	Diff between hosp and death values	health_facility	hospital_name	oxygen	Start date	Weaning date	ventilation	Start date	Weaning date	infa	h1n1	h3n2	unsubtype	infb	victoria2	yamagata	lineagenotdetermine3	ANY INFLUENZA POSITIVE	sarscov2	Comorbidities
All India Institute Of Medical Sciences, Bhopal	AIIMSB/04	Female	34	Y	No		Negative	NO		NO		NO		0	None		NO			NO			NO	NO	NO	NO	NO	NO	NO	NO		NO
All India Institute Of Medical Sciences, Bhopal	AIIMSB/05	Male	32	Y	No		Negative	NO		NO		NO		0	None		NO			NO			NO	NO	NO	NO	NO	NO	NO	NO		NO
All India Institute Of Medical Sciences, Bhopal	AIIMSB/06	Female	18	Y	No		Negative	NO		NO		NO		0	None		NO			NO			NO	NO	NO	NO	NO	NO	NO	NO		NO
All India Institute Of Medical Sciences, Bhopal	AIIMSB/07	Male	16	Y	No		Negative	NO		NO		NO		0	None		NO			NO			NO	NO	NO	NO	NO	NO	NO	NO		NO
All India Institute Of Medical Sciences, Bhopal	AIIMSB/08	Male	50	Y	No		Negative	NO		NO		NO		0	None		NO			NO			NO	NO	NO	NO	NO	NO	NO	NO		NO	Y
All India Institute Of Medical Sciences, Bhopal	AIIMSB/11	Male	14	Y	No		Negative	NO		NO		NO		0	None		NO			NO			NO	NO	NO	NO	NO	NO	NO	NO		NO
All India Institute Of Medical Sciences, Bhopal	AIIMSB/12	Female	51	Y	No		Negative	NO		NO		NO		0	None		NO			NO			NO	NO	NO	NO	NO	NO	NO	NO		NO
All India Institute Of Medical Sciences, Bhopal	AIIMSB/13	Female	27	Y	No		Negative	NO		NO		NO		0	None		NO			NO			NO	NO	NO	NO	NO	NO	NO	NO		NO
All India Institute Of Medical Sciences, Bhopal	AIIMSB/15	Male	37	Y	No		Negative	NO		NO		NO		0	None		NO			NO			NO	NO	NO	NO	NO	NO	NO	NO		NO
All India Institute Of Medical Sciences, Bhopal	AIIMSB/16	Male	39	Y	No		Negative	NO		NO		NO		0	None		NO			NO			NO	NO	NO	NO	NO	NO	NO	NO		NO
All India Institute Of Medical Sciences, Bhopal	AIIMSB/30	Female	41	Y	No		Negative	NO		NO		NO		0	None		NO			NO			NO	NO	NO	NO	NO	NO	NO	NO		NO
All India Institute Of Medical Sciences, Bhopal	AIIMSB/34	Female	25	Y	No		Negative	NO		NO		NO		0	None		NO			NO			NO	NO	NO	NO	NO	NO	NO	NO		NO
All India Institute Of Medical Sciences, Bhopal	AIIMSB/39	Female	26	Y	No		Negative	NO		NO		NO		0	None		NO			NO			NO	NO	NO	NO	NO	NO	NO	NO		NO
All India Institute Of Medical Sciences, Bhopal	AIIMSB/32	Male	61	Y	Yes	2021-09-07	Negative	NO		NO		NO		-44446	None	AIIMS, Bhopal	NO			NO			NO	NO	NO	NO	NO	NO	NO	NO		NO	Y
All India Institute Of Medical Sciences, Bhopal	AIIMSB/33	Female	48	Y	Yes	2021-09-07	Negative	NO		NO		NO		-44446	None	AIIMS, Bhopal	NO			NO			NO	NO	NO	NO	NO	NO	NO	NO		NO	Y
All India Institute Of Medical Sciences, Bhopal	AIIMSB/35	Male	31	Y	No		Negative	NO		NO		NO		0	None		NO			NO			NO	NO	NO	NO	NO	NO	NO	NO		NO
All India Institute Of Medical Sciences, Bhopal	AIIMSB/36	Female	53	Y	No		Negative	NO		NO		NO		0	None		NO			NO			NO	NO	NO	NO	NO	NO	NO	NO		NO
All India Institute Of Medical Sciences, Bhopal	AIIMSB/37	Female	60	Y	Yes	2021-09-09	Negative	NO		NO		NO		-44448	None	AIIMS, Bhopal	NO			NO			NO	NO	NO	NO	NO	NO	NO	NO		NO	Y
All India Institute Of Medical Sciences, Bhopal	AIIMSB/01	Female	63	Y	Yes	2021-08-18	Negative	NO		NO		NO		-44426	None	AIIMS, Bhopal	NO			NO			NO	NO	NO	NO	NO	NO	NO	NO		NO
All India Institute Of Medical Sciences, Bhopal	AIIMSB/22/276	Male	20	Y	No		Negative	NO		NO		NO		0	All India Institute of Medical Sciences, Bhopal		NO			NO			NO	NO	NO	NO	NO	NO	NO	NO		NO
All India Institute Of Medical Sciences, Bhopal	AIIMSB/09	Male	46	Y	Yes	2021-08-20	Negative	NO		NO		NO		-44428	None	AIIMS,BHOPAL	NO			NO			NO	NO	NO	NO	NO	NO	NO	NO		NO
All India Institute Of Medical Sciences, Bhopal	AIIMSB/23	Male	28	Y	No		Negative	NO		NO		NO		0	None		NO			NO			NO	NO	NO	NO	NO	NO	NO	NO		NO
All India Institute Of Medical Sciences, Bhopal	AIIMSB/40	Male	27	Y	No		Negative	NO		NO		NO		0	None		NO			NO			NO	NO	NO	NO	NO	NO	NO	NO		NO
All India Institute Of Medical Sciences, Bhopal	AIIMSB/42	Female	20	Y	No		Negative	NO		NO		NO		0	None		NO			NO			NO	NO	NO	NO	NO	NO	NO	NO		NO
All India Institute Of Medical Sciences, Bhopal	AIIMSB/44	Female	14	Y	No		Negative	NO		NO		NO		0	None		NO			NO			NO	NO	NO	NO	NO	NO	NO	NO		NO
All India Institute Of Medical Sciences, Bhopal	AIIMSB/46	Female	25	Y	No		Negative	NO		NO		NO		0	None		NO			NO			NO	NO	NO	NO	NO	NO	NO	NO		NO
All India Institute Of Medical Sciences, Bhopal	AIIMSB/47	Male	34	Y	No		Negative	NO		NO		NO		0	None		NO			NO			NO	NO	NO	NO	NO	NO	NO	NO		NO
All India Institute Of Medical Sciences, Bhopal	AIIMSB/48	Male	20	Y	No		Negative	NO		NO		NO		0	None		NO			NO			NO	NO	NO	NO	NO	NO	NO	NO		NO
All India Institute Of Medical Sciences, Bhopal	AIIMSB/49	Male	26	Y	No		Negative	NO		NO		NO		0	None		NO			NO			NO	NO	NO	NO	NO	NO	NO	NO		NO
All India Institute Of Medical Sciences, Bhopal	AIIMSB/54	Male	4	Y	No		Negative	NO		NO		NO		0	Urban Primary Health Care Centre Barkheda Pathani		NO			NO			NO	NO	NO	NO	NO	NO	NO	NO		NO
All India Institute Of Medical Sciences, Bhopal	AIIMSB/59	Male	71	Y	No		Negative	NO		NO		NO		0	None		NO			NO			NO	NO	NO	NO	NO	NO	NO	NO		NO
All India Institute Of Medical Sciences, Bhopal	AIIMSB/60	Female	27	Y	No		Negative	NO		NO		NO		0	None		NO			NO			NO	NO	NO	NO	NO	NO	NO	NO		NO
All India Institute Of Medical Sciences, Bhopal	AIIMSB/63	Male	27	Y	No		Negative	NO		NO		NO		0	None		NO			NO			NO	NO	NO	NO	NO	NO	NO	NO		NO
All India Institute Of Medical Sciences, Bhopal	AIIMSB/67	Male	40	Y	No		Negative	NO		NO		NO		0	None		NO			NO			NO	NO	NO	NO	NO	NO	NO	NO		NO	Y
All India Institute Of Medical Sciences, Bhopal	AIIMSB/68	Male	40	Y	No		Negative	NO		NO		NO		0	Urban Primary Health Care Centre Barkheda Pathani		NO			NO			NO	NO	NO	NO	NO	NO	NO	NO		NO
All India Institute Of Medical Sciences, Bhopal	AIIMSB/70	Male	7	Y	No		Negative	NO		NO		NO		0	Urban Primary Health Care Centre Barkheda Pathani		NO			NO			NO	NO	NO	NO	NO	NO	NO	NO		NO
All India Institute Of Medical Sciences, Bhopal	AIIMSB/71	Male	60	Y	No		Negative	NO		NO		NO		0	Urban Primary Health Care Centre Barkheda Pathani		NO			NO			NO	NO	NO	NO	NO	NO	NO	NO		NO
All India Institute Of Medical Sciences, Bhopal	AIIMSB/74	Female	39	Y	No		Negative	NO		NO		NO		0	Urban Primary Health Care Centre Barkheda Pathani		NO			NO			NO	NO	NO	NO	NO	NO	NO	NO		NO
All India Institute Of Medical Sciences, Bhopal	AIIMSB/76	Male	24	Y	No		Negative	NO		NO		NO		0	Urban Primary Health Care Centre Barkheda Pathani		NO			NO			NO	NO	NO	NO	NO	NO	NO	NO		NO
All India Institute Of Medical Sciences, Bhopal	AIIMSB/77	Female	30	Y	No		Negative	NO		NO		NO		0	Urban Primary Health Care Centre Barkheda Pathani		NO			NO			NO	NO	NO	NO	NO	NO	NO	NO		NO
All India Institute Of Medical Sciences, Bhopal	AIIMSB/79	Female	25	Y	No		Negative	NO		NO		NO		0	None		NO			NO			NO	NO	NO	NO	NO	NO	NO	NO		NO
All India Institute Of Medical Sciences, Bhopal	AIIMSB/80	Male	15	Y	Yes	2021-09-26	Negative	NO		NO		NO		-44465	None		NO			NO			NO	NO	NO	NO	NO	NO	NO	NO		NO
All India Institute Of Medical Sciences, Bhopal	AIIMSB/87	Female	27	Y	No		Negative	NO		NO		NO		0	Urban Primary Health Care Centre Barkheda Pathani		NO			NO			NO	NO	NO	NO	NO	NO	NO	NO		NO
All India Institute Of Medical Sciences, Bhopal	AIIMSB/89	Female	39	Y	Yes	2021-09-28	Negative	NO		NO		NO		-44467	None		NO			NO			NO	NO	NO	NO	NO	NO	NO	NO		NO
All India Institute Of Medical Sciences, Bhopal	AIIMSB/96	Male	68	Y	No		Positive	NO		NO		NO		0	Urban Primary Health Care Centre Barkheda Pathani		NO			NO			NO	NO	NO	NO	Yes	Yes	NO	NO	Y	NO	Y
All India Institute Of Medical Sciences, Bhopal	AIIMSB/97	Male	38	Y	No		Negative	NO		NO		NO		0	Urban Primary Health Care Centre Barkheda Pathani		NO			NO			NO	NO	NO	NO	NO	NO	NO	NO		NO
All India Institute Of Medical Sciences, Bhopal	AIIMSB/124	Male	37	Y	No		Negative	NO		NO		NO		0	None		NO			NO			NO	NO	NO	NO	NO	NO	NO	NO		NO
All India Institute Of Medical Sciences, Bhopal	AIIMSB/125	Male	9	Y	No		Negative	NO		NO		NO		0	Urban Primary Health Care Centre Barkheda Pathani		NO			NO			NO	NO	NO	NO	NO	NO	NO	NO		NO
All India Institute Of Medical Sciences, Bhopal	AIIMSB/126	Male	35	Y	No		Negative	NO		NO		NO		0	None		NO			NO			NO	NO	NO	NO	NO	NO	NO	NO		NO
All India Institute Of Medical Sciences, Bhopal	AIIMSB/127	Male	35	Y	No		Negative	NO		NO		NO		0	None		NO			NO			NO	NO	NO	NO	NO	NO	NO	NO		NO
All India Institute Of Medical Sciences, Bhopal	AIIMSB/129	Female	21	Y	No		Negative	NO		NO		NO		0	None		NO			NO			NO	NO	NO	NO	NO	NO	NO	NO		NO
All India Institute Of Medical Sciences, Bhopal	AIIMSB/133	Male	59	Y	No		Negative	NO		NO		NO		0	Urban Primary Health Care Centre Barkheda Pathani		NO			NO			NO	NO	NO	NO	NO	NO	NO	NO		NO
All India Institute Of Medical Sciences, Bhopal	AIIMSB/138	Female	9	Y	No		Negative	NO		NO		NO		0	Urban Primary Health Care Centre Barkheda Pathani		NO			NO			NO	NO	NO	NO	NO	NO	NO	NO		NO
All India Institute Of Medical Sciences, Bhopal	AIIMSB/142	Male	10	Y	No		Negative	NO		NO		NO		0	Urban Primary Health Care Centre Barkheda Pathani		NO			NO			NO	NO	NO	NO	NO	NO	NO	NO		NO
All India Institute Of Medical Sciences, Bhopal	AIIMSB/146	Female	31	Y	No		Negative	NO		NO		NO		0	Urban Primary Health Care Centre Barkheda Pathani		NO			NO			NO	NO	NO	NO	NO	NO	NO	NO		NO
All India Institute Of Medical Sciences, Bhopal	AIIMSB/158	Male	54	Y	No		Negative	NO		NO		NO		0	None		NO			NO			NO	NO	NO	NO	NO	NO	NO	NO		NO
All India Institute Of Medical Sciences, Bhopal	AIIMSB/159	Female	24	Y	No		Negative	NO		NO		NO		0	None		NO			NO			NO	NO	NO	NO	NO	NO	NO	NO		NO
All India Institute Of Medical Sciences, Bhopal	AIIMSB/165	Male	23	Y	No		Negative	NO		NO		NO		0	Urban Primary Health Care Centre Barkheda Pathani		NO			NO			NO	NO	NO	NO	NO	NO	NO	NO		NO
All India Institute Of Medical Sciences, Bhopal	AIIMSB/169	Female	40	Y	No		Negative	NO		NO		NO		0	Urban Primary Health Care Centre Barkheda Pathani		NO			NO			NO	NO	NO	NO	NO	NO	NO	NO		NO
All India Institute Of Medical Sciences, Bhopal	AIIMSB/173	Male	34	Y	No		Negative	NO		NO		NO		0	Urban Primary Health Care Centre Barkheda Pathani		NO			NO			NO	NO	NO	NO	NO	NO	NO	NO		NO
All India Institute Of Medical Sciences, Bhopal	AIMSB/176	Male	28	Y	No		Negative	NO		NO		NO		0	Urban Primary Health Care Centre Barkheda Pathani		NO			NO			NO	NO	NO	NO	NO	NO	NO	NO		NO
All India Institute Of Medical Sciences, Bhopal	AIIMSB/187	Female	12	Y	No		Negative	NO		NO		NO		0	Urban Primary Health Care Centre Barkheda Pathani		NO			NO			NO	NO	NO	NO	NO	NO	NO	NO		NO
All India Institute Of Medical Sciences, Bhopal	AIIMSB/188	Female	18	Y	No		Negative	NO		NO		NO		0	Urban Primary Health Care Centre Barkheda Pathani		NO			NO			NO	NO	NO	NO	NO	NO	NO	NO		NO
All India Institute Of Medical Sciences, Bhopal	AIIMSB/189	Male	39	Y	No		Negative	NO		NO		NO		0	Urban Primary Health Care Centre Barkheda Pathani		NO			NO			NO	NO	NO	NO	NO	NO	NO	NO		NO
All India Institute Of Medical Sciences, Bhopal	AIIMSB/195	Female	18	Y	No		Negative	NO		NO		NO		0	Urban Primary Health Care Centre Barkheda Pathani		NO			NO			NO	NO	NO	NO	NO	NO	NO	NO		NO
All India Institute Of Medical Sciences, Bhopal	AIIMSB/197	Female	15	Y	No		Negative	NO		NO		NO		0	Urban Primary Health Care Centre Barkheda Pathani		NO			NO			NO	NO	NO	NO	NO	NO	NO	NO		NO
All India Institute Of Medical Sciences, Bhopal	AIIMSB/201	Male			No		Negative	NO		NO		NO		0	None		NO			NO			NO	NO	NO	NO	NO	NO	NO	NO		NO
All India Institute Of Medical Sciences, Bhopal	AIIMSB/212	Female	40	Y	No		Negative	NO		NO		NO		0	Urban Primary Health Care Centre Barkheda Pathani		NO			NO			NO	NO	NO	NO	NO	NO	NO	NO		NO
All India Institute Of Medical Sciences, Bhopal	AIIMSB/215	Female	42	Y	Yes	2021-11-01	Negative	NO		NO		NO		-44501	None		NO			NO			NO	NO	NO	NO	NO	NO	NO	NO		NO
All India Institute Of Medical Sciences, Bhopal	AIIMSB/217	Male	24	Y	No		Negative	NO		NO		NO		0	Urban Primary Health Care Centre Barkheda Pathani		NO			NO			NO	NO	NO	NO	NO	NO	NO	NO		NO
All India Institute Of Medical Sciences, Bhopal	AIIMSB/221	Male	23	Y	No		Negative	NO		NO		NO		0	None		NO			NO			NO	NO	NO	NO	NO	NO	NO	NO		NO
All India Institute Of Medical Sciences, Bhopal	AIIMSB/222	Female	50	Y	No		Negative	NO		NO		NO		0	None		NO			NO			NO	NO	NO	NO	NO	NO	NO	NO		NO
All India Institute Of Medical Sciences, Bhopal	AIIMSB/228	Male	25	Y	No		Negative	NO		NO		NO		0	None		NO			NO			NO	NO	NO	NO	NO	NO	NO	NO		NO
All India Institute Of Medical Sciences, Bhopal	AIIMSB/232	Male	17	Y	No		Negative	NO		NO		NO		0	None		NO			NO			NO	NO	NO	NO	NO	NO	NO	NO		NO
All India Institute Of Medical Sciences, Bhopal	AIIMSB/246	Female	22	Y	No		Negative	NO		NO		NO		0	Urban Primary Health Care Centre Barkheda Pathani		NO			NO			NO	NO	NO	NO	NO	NO	NO	NO		NO
All India Institute Of Medical Sciences, Bhopal	AIIMSB/247	Female	25	Y	No		Negative	NO		NO		NO		0	Urban Primary Health Care Centre Barkheda Pathani		NO			NO			NO	NO	NO	NO	NO	NO	NO	NO		NO
All India Institute Of Medical Sciences, Bhopal	AIIMSB/257	Male	38	Y	No		Negative	NO		NO		NO		0	Urban Primary Health Care Centre Barkheda Pathani		NO			NO			NO	NO	NO	NO	NO	NO	NO	NO		NO
All India Institute Of Medical Sciences, Bhopal	AIIMSB/262	Male	20	Y	No		Negative	NO		NO		NO		0	Urban Primary Health Care Centre Barkheda Pathani		NO			NO			NO	NO	NO	NO	NO	NO	NO	NO		NO
All India Institute Of Medical Sciences, Bhopal	AIIMSB/263	Male	2	Y	No		Negative	NO		NO		NO		0	Urban Primary Health Care Centre Barkheda Pathani		NO			NO			NO	NO	NO	NO	NO	NO	NO	NO		NO
All India Institute Of Medical Sciences, Bhopal	AIIMSB/289	Male	45	Y	Yes	2021-11-22	Negative	NO		NO		NO		-44522	None		NO			NO			NO	NO	NO	NO	NO	NO	NO	NO		NO
All India Institute Of Medical Sciences, Bhopal	AIIMSB/300	Female	26	Y	No		Negative	NO		NO		NO		0	None		NO			NO			NO	NO	NO	NO	NO	NO	NO	NO		NO
All India Institute Of Medical Sciences, Bhopal	AIIMSB/301	Male	45	Y	No		Negative	NO		NO		NO		0	None		NO			NO			NO	NO	NO	NO	NO	NO	NO	NO		NO
All India Institute Of Medical Sciences, Bhopal	AIIMSB/302	Male	23	Y	No		Negative	NO		NO		NO		0	None		NO			NO			NO	NO	NO	NO	NO	NO	NO	NO		NO
All India Institute Of Medical Sciences, Bhopal	AIIMSB/305	Female	35	Y	No		Negative	NO		NO		NO		0	None		NO			NO			NO	NO	NO	NO	NO	NO	NO	NO		NO
All India Institute Of Medical Sciences, Bhopal	AIIMSB/313	Female	21	Y	No		Negative	NO		NO		NO		0	None		NO			NO			NO	NO	NO	NO	NO	NO	NO	NO		NO
All India Institute Of Medical Sciences, Bhopal	AIIMSB/317	Female	6	Y	No		Negative	NO		NO		NO		0	Urban Primary Health Care Centre Barkheda Pathani		NO			NO			NO	NO	NO	NO	NO	NO	NO	NO		NO
All India Institute Of Medical Sciences, Bhopal	AIIMSB/319	Male	29	Y	No		Negative	NO		NO		NO		0	Urban Primary Health Care Centre Barkheda Pathani		NO			NO			NO	NO	NO	NO	NO	NO	NO	NO		NO
All India Institute Of Medical Sciences, Bhopal	AIIMSB/330	Female	6	Y	No		Negative	NO		NO		NO		0	Urban Primary Health Care Centre Barkheda Pathani		NO			NO			NO	NO	NO	NO	NO	NO	NO	NO		NO
All India Institute Of Medical Sciences, Bhopal	AIIMSB/332	Female	40	Y	No		Negative	NO		NO		NO		0	Urban Primary Health Care Centre Barkheda Pathani		NO			NO			NO	NO	NO	NO	NO	NO	NO	NO		NO
All India Institute Of Medical Sciences, Bhopal	AIIMSB/335	Male	2	Y	No		Negative	NO		NO		NO		0	Urban Primary Health Care Centre Barkheda Pathani		NO			NO			NO	NO	NO	NO	NO	NO	NO	NO		NO
All India Institute Of Medical Sciences, Bhopal	AIIMSB/337	Female	40	Y	No		Negative	NO		NO		NO		0	Urban Primary Health Care Centre Barkheda Pathani		NO			NO			NO	NO	NO	NO	NO	NO	NO	NO		NO
All India Institute Of Medical Sciences, Bhopal	AIIMSB/342	Female	4	Y	No		Negative	NO		NO		NO		0	Urban Primary Health Care Centre Barkheda Pathani		NO			NO			NO	NO	NO	NO	NO	NO	NO	NO		NO
All India Institute Of Medical Sciences, Bhopal	AIIMSB/345	Male	67	Y	No		Negative	NO		NO		NO		0	None		NO			NO			NO	NO	NO	NO	NO	NO	NO	NO		NO
All India Institute Of Medical Sciences, Bhopal	AIIMSB/366	Female	53	Y	No		Negative	NO		NO		NO		0	AIIMS BHOPAL		NO			NO			NO	NO	NO	NO	NO	NO	NO	NO		NO
All India Institute Of Medical Sciences, Bhopal	AIIMSB/364	Male	65	Y	No		Negative	NO		NO		NO		0	Urban Primary Health Care Centre Barkheda Pathani		NO			NO			NO	NO	NO	NO	NO	NO	NO	NO		NO
All India Institute Of Medical Sciences, Bhopal	AIIMSB/379	Male	5	Y	No		Negative	NO		NO		NO		0	Urban Primary Health Care Centre Barkheda Pathani		NO			NO			NO	NO	NO	NO	NO	NO	NO	NO		NO
All India Institute Of Medical Sciences, Bhopal	AIIMSB/380	Female	12	Y	No		Negative	NO		NO		NO		0	Urban Primary Health Care Centre Barkheda Pathani		NO			NO			NO	NO	NO	NO	NO	NO	NO	NO		NO
All India Institute Of Medical Sciences, Bhopal	AIIMSB/382	Male	46	Y	No		Negative	NO		NO		NO		0	None		NO			NO			NO	NO	NO	NO	NO	NO	NO	NO		NO
All India Institute Of Medical Sciences, Bhopal	AIIMSB/384	Female	30	Y	No		Negative	NO		NO		NO		0	Urban Primary Health Care Centre Barkheda Pathani		NO			NO			NO	NO	NO	NO	NO	NO	NO	NO		NO
All India Institute Of Medical Sciences, Bhopal	AIIMSB/395	Male	7	Y	No		Negative	NO		NO		NO		0	None		NO			NO			NO	NO	NO	NO	NO	NO	NO	NO		NO
All India Institute Of Medical Sciences, Bhopal	AIIMSB/400	Female	58	Y	Yes	2021-12-23	Negative	NO		NO		NO		-44553	None		NO			NO			NO	NO	NO	NO	NO	NO	NO	NO		NO
All India Institute Of Medical Sciences, Bhopal	AIIMSB/408	Male	10	Y	No		Negative	NO		NO		NO		0	Urban Primary Health Care Centre Barkheda Pathani		NO			NO			NO	NO	NO	NO	NO	NO	NO	NO		NO
All India Institute Of Medical Sciences, Bhopal	AIIMSB/421	Male	55	Y	No		Negative	NO		NO		NO		0	None		NO			NO			NO	NO	NO	NO	NO	NO	NO	NO		NO
All India Institute Of Medical Sciences, Bhopal	AIIMSB/22/002	Female	49	Y	No		Negative	NO		NO		NO		0	PHC- Sai Baba Nagar		NO			NO			NO	NO	NO	NO	NO	NO	NO	NO		NO
All India Institute Of Medical Sciences, Bhopal	AIIMSB/22/005	Male	60	Y	No		Negative	NO		NO		NO		0	Urban Primary Health Care Centre Barkheda Pathani		NO			NO			NO	NO	NO	NO	NO	NO	NO	NO		NO
All India Institute Of Medical Sciences, Bhopal	aiimsb/22/019	Female	21	Y	No		Negative	NO		NO		NO		0	AIIMS BHOPAL		NO			NO			NO	NO	NO	NO	NO	NO	NO	NO		NO
All India Institute Of Medical Sciences, Bhopal	AIIMSB/22/029	Female	6	Y	No		Negative	NO		NO		NO		0	Urban Primary Health Care Centre Barkheda Pathani		NO			NO			NO	NO	NO	NO	NO	NO	NO	NO		NO
All India Institute Of Medical Sciences, Bhopal	AIIMSB/22/031	Male	41	Y	Yes	2022-01-12	Negative	NO		NO		NO		-44573	All India Institute of Medical Sciences, Bhopal		NO			NO			NO	NO	NO	NO	NO	NO	NO	NO		NO
All India Institute Of Medical Sciences, Bhopal	AIIMSB/22/034	Male	17	Y	No		Negative	NO		NO		NO		0	PHC-Barkheda Pathani		NO			NO			NO	NO	NO	NO	NO	NO	NO	NO		NO
All India Institute Of Medical Sciences, Bhopal	AIIMSB/22/041	Male	40	Y	No		Positive	NO		NO		NO		0	PHC-Barkheda Pathani		NO			NO			NO	NO	NO	NO	NO	NO	NO	NO		Yes
All India Institute Of Medical Sciences, Bhopal	AIIMSB/22/055	Male	22	Y	No		Positive	NO		NO		NO		0	PHC-Sai Baba Nagar		NO			NO			NO	NO	NO	NO	NO	NO	NO	NO		Yes
All India Institute Of Medical Sciences, Bhopal	AIIMSB/22/43	Male	7	Y	No		Negative	NO		NO		NO		0	PHC-Barkheda Pathani		NO			NO			NO	NO	NO	NO	NO	NO	NO	NO		NO
All India Institute Of Medical Sciences, Bhopal	AIIMSB/22/056	Female	25	Y	No		Negative	NO		NO		NO		0	PHC-Sai Baba Nagar		NO			NO			NO	NO	NO	NO	NO	NO	NO	NO		NO
All India Institute Of Medical Sciences, Bhopal	AIIMSB/22/058	Female	23	Y	No		Positive	NO		NO		NO		0	PHC-Sai Baba Nagar		NO			NO			NO	NO	NO	NO	NO	NO	NO	NO		Yes
All India Institute Of Medical Sciences, Bhopal	AIIMSB/22/068	Male	33	Y	No		Negative	NO		NO		NO		0	All India Institute of Medical Sciences, Bhopal		NO			NO			NO	NO	NO	NO	NO	NO	NO	NO		NO
All India Institute Of Medical Sciences, Bhopal	AIIMSB/22/063	Male	30	Y	No		Positive	NO		NO		NO		0	PHC-Barkheda Pathani		NO			NO			NO	NO	NO	NO	NO	NO	NO	NO		Yes
All India Institute Of Medical Sciences, Bhopal	AIIMSB/22/067	Female	11	Y	No		Positive	NO		NO		NO		0	PHC-Barkheda Pathani		NO			NO			NO	NO	NO	NO	NO	NO	NO	NO		Yes
All India Institute Of Medical Sciences, Bhopal	AIIMSB/22/072	Male	30	Y	No		Negative	NO		NO		NO		0	PHC-Barkheda Pathani		NO			NO			NO	NO	NO	NO	NO	NO	NO	NO		NO
All India Institute Of Medical Sciences, Bhopal	AIIMSB/22/074	Male	42	Y	No		Negative	NO		NO		NO		0	PHC-Barkheda Pathani		NO			NO			NO	NO	NO	NO	NO	NO	NO	NO		NO
All India Institute Of Medical Sciences, Bhopal	AIIMSB/22/081	Female	10	Y	No		Negative	NO		NO		NO		0	PHC-Barkheda Pathani		NO			NO			NO	NO	NO	NO	NO	NO	NO	NO		NO
All India Institute Of Medical Sciences, Bhopal	AIIMSB/22/093	Female	42	Y	No		Positive	NO		NO		NO		0	PHC-Barkheda Pathani		NO			NO			NO	NO	NO	NO	NO	NO	NO	NO		Yes
All India Institute Of Medical Sciences, Bhopal	AIIMSB/22/094	Male	40	Y	No		Negative	NO		NO		NO		0	PHC-Barkheda Pathani		NO			NO			NO	NO	NO	NO	NO	NO	NO	NO		NO
All India Institute Of Medical Sciences, Bhopal	AIIMSB/22/095	Male	18	Y	No		Negative	NO		NO		NO		0	PHC-Barkheda Pathani		NO			NO			NO	NO	NO	NO	NO	NO	NO	NO		NO
All India Institute Of Medical Sciences, Bhopal	AIIMSB/22/091	Male	14	Y	No		Negative	NO		NO		NO		0	PHC-Barkheda Pathani		NO			NO			NO	NO	NO	NO	NO	NO	NO	NO		NO
All India Institute Of Medical Sciences, Bhopal	AIIMSB/22/101	Female	83	Y	No		Positive	NO		NO		NO		0	All India Institute of Medical Sciences, Bhopal		NO			NO			NO	NO	NO	NO	NO	NO	NO	NO		Yes
All India Institute Of Medical Sciences, Bhopal	AIIMSB/22/077	Male	27	Y	No		Positive	NO		NO		NO		0	All India Institute of Medical Sciences, Bhopal		NO			NO			NO	NO	NO	NO	NO	NO	NO	NO		Yes
All India Institute Of Medical Sciences, Bhopal	AIIMSB/22/107	Male	60	Y	No		Positive	NO		NO		NO		0	PHC-Barkheda Pathani		NO			NO			NO	NO	NO	NO	NO	NO	NO	NO		Yes
All India Institute Of Medical Sciences, Bhopal	AIIMSB/22/117	Male	49	Y	No		Positive	NO		NO		NO		0	PHC-Barkheda Pathani		NO			NO			NO	NO	NO	NO	NO	NO	NO	NO		Yes
All India Institute Of Medical Sciences, Bhopal	AIIMSB/22/116	Male	41	Y	No		Positive	NO		NO		NO		0	PHC-Barkheda Pathani		NO			NO			NO	NO	NO	NO	NO	NO	NO	NO		Yes
All India Institute Of Medical Sciences, Bhopal	AIIMSB/22/113	Male	39	Y	No		Negative	NO		NO		NO		0	All India Institute of Medical Sciences, Bhopal		NO			NO			NO	NO	NO	NO	NO	NO	NO	NO		NO
All India Institute Of Medical Sciences, Bhopal	AIIMSB/22/137	Female	45	Y	Yes	2022-02-06	Negative	NO		NO		NO		-44598	All India Institute of Medical Sciences, Bhopal		NO			NO			NO	NO	NO	NO	NO	NO	NO	NO		NO	Y
All India Institute Of Medical Sciences, Bhopal	AIIMSB/22/139	Female	22	Y	Yes	2022-02-07	Negative	NO		NO		NO		-44599	All India Institute of Medical Sciences, Bhopal		NO			NO			NO	NO	NO	NO	NO	NO	NO	NO		NO
All India Institute Of Medical Sciences, Bhopal	AIIMSB/22/146	Male	1	Y	Yes	2022-02-07	Negative	NO		NO		NO		-44599	All India Institute of Medical Sciences, Bhopal		NO			NO			NO	NO	NO	NO	NO	NO	NO	NO		NO
All India Institute Of Medical Sciences, Bhopal	AIIMSB/22/147	Male	60	Y	No		Negative	NO		NO		NO		0	PHC-Barkheda Pathani		NO			NO			NO	NO	NO	NO	NO	NO	NO	NO		NO
All India Institute Of Medical Sciences, Bhopal	AIIMSB/22/152	Male	27	Y	Yes	2022-02-07	Positive	NO		NO		NO		-44599	All India Institute of Medical Sciences, Bhopal		NO			NO			NO	NO	NO	NO	NO	NO	NO	NO		Yes
All India Institute Of Medical Sciences, Bhopal	AIIMSB/22/153	Female	59	Y	Yes	2022-02-07	Negative	NO		NO		NO		-44599	All India Institute of Medical Sciences, Bhopal		NO			NO			NO	NO	NO	NO	NO	NO	NO	NO		NO
All India Institute Of Medical Sciences, Bhopal	AIIMSB/22/159	Male	1	Y	No		Negative	NO		NO		NO		0	All India Institute of Medical Sciences, Bhopal		NO			NO			NO	NO	NO	NO	NO	NO	NO	NO		NO
All India Institute Of Medical Sciences, Bhopal	AIIMSB/22/175	Female	55	Y	Yes	2022-02-15	Negative	NO		NO		NO		-44607	All India Institute of Medical Sciences, Bhopal		NO			NO			NO	NO	NO	NO	NO	NO	NO	NO		NO
All India Institute Of Medical Sciences, Bhopal	AIIMSB/22/166	Female	38	Y	No		Negative	NO		NO		NO		0	PHC-Barkheda Pathani		NO			NO			NO	NO	NO	NO	NO	NO	NO	NO		NO	Y
All India Institute Of Medical Sciences, Bhopal	AIIMSB/22/161	Female	27	Y	No		Negative	NO		NO		NO		0	PHC-Barkheda Pathani		NO			NO			NO	NO	NO	NO	NO	NO	NO	NO		NO
All India Institute Of Medical Sciences, Bhopal	AIIMSB/22/194	Female	34	Y	No		Negative	NO		NO		NO		0	PHC-Barkheda Pathani		NO			NO			NO	NO	NO	NO	NO	NO	NO	NO		NO
All India Institute Of Medical Sciences, Bhopal	AIIMSB/22/179	Female	38	Y	No		Negative	NO		NO		NO		0	PHC-Barkheda Pathani		NO			NO			NO	NO	NO	NO	NO	NO	NO	NO		NO
All India Institute Of Medical Sciences, Bhopal	AIIMSB/22/182	Male	22	Y	No		Negative	NO		NO		NO		0	PHC-Barkheda Pathani		NO			NO			NO	NO	NO	NO	NO	NO	NO	NO		NO
All India Institute Of Medical Sciences, Bhopal	AIIMSB/22/187	Male	11	M	No		Negative	NO		NO		NO		0	PHC-Barkheda Pathani		NO			NO			NO	NO	NO	NO	NO	NO	NO	NO		NO
All India Institute Of Medical Sciences, Bhopal	AIIMSB/22/188	Female	3	Y	No		Negative	NO		NO		NO		0	PHC-Barkheda Pathani		NO			NO			NO	NO	NO	NO	NO	NO	NO	NO		NO
All India Institute Of Medical Sciences, Bhopal	AIIMSB/22/193	Female	34	Y	No		Positive	NO		NO		NO		0	PHC-Barkheda Pathani		NO			NO			NO	NO	NO	NO	NO	NO	NO	NO		Yes
All India Institute Of Medical Sciences, Bhopal	AIIMSB/22/195	Male	32	Y	No		Negative	NO		NO		NO		0	All India Institute of Medical Sciences, Bhopal		NO			NO			NO	NO	NO	NO	NO	NO	NO	NO		NO	Y
All India Institute Of Medical Sciences, Bhopal	AIIMSB/22/197	Female	9	Y	No		Negative	NO		NO		NO		0	PHC-Barkheda Pathani		NO			NO			NO	NO	NO	NO	NO	NO	NO	NO		NO
All India Institute Of Medical Sciences, Bhopal	AIIMSB/22/199	Female	2	Y	No		Negative	NO		NO		NO		0	PHC-Barkheda Pathani		NO			NO			NO	NO	NO	NO	NO	NO	NO	NO		NO
All India Institute Of Medical Sciences, Bhopal	AIIMSB/22/205	Female	7	M	No		Negative	NO		NO		NO		0	PHC-Barkheda Pathani		NO			NO			NO	NO	NO	NO	NO	NO	NO	NO		NO
All India Institute Of Medical Sciences, Bhopal	AIIMSB/22/208	Male	4	Y	No		Negative	NO		NO		NO		0	PHC-Barkheda Pathani		NO			NO			NO	NO	NO	NO	NO	NO	NO	NO		NO
All India Institute Of Medical Sciences, Bhopal	AIIMSB/22/212	Male	3	Y	No		Negative	NO		NO		NO		0	PHC-Barkheda Pathani		NO			NO			NO	NO	NO	NO	NO	NO	NO	NO		NO
All India Institute Of Medical Sciences, Bhopal	AIIMSB/22/245	Female	12	Y	No		Negative	NO		NO		NO		0	PHC-Barkheda Pathani		NO			NO			NO	NO	NO	NO	NO	NO	NO	NO		NO
All India Institute Of Medical Sciences, Bhopal	AIIMSB/22/229	Female	26	Y	No		Negative	NO		NO		NO		0	PHC-Barkheda Pathani		NO			NO			NO	NO	NO	NO	NO	NO	NO	NO		NO
All India Institute Of Medical Sciences, Bhopal	AIIMSB/22/230	Male	9	Y	No		Negative	NO		NO		NO		0	PHC-Barkheda Pathani		NO			NO			NO	NO	NO	NO	NO	NO	NO	NO		NO
All India Institute Of Medical Sciences, Bhopal	AIIMSB/22/240	Female	4	Y	No		Negative	NO		NO		NO		0	PHC-Barkheda Pathani		NO			NO			NO	NO	NO	NO	NO	NO	NO	NO		NO
All India Institute Of Medical Sciences, Bhopal	AIIMSB/22/242	Female	50	Y	No		Negative	NO		NO		NO		0	PHC-Barkheda Pathani		NO			NO			NO	NO	NO	NO	NO	NO	NO	NO		NO
All India Institute Of Medical Sciences, Bhopal	AIIMSB/22/250	Male	46	Y	No		Negative	NO		NO		NO		0	All India Institute of Medical Sciences, Bhopal		NO			NO			NO	NO	NO	NO	NO	NO	NO	NO		NO	Y
All India Institute Of Medical Sciences, Bhopal	AIIMSB/22/256	Female	40	Y	No		Negative	NO		NO		NO		0	PHC-Barkheda Pathani		NO			NO			NO	NO	NO	NO	NO	NO	NO	NO		NO
All India Institute Of Medical Sciences, Bhopal	AIIMSB/22/259	Female	1	Y	No		Negative	NO		NO		NO		0	PHC-Barkheda Pathani		NO			NO			NO	NO	NO	NO	NO	NO	NO	NO		NO
All India Institute Of Medical Sciences, Bhopal	AIIMSB/22/267	Female	10	Y	No		Negative	NO		NO		NO		0	PHC-Barkheda Pathani		NO			NO			NO	NO	NO	NO	NO	NO	NO	NO		NO
All India Institute Of Medical Sciences, Bhopal	AIIMSB/22/269	Female	30	Y	No		Negative	NO		NO		NO		0	PHC-Barkheda Pathani		NO			NO			NO	NO	NO	NO	NO	NO	NO	NO		NO
All India Institute Of Medical Sciences, Bhopal	AIIMSB/22/273	Male	60	Y	No		Negative	NO		NO		NO		0	PHC-Barkheda Pathani		NO			NO			NO	NO	NO	NO	NO	NO	NO	NO		NO
All India Institute Of Medical Sciences, Bhopal	AIIMSB/22/281	Female	2	Y	No		Negative	NO		NO		NO		0	PHC-Barkheda Pathani		NO			NO			NO	NO	NO	NO	NO	NO	NO	NO		NO
All India Institute Of Medical Sciences, Bhopal	AIIMSB/22/287	Female	38	Y	No		Negative	NO		NO		NO		0	PHC-Barkheda Pathani		NO			NO			NO	NO	NO	NO	NO	NO	NO	NO		NO
All India Institute Of Medical Sciences, Bhopal	AIIMSB/22/293	Female	28	Y	No		Negative	NO		NO		NO		0	PHC-Sai Baba Nagar		NO			NO			NO	NO	NO	NO	NO	NO	NO	NO		NO
All India Institute Of Medical Sciences, Bhopal	AIIMSB/22/302	Female	10	Y	No		Negative	NO		NO		NO		0	PHC-Barkheda Pathani		NO			NO			NO	NO	NO	NO	NO	NO	NO	NO		NO
All India Institute Of Medical Sciences, Bhopal	AIIMSB/22/304	Female	36	Y	No		Negative	NO		NO		NO		0	PHC-Barkheda Pathani		NO			NO			NO	NO	NO	NO	NO	NO	NO	NO		NO
All India Institute Of Medical Sciences, Bhopal	AIIMSB/22/305	Female	1	Y	No		Negative	NO		NO		NO		0	PHC-Barkheda Pathani		NO			NO			NO	NO	NO	NO	NO	NO	NO	NO		NO
All India Institute Of Medical Sciences, Bhopal	AIIMSB/22/307	Female	48	Y	No		Negative	NO		NO		NO		0	PHC-Barkheda Pathani		NO			NO			NO	NO	NO	NO	NO	NO	NO	NO		NO
All India Institute Of Medical Sciences, Bhopal	AIIMSB/22/316	Male	2	Y	No		Negative	NO		NO		NO		0	PHC-Barkheda Pathani		NO			NO			NO	NO	NO	NO	NO	NO	NO	NO		NO
All India Institute Of Medical Sciences, Bhopal	AIIMSB/22/321	Female	1	Y	No		Negative	NO		NO		NO		0	PHC-Barkheda Pathani		NO			NO			NO	NO	NO	NO	NO	NO	NO	NO		NO
All India Institute Of Medical Sciences, Bhopal	AIIMSB/22/327	Male	2	Y	No		Negative	NO		NO		NO		0	PHC-Barkheda Pathani		NO			NO			NO	NO	NO	NO	NO	NO	NO	NO		NO
All India Institute Of Medical Sciences, Bhopal	AIIMSB/25	Male	27	Y	No		Negative	NO		NO		NO		0	None		NO			NO			NO	NO	NO	NO	NO	NO	NO	NO		NO
All India Institute Of Medical Sciences, Bhopal	AIIMSB/27	Male	18	Y	No		Negative	NO		NO		NO		0	None		NO			NO			NO	NO	NO	NO	NO	NO	NO	NO		NO
All India Institute Of Medical Sciences, Bhopal	AIIMSB/38	Female	45	Y	Yes	2021-09-08	Negative	NO		NO		NO		-44447	None	AIIMS, Bhopal	NO			NO			NO	NO	NO	NO	NO	NO	NO	NO		NO
All India Institute Of Medical Sciences, Bhopal	AIIMSB/31	Female	17	Y	Yes	2021-09-06	Negative	NO		NO		NO		-44445	None	AIIMS, Bhopal	NO			NO			NO	NO	NO	NO	NO	NO	NO	NO		NO
All India Institute Of Medical Sciences, Bhopal	AIIMSB/03	Male	19	Y	No		Negative	NO		NO		NO		0	None		NO			NO			NO	NO	NO	NO	NO	NO	NO	NO		NO
All India Institute Of Medical Sciences, Bhopal	AIIMSB/20	Male	10	Y	No		Negative	NO		NO		NO		0	None		NO			NO			NO	NO	NO	NO	NO	NO	NO	NO		NO
All India Institute Of Medical Sciences, Bhopal	AIIMSB/19	Male	56	Y	No		Negative	NO		NO		NO		0	None		NO			NO			NO	NO	NO	NO	NO	NO	NO	NO		NO	Y
All India Institute Of Medical Sciences, Bhopal	AIIMSB/41	Male	42	Y	Yes	2021-09-18	Negative	NO		NO		NO		-44457	None	AIIMS, Bhopal	NO			NO			NO	NO	NO	NO	NO	NO	NO	NO		NO	Y
All India Institute Of Medical Sciences, Bhopal	AIIMSB/43	Female	66	Y	Yes	2021-09-19	Negative	NO		NO		NO		-44458	None	AIIMS, Bhopal	NO			NO			NO	NO	NO	NO	NO	NO	NO	NO		NO
All India Institute Of Medical Sciences, Bhopal	AIIMSB/55	Male	45	Y	No		Positive	NO		NO		NO		0	Urban Primary Health Care Centre Barkheda Pathani		NO			NO			NO	NO	NO	NO	Yes	Yes	NO	NO	Y	NO
All India Institute Of Medical Sciences, Bhopal	AIIMSB/57	Male	68	Y	No		Negative	NO		NO		NO		0	None		NO			NO			NO	NO	NO	NO	NO	NO	NO	NO		NO
All India Institute Of Medical Sciences, Bhopal	AIIMSB/58	Female	23	Y	No		Negative	NO		NO		NO		0	None		NO			NO			NO	NO	NO	NO	NO	NO	NO	NO		NO
All India Institute Of Medical Sciences, Bhopal	AIIMSB/64	Female	6	M	Yes	2021-09-21	Negative	NO		NO		NO		-44460	None	AIIMS, Bhopal	NO			NO			NO	NO	NO	NO	NO	NO	NO	NO		NO
All India Institute Of Medical Sciences, Bhopal	AIIMSB/65	Female	33	Y	Yes	2021-09-21	Negative	NO		NO		NO		-44460	None	AIIMS, Bhopal	NO			NO			NO	NO	NO	NO	NO	NO	NO	NO		NO
All India Institute Of Medical Sciences, Bhopal	AIIMSB/66	Male	28	Y	No		Negative	NO		NO		NO		0	None		NO			NO			NO	NO	NO	NO	NO	NO	NO	NO		NO
All India Institute Of Medical Sciences, Bhopal	AIIMSB/73	Male	6	Y	No		Positive	NO		NO		NO		0	Urban Primary Health Care Centre Barkheda Pathani		NO			NO			Yes	NO	Yes	NO	NO	NO	NO	NO	Y	NO
All India Institute Of Medical Sciences, Bhopal	AIIMSB/88	Male	31	Y	No		Positive	NO		NO		NO		0	None		NO			NO			Yes	Yes	NO	NO	NO	NO	NO	NO	Y	NO
All India Institute Of Medical Sciences, Bhopal	AIIMSB/90	Female	13	Y	No		Negative	NO		NO		NO		0	Urban Primary Health Care Centre Barkheda Pathani		NO			NO			NO	NO	NO	NO	NO	NO	NO	NO		NO
All India Institute Of Medical Sciences, Bhopal	AIIMSB/91	Female	37	Y	No		Negative	NO		NO		NO		0	Urban Primary Health Care Centre Barkheda Pathani		NO			NO			NO	NO	NO	NO	NO	NO	NO	NO		NO
All India Institute Of Medical Sciences, Bhopal	AIIMSB/92	Female	23	Y	No		Positive	NO		NO		NO		0	Urban Primary Health Care Centre Barkheda Pathani		NO			NO			NO	NO	NO	NO	Yes	Yes	NO	NO	Y	NO
All India Institute Of Medical Sciences, Bhopal	AIIMSB/94	Male	14	Y	No		Negative	NO		NO		NO		0	Urban Primary Health Care Centre Barkheda Pathani		NO			NO			NO	NO	NO	NO	NO	NO	NO	NO		NO
All India Institute Of Medical Sciences, Bhopal	AIIMSB/95	Male	20	Y	No		Negative	NO		NO		NO		0	Urban Primary Health Care Centre Barkheda Pathani		NO			NO			NO	NO	NO	NO	NO	NO	NO	NO		NO
All India Institute Of Medical Sciences, Bhopal	AIIMSB/98	Male	60	Y	Yes	2021-09-27	Negative	NO		NO		NO		-44466	None		NO			NO			NO	NO	NO	NO	NO	NO	NO	NO		NO
All India Institute Of Medical Sciences, Bhopal	AIIMSB/101	Male	23	Y	No		Negative	NO		NO		NO		0	None		NO			NO			NO	NO	NO	NO	NO	NO	NO	NO		NO
All India Institute Of Medical Sciences, Bhopal	AIIMSB/103	Female	42	Y	No		Positive	NO		NO		NO		0	None		NO			NO			NO	NO	NO	NO	Yes	Yes	NO	NO	Y	NO
All India Institute Of Medical Sciences, Bhopal	AIIMSB/105	Female	30	Y	No		Negative	NO		NO		NO		0	Urban Primary Health Care Centre Barkheda Pathani		NO			NO			NO	NO	NO	NO	NO	NO	NO	NO		NO
All India Institute Of Medical Sciences, Bhopal	AIIMSB/106	Female	10	Y	No		Positive	NO		NO		NO		0	Urban Primary Health Care Centre Barkheda Pathani		NO			NO			Yes	NO	Yes	NO	NO	NO	NO	NO	Y	NO
All India Institute Of Medical Sciences, Bhopal	AIIMSB/116	Male	72	Y	No		Negative	NO		NO		NO		0	Urban Primary Health Care Centre Barkheda Pathani		NO			NO			NO	NO	NO	NO	NO	NO	NO	NO		NO
All India Institute Of Medical Sciences, Bhopal	AIIMSB/118	Male	33	Y	No		Positive	NO		NO		NO		0	Urban Primary Health Care Centre Barkheda Pathani		NO			NO			Yes	NO	Yes	NO	NO	NO	NO	NO	Y	NO
All India Institute Of Medical Sciences, Bhopal	AIIMSB/120	Male	72	Y	Yes	2021-10-06	Negative	NO		NO		NO		-44475	None		NO			NO			NO	NO	NO	NO	NO	NO	NO	NO		NO	Y
All India Institute Of Medical Sciences, Bhopal	AIIMSB/121	Male	76	Y	Yes	2021-10-06	Negative	NO		NO		NO		-44475	None		NO			NO			NO	NO	NO	NO	NO	NO	NO	NO		NO	Y
All India Institute Of Medical Sciences, Bhopal	AIIMSB/122	Female	24	Y	No		Negative	NO		NO		NO		0	Urban Primary Health Care Centre Barkheda Pathani		NO			NO			NO	NO	NO	NO	NO	NO	NO	NO		NO	Y
All India Institute Of Medical Sciences, Bhopal	AIIMSB/128	Male	70	Y	No		Negative	NO		NO		NO		0	None		NO			NO			NO	NO	NO	NO	NO	NO	NO	NO		NO
All India Institute Of Medical Sciences, Bhopal	AIIMSB/131	Male	28	Y	No		Negative	NO		NO		NO		0	Urban Primary Health Care Centre Barkheda Pathani		NO			NO			NO	NO	NO	NO	NO	NO	NO	NO		NO
All India Institute Of Medical Sciences, Bhopal	AIIMSB/132	Male	11	Y	No		Negative	NO		NO		NO		0	Urban Primary Health Care Centre Barkheda Pathani		NO			NO			NO	NO	NO	NO	NO	NO	NO	NO		NO
All India Institute Of Medical Sciences, Bhopal	AIIMSB/140	Female	59	Y	Yes	2021-10-11	Negative	NO		NO		NO		-44480	None		NO			NO			NO	NO	NO	NO	NO	NO	NO	NO		NO	Y
All India Institute Of Medical Sciences, Bhopal	AIIMSB/141	Male	29	Y	No		Negative	NO		NO		NO		0	Urban Primary Health Care Centre Barkheda Pathani		NO			NO			NO	NO	NO	NO	NO	NO	NO	NO		NO
All India Institute Of Medical Sciences, Bhopal	AIIMSB/143	Female	12	Y	No		Negative	NO		NO		NO		0	Urban Primary Health Care Centre Barkheda Pathani		NO			NO			NO	NO	NO	NO	NO	NO	NO	NO		NO
All India Institute Of Medical Sciences, Bhopal	AIIMSB/144	Male	18	Y	No		Positive	NO		NO		NO		0	Urban Primary Health Care Centre Barkheda Pathani		NO			NO			NO	NO	NO	NO	Yes	Yes	NO	NO	Y	NO
All India Institute Of Medical Sciences, Bhopal	AIIMSB/147	Female	17	Y	No		Negative	NO		NO		NO		0	Urban Primary Health Care Centre Barkheda Pathani		NO			NO			NO	NO	NO	NO	NO	NO	NO	NO		NO
All India Institute Of Medical Sciences, Bhopal	AIIMSB/148	Female	11	Y	No		Negative	NO		NO		NO		0	Urban Primary Health Care Centre Barkheda Pathani		NO			NO			NO	NO	NO	NO	NO	NO	NO	NO		NO
All India Institute Of Medical Sciences, Bhopal	AIIMSB/153	Male	61	Y	No		Negative	NO		NO		NO		0	None		NO			NO			NO	NO	NO	NO	NO	NO	NO	NO		NO
All India Institute Of Medical Sciences, Bhopal	AIIMSB/154	Male			No		Negative	NO		NO		NO		0	None		NO			NO			NO	NO	NO	NO	NO	NO	NO	NO		NO
All India Institute Of Medical Sciences, Bhopal	AIIMSB/164	Male	46	Y	No		Negative	NO		NO		NO		0	Urban Primary Health Care Centre Barkheda Pathani		NO			NO			NO	NO	NO	NO	NO	NO	NO	NO		NO
All India Institute Of Medical Sciences, Bhopal	AIIMSB/167	Female	23	Y	No		Negative	NO		NO		NO		0	Urban Primary Health Care Centre Barkheda Pathani		NO			NO			NO	NO	NO	NO	NO	NO	NO	NO		NO
All India Institute Of Medical Sciences, Bhopal	AIIMSB/168	Male	19	Y	No		Negative	NO		NO		NO		0	Urban Primary Health Care Centre Barkheda Pathani		NO			NO			NO	NO	NO	NO	NO	NO	NO	NO		NO
All India Institute Of Medical Sciences, Bhopal	AIIMSB/170	Male	65	Y	No		Negative	NO		NO		NO		0	Urban Primary Health Care Centre Barkheda Pathani		NO			NO			NO	NO	NO	NO	NO	NO	NO	NO		NO
All India Institute Of Medical Sciences, Bhopal	AIIMSB/185	Female	35	Y	No		Negative	NO		NO		NO		0	Urban Primary Health Care Centre Barkheda Pathani		NO			NO			NO	NO	NO	NO	NO	NO	NO	NO		NO
All India Institute Of Medical Sciences, Bhopal	AIIMSB/186	Female	42	Y	No		Negative	NO		NO		NO		0	Urban Primary Health Care Centre Barkheda Pathani		NO			NO			NO	NO	NO	NO	NO	NO	NO	NO		NO
All India Institute Of Medical Sciences, Bhopal	AIIMSB/190	Male	34	Y	No		Negative	NO		NO		NO		0	Urban Primary Health Care Centre Barkheda Pathani		NO			NO			NO	NO	NO	NO	NO	NO	NO	NO		NO	Y
All India Institute Of Medical Sciences, Bhopal	AIIMSB/194	Male	82	Y	No		Negative	NO		NO		NO		0	Urban Primary Health Care Centre Barkheda Pathani		NO			NO			NO	NO	NO	NO	NO	NO	NO	NO		NO
All India Institute Of Medical Sciences, Bhopal	AIIMSB/204	Male	41	Y	No		Negative	NO		NO		NO		0	None		NO			NO			NO	NO	NO	NO	NO	NO	NO	NO		NO
All India Institute Of Medical Sciences, Bhopal	AIIMSB/207	Female	25	Y	No		Negative	NO		NO		NO		0	None		NO			NO			NO	NO	NO	NO	NO	NO	NO	NO		NO
All India Institute Of Medical Sciences, Bhopal	AIIMSB/208	Male	42	Y	No		Negative	NO		NO		NO		0	None		NO			NO			NO	NO	NO	NO	NO	NO	NO	NO		NO
All India Institute Of Medical Sciences, Bhopal	AIIMSB/210	Female	52	Y	Yes	2021-10-30	Negative	NO		NO		NO		-44499	None		NO			NO			NO	NO	NO	NO	NO	NO	NO	NO		NO	Y
All India Institute Of Medical Sciences, Bhopal	AIIMSB/213	Female	23	Y	No		Negative	NO		NO		NO		0	Urban Primary Health Care Centre Barkheda Pathani		NO			NO			NO	NO	NO	NO	NO	NO	NO	NO		NO
All India Institute Of Medical Sciences, Bhopal	AIIMSB/218	Male	38	Y	No		Negative	NO		NO		NO		0	Urban Primary Health Care Centre Barkheda Pathani		NO			NO			NO	NO	NO	NO	NO	NO	NO	NO		NO	Y
All India Institute Of Medical Sciences, Bhopal	AIIMSB/219	Male	13	Y	No		Negative	NO		NO		NO		0	Urban Primary Health Care Centre Barkheda Pathani		NO			NO			NO	NO	NO	NO	NO	NO	NO	NO		NO
All India Institute Of Medical Sciences, Bhopal	AIIMSB/229	Female	36	Y	No		Negative	NO		NO		NO		0	None		NO			NO			NO	NO	NO	NO	NO	NO	NO	NO		NO
All India Institute Of Medical Sciences, Bhopal	AIIMSB/235	Female	26	Y	No		Negative	NO		NO		NO		0	Urban Primary Health Care Centre Barkheda Pathani		NO			NO			NO	NO	NO	NO	NO	NO	NO	NO		NO
All India Institute Of Medical Sciences, Bhopal	AIIMSB/236	Male	50	Y	No		Negative	NO		NO		NO		0	Urban Primary Health Care Centre Barkheda Pathani		NO			NO			NO	NO	NO	NO	NO	NO	NO	NO		NO
All India Institute Of Medical Sciences, Bhopal	AIIMSB/238	Male	75	Y	No		Negative	NO		NO		NO		0	Urban Primary Health Care Centre Barkheda Pathani		NO			NO			NO	NO	NO	NO	NO	NO	NO	NO		NO
All India Institute Of Medical Sciences, Bhopal	AIIMSB/240	Female	38	Y	No		Negative	NO		NO		NO		0	Urban Primary Health Care Centre Barkheda Pathani		NO			NO			NO	NO	NO	NO	NO	NO	NO	NO		NO
All India Institute Of Medical Sciences, Bhopal	AIIMSB/242	Male	53	Y	No		Negative	NO		NO		NO		0	Urban Primary Health Care Centre Barkheda Pathani		NO			NO			NO	NO	NO	NO	NO	NO	NO	NO		NO
All India Institute Of Medical Sciences, Bhopal	AIIMMSB/245	Female	10	Y	No		Negative	NO		NO		NO		0	None		NO			NO			NO	NO	NO	NO	NO	NO	NO	NO		NO
All India Institute Of Medical Sciences, Bhopal	AIIMSB/244	Female	5	Y	No		Negative	NO		NO		NO		0	Urban Primary Health Care Centre Barkheda Pathani		NO			NO			NO	NO	NO	NO	NO	NO	NO	NO		NO
All India Institute Of Medical Sciences, Bhopal	AIIMSB/250	Female	31	Y	No		Negative	NO		NO		NO		0	None		NO			NO			NO	NO	NO	NO	NO	NO	NO	NO		NO
All India Institute Of Medical Sciences, Bhopal	AIIMSB/258	Female	28	Y	No		Negative	NO		NO		NO		0	Urban Primary Health Care Centre Barkheda Pathani		NO			NO			NO	NO	NO	NO	NO	NO	NO	NO		NO
All India Institute Of Medical Sciences, Bhopal	AIIMSB/261	Male	14	Y	No		Negative	NO		NO		NO		0	Urban Primary Health Care Centre Barkheda Pathani		NO			NO			NO	NO	NO	NO	NO	NO	NO	NO		NO
All India Institute Of Medical Sciences, Bhopal	AIIMSB/269	Female	25	Y	No		Negative	NO		NO		NO		0	None		NO			NO			NO	NO	NO	NO	NO	NO	NO	NO		NO
All India Institute Of Medical Sciences, Bhopal	AIIMSB/270	Female	9	Y	No		Negative	NO		NO		NO		0	None		NO			NO			NO	NO	NO	NO	NO	NO	NO	NO		NO
All India Institute Of Medical Sciences, Bhopal	AIIMSB/273	Male	45	Y	No		Negative	NO		NO		NO		0	None		NO			NO			NO	NO	NO	NO	NO	NO	NO	NO		NO
All India Institute Of Medical Sciences, Bhopal	AIIMSB/276	Female	75	Y	No		Negative	NO		NO		NO		0	None		NO			NO			NO	NO	NO	NO	NO	NO	NO	NO		NO
All India Institute Of Medical Sciences, Bhopal	AIIMSB/278	Female	33	Y	No		Negative	NO		NO		NO		0	None		NO			NO			NO	NO	NO	NO	NO	NO	NO	NO		NO
All India Institute Of Medical Sciences, Bhopal	AIIMSB/290	Male	45	Y	No		Negative	NO		NO		NO		0	None		NO			NO			NO	NO	NO	NO	NO	NO	NO	NO		NO
All India Institute Of Medical Sciences, Bhopal	AIIMSB/292	Female	9	Y	No		Negative	NO		NO		NO		0	Urban Primary Health Care Centre Barkheda Pathani		NO			NO			NO	NO	NO	NO	NO	NO	NO	NO		NO
All India Institute Of Medical Sciences, Bhopal	AIIMSB/295	Female	55	Y	No		Negative	NO		NO		NO		0	Urban Primary Health Care Centre Barkheda Pathani		NO			NO			NO	NO	NO	NO	NO	NO	NO	NO		NO	Y
All India Institute Of Medical Sciences, Bhopal	AIIMSB/296	Female	18	Y	No		Negative	NO		NO		NO		0	Urban Primary Health Care Centre Barkheda Pathani		NO			NO			NO	NO	NO	NO	NO	NO	NO	NO		NO
All India Institute Of Medical Sciences, Bhopal	AIIMSB/298	Male	75	Y	Yes	2021-12-27	Negative	NO		NO		NO		-44557	None		NO			NO			NO	NO	NO	NO	NO	NO	NO	NO		NO
All India Institute Of Medical Sciences, Bhopal	AIIMSB/306	Female	4	Y	No		Negative	NO		NO		NO		0	CHC-GAUHARGANJ		NO			NO			NO	NO	NO	NO	NO	NO	NO	NO		NO
All India Institute Of Medical Sciences, Bhopal	AIIMSB/309	Female	30	Y	No		Negative	NO		NO		NO		0	CHC-GAUHARGANJ		NO			NO			NO	NO	NO	NO	NO	NO	NO	NO		NO
All India Institute Of Medical Sciences, Bhopal	AIIMSB/310	Male	6	Y	No		Negative	NO		NO		NO		0	CHC-GAUHARGANJ		NO			NO			NO	NO	NO	NO	NO	NO	NO	NO		NO
All India Institute Of Medical Sciences, Bhopal	AIIMSB/316	Male	60	Y	No		Negative	NO		NO		NO		0	Urban Primary Health Care Centre Barkheda Pathani		NO			NO			NO	NO	NO	NO	NO	NO	NO	NO		NO
All India Institute Of Medical Sciences, Bhopal	AIIMSB/318	Female	35	Y	No		Negative	NO		NO		NO		0	Urban Primary Health Care Centre Barkheda Pathani		NO			NO			NO	NO	NO	NO	NO	NO	NO	NO		NO
All India Institute Of Medical Sciences, Bhopal	AIIMSB/320	Female	34	Y	No		Negative	NO		NO		NO		0	Urban Primary Health Care Centre Barkheda Pathani		NO			NO			NO	NO	NO	NO	NO	NO	NO	NO		NO
All India Institute Of Medical Sciences, Bhopal	AIIMSB/322	Male	22	Y	No		Negative	NO		NO		NO		0	Urban Primary Health Care Centre Barkheda Pathani		NO			NO			NO	NO	NO	NO	NO	NO	NO	NO		NO
All India Institute Of Medical Sciences, Bhopal	AIIMSB/314	Male	19	Y	No		Negative	NO		NO		NO		0	None		NO			NO			NO	NO	NO	NO	NO	NO	NO	NO		NO
All India Institute Of Medical Sciences, Bhopal	AIIMSB/347	Female	30	Y	No		Negative	NO		NO		NO		0	None		NO			NO			NO	NO	NO	NO	NO	NO	NO	NO		NO
All India Institute Of Medical Sciences, Bhopal	AIIMSB/326	Male	10	Y	No		Negative	NO		NO		NO		0	Urban Primary Health Care Centre Barkheda Pathani		NO			NO			NO	NO	NO	NO	NO	NO	NO	NO		NO
All India Institute Of Medical Sciences, Bhopal	AIIMSB/333	Male	33	Y	No		Negative	NO		NO		NO		0	AIIMS BHOPAL		NO			NO			NO	NO	NO	NO	NO	NO	NO	NO		NO
All India Institute Of Medical Sciences, Bhopal	AIIMSB/334	Male	54	Y	Yes	2021-12-05	Negative	NO		NO		NO		-44535	None		NO			NO			NO	NO	NO	NO	NO	NO	NO	NO		NO
All India Institute Of Medical Sciences, Bhopal	AIIMSB/343	Female	35	Y	No		Negative	NO		NO		NO		0	Urban Primary Health Care Centre Barkheda Pathani		NO			NO			NO	NO	NO	NO	NO	NO	NO	NO		NO
All India Institute Of Medical Sciences, Bhopal	AIIMSB/348	Female	32	Y	No		Negative	NO		NO		NO		0	None		NO			NO			NO	NO	NO	NO	NO	NO	NO	NO		NO
All India Institute Of Medical Sciences, Bhopal	AIIMSB/356	Male	5	Y	No		Negative	NO		NO		NO		0	Urban Primary Health Care Centre Barkheda Pathani		NO			NO			NO	NO	NO	NO	NO	NO	NO	NO		NO
All India Institute Of Medical Sciences, Bhopal	AIIMSB/367	Male	3	Y	No		Negative	NO		NO		NO		0	Urban Primary Health Care Centre Barkheda Pathani		NO			NO			NO	NO	NO	NO	NO	NO	NO	NO		NO
All India Institute Of Medical Sciences, Bhopal	AIIMSB/369	Male	25	Y	No		Negative	NO		NO		NO		0	None		NO			NO			NO	NO	NO	NO	NO	NO	NO	NO		NO
All India Institute Of Medical Sciences, Bhopal	AIIMSB/363	Male	9	Y	No		Negative	NO		NO		NO		0	Urban Primary Health Care Centre Barkheda Pathani		NO			NO			NO	NO	NO	NO	NO	NO	NO	NO		NO
All India Institute Of Medical Sciences, Bhopal	AIIMSB/372	Male	40	Y	No		Negative	NO		NO		NO		0	Urban Primary Health Care Centre Barkheda Pathani		NO			NO			NO	NO	NO	NO	NO	NO	NO	NO		NO
All India Institute Of Medical Sciences, Bhopal	AIIMSB/375	Male	6	Y	No		Negative	NO		NO		NO		0	Urban Primary Health Care Centre Barkheda Pathani		NO			NO			NO	NO	NO	NO	NO	NO	NO	NO		NO
All India Institute Of Medical Sciences, Bhopal	AIIMSB/376	Female	32	Y	No		Negative	NO		NO		NO		0	Urban Primary Health Care Centre Barkheda Pathani		NO			NO			NO	NO	NO	NO	NO	NO	NO	NO		NO
All India Institute Of Medical Sciences, Bhopal	AIIMSB/386	Female	4	Y	No		Negative	NO		NO		NO		0	Urban Primary Health Care Centre Barkheda Pathani		NO			NO			NO	NO	NO	NO	NO	NO	NO	NO		NO
All India Institute Of Medical Sciences, Bhopal	AIIMSB/390	Male	3	Y	No		Negative	NO		NO		NO		0	Urban Primary Health Care Centre Barkheda Pathani		NO			NO			NO	NO	NO	NO	NO	NO	NO	NO		NO
All India Institute Of Medical Sciences, Bhopal	AIIMSB/394	Female	35	Y	No		Negative	NO		NO		NO		0	None		NO			NO			NO	NO	NO	NO	NO	NO	NO	NO		NO
All India Institute Of Medical Sciences, Bhopal	AIIMSB/388	Male	8	Y	No		Negative	NO		NO		NO		0	Urban Primary Health Care Centre Barkheda Pathani		NO			NO			NO	NO	NO	NO	NO	NO	NO	NO		NO
All India Institute Of Medical Sciences, Bhopal	AIIMSB/402	Male	45	Y	No		Negative	NO		NO		NO		0	None		NO			NO			NO	NO	NO	NO	NO	NO	NO	NO		NO
All India Institute Of Medical Sciences, Bhopal	AIIMSB/403	Male	32	Y	No		Negative	NO		NO		NO		0	None		NO			NO			NO	NO	NO	NO	NO	NO	NO	NO		NO
All India Institute Of Medical Sciences, Bhopal	AIIMSB/405	Female	6	Y	No		Negative	NO		NO		NO		0	Urban Primary Health Care Centre Barkheda Pathani		NO			NO			NO	NO	NO	NO	NO	NO	NO	NO		NO
All India Institute Of Medical Sciences, Bhopal	AIIMSB/411	Male	50	Y	No		Negative	NO		NO		NO		0	Urban Primary Health Care Centre Barkheda Pathani		NO			NO			NO	NO	NO	NO	NO	NO	NO	NO		NO
All India Institute Of Medical Sciences, Bhopal	AIIMSB/417	Male	70	Y	No		Negative	NO		NO		NO		0	AIIMS BHOPAL		NO			NO			NO	NO	NO	NO	NO	NO	NO	NO		NO
All India Institute Of Medical Sciences, Bhopal	AIIMSB/22/003	Male	35	Y	No		Negative	NO		NO		NO		0	PHC- Sai Baba Nagar		NO			NO			NO	NO	NO	NO	NO	NO	NO	NO		NO
All India Institute Of Medical Sciences, Bhopal	AIIMSB/22/006	Male	23	Y	No		Negative	NO		NO		NO		0	Urban Primary Health Care Centre Barkheda Pathani		NO			NO			NO	NO	NO	NO	NO	NO	NO	NO		NO
All India Institute Of Medical Sciences, Bhopal	AIIMSB/22/008	Female	23	Y	No		Negative	NO		NO		NO		0	Urban Primary Health Care Centre Barkheda Pathani		NO			NO			NO	NO	NO	NO	NO	NO	NO	NO		NO
All India Institute Of Medical Sciences, Bhopal	AIIMSB/22/010	Female	24	Y	No		Negative	NO		NO		NO		0	Urban Primary Health Care Centre Barkheda Pathani		NO			NO			NO	NO	NO	NO	NO	NO	NO	NO		NO
All India Institute Of Medical Sciences, Bhopal	AIIMSB/22/012	Female	30	Y	No		Negative	NO		NO		NO		0	Urban Primary Health Care Centre Barkheda Pathani		NO			NO			NO	NO	NO	NO	NO	NO	NO	NO		NO
All India Institute Of Medical Sciences, Bhopal	AIIMSB/22/014	Female	27	Y	No		Negative	NO		NO		NO		0	AIIMS BHOPAL		NO			NO			NO	NO	NO	NO	NO	NO	NO	NO		NO
All India Institute Of Medical Sciences, Bhopal	AIIMSB/22/016	Female	27	Y	No		Negative	NO		NO		NO		0	AIIMS BHOPAL		NO			NO			NO	NO	NO	NO	NO	NO	NO	NO		NO
All India Institute Of Medical Sciences, Bhopal	AIIMSB/22/021	Female	30	Y	No		Negative	NO		NO		NO		0	AIIMS BHOPAL		NO			NO			NO	NO	NO	NO	NO	NO	NO	NO		NO
All India Institute Of Medical Sciences, Bhopal	AIIMSB/22/022	Male	30	Y	No		Negative	NO		NO		NO		0	AIIMS BHOPAL		NO			NO			NO	NO	NO	NO	NO	NO	NO	NO		NO
All India Institute Of Medical Sciences, Bhopal	AIIMSB/22/025	Female	26	Y	No		Positive	NO		NO		NO		0	AIIMS BHOPAL		NO			NO			NO	NO	NO	NO	NO	NO	NO	NO		Yes
All India Institute Of Medical Sciences, Bhopal	AIIMSB/22/017	Female	48	Y	No		Negative	NO		NO		NO		0	AIIMS BHOPAL		NO			NO			NO	NO	NO	NO	NO	NO	NO	NO		NO
All India Institute Of Medical Sciences, Bhopal	AIIMSB/22/032	Female	33	Y	No		Negative	NO		NO		NO		0	All India Institute of Medical Sciences, Bhopal		NO			NO			NO	NO	NO	NO	NO	NO	NO	NO		NO
All India Institute Of Medical Sciences, Bhopal	AIIMSB/22/033	Male	48	Y	No		Positive	NO		NO		NO		0	All India Institute of Medical Sciences, Bhopal		NO			NO			NO	NO	NO	NO	NO	NO	NO	NO		Yes
All India Institute Of Medical Sciences, Bhopal	AIIMSB/22/046	Male	11	Y	No		Negative	NO		NO		NO		0	PHC-Barkheda Pathani		NO			NO			NO	NO	NO	NO	NO	NO	NO	NO		NO
All India Institute Of Medical Sciences, Bhopal	AIIMSB/22/048	Female	36	Y	No		Negative	NO		NO		NO		0	PHC-Barkheda Pathani		NO			NO			NO	NO	NO	NO	NO	NO	NO	NO		NO
All India Institute Of Medical Sciences, Bhopal	AIIMSB/22/049	Male	25	Y	No		Negative	NO		NO		NO		0	All India Institute of Medical Sciences, Bhopal		NO			NO			NO	NO	NO	NO	NO	NO	NO	NO		NO
All India Institute Of Medical Sciences, Bhopal	AIIMSB/22/050	Female	27	Y	No		Positive	NO		NO		NO		0	All India Institute of Medical Sciences, Bhopal		NO			NO			NO	NO	NO	NO	NO	NO	NO	NO		Yes
All India Institute Of Medical Sciences, Bhopal	AIIMSB/22/038	Female	24	Y	No		Negative	NO		NO		NO		0	All India Institute of Medical Sciences, Bhopal		NO			NO			NO	NO	NO	NO	NO	NO	NO	NO		NO
All India Institute Of Medical Sciences, Bhopal	AIIMSB/22/054	Male	29	Y	No		Negative	NO		NO		NO		0	All India Institute of Medical Sciences, Bhopal		NO			NO			NO	NO	NO	NO	NO	NO	NO	NO		NO
All India Institute Of Medical Sciences, Bhopal	AIIMSB/22/065	Male	54	Y	No		Positive	NO		NO		NO		0	PHC-Barkheda Pathani		NO			NO			NO	NO	NO	NO	NO	NO	NO	NO		Yes
All India Institute Of Medical Sciences, Bhopal	AIIMSB/22/066	Female	52	Y	No		Positive	NO		NO		NO		0	PHC-Barkheda Pathani		NO			NO			NO	NO	NO	NO	NO	NO	NO	NO		Yes
All India Institute Of Medical Sciences, Bhopal	AIIMSB/22/038	Female	3	Y	No		Negative	NO		NO		NO		0	PHC-Barkheda Pathani		NO			NO			NO	NO	NO	NO	NO	NO	NO	NO		NO
All India Institute Of Medical Sciences, Bhopal	AIIMSB/22/073	Female	39	Y	No		Positive	NO		NO		NO		0	PHC-Barkheda Pathani		NO			NO			NO	NO	NO	NO	NO	NO	NO	NO		Yes
All India Institute Of Medical Sciences, Bhopal	AIIMSB/22/075	Male	28	Y	Yes	2022-01-18	Positive	NO		NO		NO		-44579	All India Institute of Medical Sciences, Bhopal		NO			NO			NO	NO	NO	NO	NO	NO	NO	NO		Yes
All India Institute Of Medical Sciences, Bhopal	AIIMSB/22/076	Male	27	Y	No		Negative	NO		NO		NO		0	All India Institute of Medical Sciences, Bhopal		NO			NO			NO	NO	NO	NO	NO	NO	NO	NO		NO
All India Institute Of Medical Sciences, Bhopal	AIIMSB/22/089	Female	18	Y	No		Negative	NO		NO		NO		0	PHC-Barkheda Pathani		NO			NO			NO	NO	NO	NO	NO	NO	NO	NO		NO
All India Institute Of Medical Sciences, Bhopal	AIIMSB/22/092	Male	18	Y	No		Negative	NO		NO		NO		0	PHC-Barkheda Pathani		NO			NO			NO	NO	NO	NO	NO	NO	NO	NO		NO
All India Institute Of Medical Sciences, Bhopal	AIIMSB/22/098	Male	71	Y	Yes	2022-01-24	Negative	NO		NO		NO		-44585	All India Institute of Medical Sciences, Bhopal		NO			NO			NO	NO	NO	NO	NO	NO	NO	NO		NO
All India Institute Of Medical Sciences, Bhopal	AIIMSB/22/102	Male	54	Y	Yes	2022-01-25	Negative	NO		NO		NO		-44586	All India Institute of Medical Sciences, Bhopal		NO			NO			NO	NO	NO	NO	NO	NO	NO	NO		NO
All India Institute Of Medical Sciences, Bhopal	AIIMSB/22/078	Male	13	Y	No		Positive	NO		NO		NO		0	All India Institute of Medical Sciences, Bhopal		NO			NO			NO	NO	NO	NO	NO	NO	NO	NO		Yes
All India Institute Of Medical Sciences, Bhopal	AIIMSB/22/119	Male	52	Y	No		Positive	NO		NO		NO		0	PHC-Barkheda Pathani		NO			NO			NO	NO	NO	NO	NO	NO	NO	NO		Yes
All India Institute Of Medical Sciences, Bhopal	AIIMSB/22/112	Female	58	Y	Yes	2022-01-27	Negative	NO		NO		NO		-44588	All India Institute of Medical Sciences, Bhopal		NO			NO			NO	NO	NO	NO	NO	NO	NO	NO		NO	Y
All India Institute Of Medical Sciences, Bhopal	AIIMSB/22/121	Male	61	Y	No		Positive	NO		NO		NO		0	PHC-Barkheda Pathani		NO			NO			NO	NO	NO	NO	NO	NO	NO	NO		Yes
All India Institute Of Medical Sciences, Bhopal	AIIMSB/22/122	Male	25	Y	No		Positive	NO		NO		NO		0	PHC-Barkheda Pathani		NO			NO			NO	NO	NO	NO	NO	NO	NO	NO		Yes
All India Institute Of Medical Sciences, Bhopal	AIIMSB/22/131	Male	47	Y	No		Negative	NO		NO		NO		0	PHC-Barkheda Pathani		NO			NO			NO	NO	NO	NO	NO	NO	NO	NO		NO	Y
All India Institute Of Medical Sciences, Bhopal	AIIMSB/22/130	Female	28	Y	No		Negative	NO		NO		NO		0	PHC-Barkheda Pathani		NO			NO			NO	NO	NO	NO	NO	NO	NO	NO		NO
All India Institute Of Medical Sciences, Bhopal	AIIMSB/22/143	Male	10	Y	No		Positive	NO		NO		NO		0	PHC-Barkheda Pathani		NO			NO			NO	NO	NO	NO	NO	NO	NO	NO		Yes
All India Institute Of Medical Sciences, Bhopal	AIIMSB/22/144	Female	45	Y	No		Positive	NO		NO		NO		0	PHC-Barkheda Pathani		NO			NO			NO	NO	NO	NO	NO	NO	NO	NO		Yes
All India Institute Of Medical Sciences, Bhopal	AIIMSB/22/151	Female	30	Y	Yes	2022-02-06	Positive	NO		NO		NO		-44598	All India Institute of Medical Sciences, Bhopal		NO			NO			NO	NO	NO	NO	NO	NO	NO	NO		Yes
All India Institute Of Medical Sciences, Bhopal	AIIMSB/22/167	Male	28	Y	No		Positive	NO		NO		NO		0	All India Institute of Medical Sciences, Bhopal		NO			NO			NO	NO	NO	NO	NO	NO	NO	NO		Yes
All India Institute Of Medical Sciences, Bhopal	AIIMSB/22/157	Male	55	Y	No		Negative	NO		NO		NO		0	All India Institute of Medical Sciences, Bhopal		NO			NO			NO	NO	NO	NO	NO	NO	NO	NO		NO
All India Institute Of Medical Sciences, Bhopal	AIIMSB/22/176	Male	30	Y	Yes	2022-02-17	Negative	NO		NO		NO		-44609	All India Institute of Medical Sciences, Bhopal		NO			NO			NO	NO	NO	NO	NO	NO	NO	NO		NO
All India Institute Of Medical Sciences, Bhopal	AIIMSB/22/172	Male	24	Y	Yes	2022-02-15	Negative	NO		NO		NO		-44607	All India Institute of Medical Sciences, Bhopal		NO			NO			NO	NO	NO	NO	NO	NO	NO	NO		NO
All India Institute Of Medical Sciences, Bhopal	AIIMSB/22/164	Female	4	Y	No		Negative	NO		NO		NO		0	PHC-Barkheda Pathani		NO			NO			NO	NO	NO	NO	NO	NO	NO	NO		NO
All India Institute Of Medical Sciences, Bhopal	AIIMSB/22/155	Female	67	Y	No		Negative	NO		NO		NO		0	PHC-Barkheda Pathani		NO			NO			NO	NO	NO	NO	NO	NO	NO	NO		NO
All India Institute Of Medical Sciences, Bhopal	AIIMSB/22/156	Female	18	Y	No		Negative	NO		NO		NO		0	PHC-Barkheda Pathani		NO			NO			NO	NO	NO	NO	NO	NO	NO	NO		NO
All India Institute Of Medical Sciences, Bhopal	AIIMSB/22/184	Male	49	Y	Yes	2022-02-20	Negative	NO		NO		NO		-44612	All India Institute of Medical Sciences, Bhopal		NO			NO			NO	NO	NO	NO	NO	NO	NO	NO		NO
All India Institute Of Medical Sciences, Bhopal	AIIMSB/22/180	Female	4	Y	No		Negative	NO		NO		NO		0	PHC-Barkheda Pathani		NO			NO			NO	NO	NO	NO	NO	NO	NO	NO		NO
All India Institute Of Medical Sciences, Bhopal	AIIMSB/22/181	Male	68	Y	No		Negative	NO		NO		NO		0	PHC-Barkheda Pathani		NO			NO			NO	NO	NO	NO	NO	NO	NO	NO		NO
All India Institute Of Medical Sciences, Bhopal	AIIMSB/22/198	Male	41	Y	No		Negative	NO		NO		NO		0	PHC-Barkheda Pathani		NO			NO			NO	NO	NO	NO	NO	NO	NO	NO		NO
All India Institute Of Medical Sciences, Bhopal	AIIMSB/22/200	Female	31	Y	No		Negative	NO		NO		NO		0	PHC-Barkheda Pathani		NO			NO			NO	NO	NO	NO	NO	NO	NO	NO		NO
All India Institute Of Medical Sciences, Bhopal	AIIMSB/22/203	Male	25	Y	Yes	2022-02-22	Negative	NO		NO		NO		-44614	All India Institute of Medical Sciences, Bhopal		NO			NO			NO	NO	NO	NO	NO	NO	NO	NO		NO
All India Institute Of Medical Sciences, Bhopal	AIIMSB/22/206	Male	24	Y	No		Negative	NO		NO		NO		0	PHC-Barkheda Pathani		NO			NO			NO	NO	NO	NO	NO	NO	NO	NO		NO
All India Institute Of Medical Sciences, Bhopal	AIIMSB/22/213	Female	36	Y	No		Negative	NO		NO		NO		0	All India Institute of Medical Sciences, Bhopal		NO			NO			NO	NO	NO	NO	NO	NO	NO	NO		NO
All India Institute Of Medical Sciences, Bhopal	AIIMSB/22/226	Female	30	Y	No		Positive	NO		NO		NO		0	All India Institute of Medical Sciences, Bhopal		NO			NO			NO	NO	NO	NO	NO	NO	NO	NO		Yes
All India Institute Of Medical Sciences, Bhopal	AIIMSB/22/228	Male	30	Y	No		Negative	NO		NO		NO		0	None		NO			NO			NO	NO	NO	NO	NO	NO	NO	NO		NO
All India Institute Of Medical Sciences, Bhopal	AIIMSB/22/210	Male	3	Y	No		Negative	NO		NO		NO		0	PHC-Barkheda Pathani		NO			NO			NO	NO	NO	NO	NO	NO	NO	NO		NO
All India Institute Of Medical Sciences, Bhopal	AIIMSB/22/233	Female	25	Y	No		Negative	NO		NO		NO		0	PHC-Barkheda Pathani		NO			NO			NO	NO	NO	NO	NO	NO	NO	NO		NO
All India Institute Of Medical Sciences, Bhopal	AIIMSB/22/247	Female	5	Y	No		Negative	NO		NO		NO		0	PHC-Barkheda Pathani		NO			NO			NO	NO	NO	NO	NO	NO	NO	NO		NO
All India Institute Of Medical Sciences, Bhopal	AIIMSB/22/243	Female	25	Y	No		Negative	NO		NO		NO		0	PHC-Barkheda Pathani		NO			NO			NO	NO	NO	NO	NO	NO	NO	NO		NO
All India Institute Of Medical Sciences, Bhopal	AIIMSB/22/246	Female	2	Y	No		Negative	NO		NO		NO		0	PHC-Barkheda Pathani		NO			NO			NO	NO	NO	NO	NO	NO	NO	NO		NO
All India Institute Of Medical Sciences, Bhopal	AIIMSB/22/248	Male	5	Y	No		Negative	NO		NO		NO		0	PHC-Barkheda Pathani		NO			NO			NO	NO	NO	NO	NO	NO	NO	NO		NO
All India Institute Of Medical Sciences, Bhopal	AIIMSB/22/238	Male	70	Y	No		Negative	NO		NO		NO		0	PHC-Barkheda Pathani		NO			NO			NO	NO	NO	NO	NO	NO	NO	NO		NO
All India Institute Of Medical Sciences, Bhopal	AIIMSB/22/234	Female	25	Y	No		Negative	NO		NO		NO		0	PHC-Barkheda Pathani		NO			NO			NO	NO	NO	NO	NO	NO	NO	NO		NO
All India Institute Of Medical Sciences, Bhopal	AIIMSB/22/239	Female	5	Y	No		Negative	NO		NO		NO		0	PHC-Barkheda Pathani		NO			NO			NO	NO	NO	NO	NO	NO	NO	NO		NO
All India Institute Of Medical Sciences, Bhopal	AIIMSB/22/241	Male	12	Y	No		Negative	NO		NO		NO		0	PHC-Barkheda Pathani		NO			NO			NO	NO	NO	NO	NO	NO	NO	NO		NO
All India Institute Of Medical Sciences, Bhopal	AIIMSB/22/249	Female	22	Y	No		Negative	NO		NO		NO		0	All India Institute of Medical Sciences, Bhopal		NO			NO			NO	NO	NO	NO	NO	NO	NO	NO		NO
All India Institute Of Medical Sciences, Bhopal	AIIMSB/22/251	Female	29	Y	No		Negative	NO		NO		NO		0	All India Institute of Medical Sciences, Bhopal		NO			NO			NO	NO	NO	NO	NO	NO	NO	NO		NO
All India Institute Of Medical Sciences, Bhopal	AIIMSB/22/258	Female	4	Y	No		Negative	NO		NO		NO		0	PHC-Barkheda Pathani		NO			NO			NO	NO	NO	NO	NO	NO	NO	NO		NO
All India Institute Of Medical Sciences, Bhopal	AIIMSB/22/266	Male	1	Y	No		Negative	NO		NO		NO		0	PHC-Barkheda Pathani		NO			NO			NO	NO	NO	NO	NO	NO	NO	NO		NO
All India Institute Of Medical Sciences, Bhopal	AIIMSB/22/268	Female	7	Y	No		Negative	NO		NO		NO		0	PHC-Barkheda Pathani		NO			NO			NO	NO	NO	NO	NO	NO	NO	NO		NO
All India Institute Of Medical Sciences, Bhopal	AIIMSB/22/275	Male	19	Y	No		Negative	NO		NO		NO		0	All India Institute of Medical Sciences, Bhopal		NO			NO			NO	NO	NO	NO	NO	NO	NO	NO		NO
All India Institute Of Medical Sciences, Bhopal	AIIMSB/22/272	Female	5	Y	No		Negative	NO		NO		NO		0	PHC-Barkheda Pathani		NO			NO			NO	NO	NO	NO	NO	NO	NO	NO		NO
All India Institute Of Medical Sciences, Bhopal	AIIMSB/22/279	Male	4	Y	No		Negative	NO		NO		NO		0	PHC-Barkheda Pathani		NO			NO			NO	NO	NO	NO	NO	NO	NO	NO		NO
All India Institute Of Medical Sciences, Bhopal	AIIMSB/22/289	Female	39	Y	Yes	2022-03-21	Negative	NO		NO		NO		-44641	All India Institute of Medical Sciences, Bhopal		NO			NO			NO	NO	NO	NO	NO	NO	NO	NO		NO
All India Institute Of Medical Sciences, Bhopal	AIIMSB/22/298	Male	27	Y	No		Negative	NO		NO		NO		0	All India Institute of Medical Sciences, Bhopal		NO			NO			NO	NO	NO	NO	NO	NO	NO	NO		NO
All India Institute Of Medical Sciences, Bhopal	AIIMSB/22/300	Male	31	Y	No		Negative	NO		NO		NO		0	All India Institute of Medical Sciences, Bhopal		NO			NO			NO	NO	NO	NO	NO	NO	NO	NO		NO
All India Institute Of Medical Sciences, Bhopal	AIIMSB/22/303	Male	1.5	Y	No		Negative	NO		NO		NO		0	PHC-Barkheda Pathani		NO			NO			NO	NO	NO	NO	NO	NO	NO	NO		NO
All India Institute Of Medical Sciences, Bhopal	AIIMSB/22/306	Female	48	Y	No		Negative	NO		NO		NO		0	PHC-Barkheda Pathani		NO			NO			NO	NO	NO	NO	NO	NO	NO	NO		NO	Y
All India Institute Of Medical Sciences, Bhopal	AIIMSB/22/308	Female	18	Y	No		Negative	NO		NO		NO		0	PHC-Barkheda Pathani		NO			NO			NO	NO	NO	NO	NO	NO	NO	NO		NO
All India Institute Of Medical Sciences, Bhopal	AIIMSB/22/314	Male	1	Y	Yes	2022-04-13	Negative	NO		NO		NO		-44664	All India Institute of Medical Sciences, Bhopal		NO			NO			NO	NO	NO	NO	NO	NO	NO	NO		NO
All India Institute Of Medical Sciences, Bhopal	AIIMSB/22/317	Female	2	Y	No		Negative	NO		NO		NO		0	PHC-Barkheda Pathani		NO			NO			NO	NO	NO	NO	NO	NO	NO	NO		NO
All India Institute Of Medical Sciences, Bhopal	AIIMSB/22/319	Female	3	Y	No		Negative	NO		NO		NO		0	PHC-Barkheda Pathani		NO			NO			NO	NO	NO	NO	NO	NO	NO	NO		NO
All India Institute Of Medical Sciences, Bhopal	AIIMSB/22/328	Male	3	Y	No		Negative	NO		NO		NO		0	PHC-Barkheda Pathani		NO			NO			NO	NO	NO	NO	NO	NO	NO	NO		NO
All India Institute Of Medical Sciences, Bhopal	AIIMSB/22	Male	38	Y	No		Negative	NO		NO		NO		0	None		NO			NO			NO	NO	NO	NO	NO	NO	NO	NO		NO
All India Institute Of Medical Sciences, Bhopal	AIIMSB/24	Female	31	Y	Yes	2021-08-28	Negative	NO		NO		NO		-44436	None	AIIMS, Bhopal	NO			NO			NO	NO	NO	NO	NO	NO	NO	NO		NO
All India Institute Of Medical Sciences, Bhopal	AIIMSB/29	Male	21	Y	No		Negative	NO		NO		NO		0	None		NO			NO			NO	NO	NO	NO	NO	NO	NO	NO		NO
All India Institute Of Medical Sciences, Bhopal	AIIMSB/45	Female	74	Y	Yes	2021-09-16	Negative	NO		NO		NO		-44455	None	AIIMS, Bhopal	NO			NO			NO	NO	NO	NO	NO	NO	NO	NO		NO	Y
All India Institute Of Medical Sciences, Bhopal	AIIMSB/50	Female	22	Y	No		Negative	NO		NO		NO		0	None		NO			NO			NO	NO	NO	NO	NO	NO	NO	NO		NO
All India Institute Of Medical Sciences, Bhopal	AIIMSB/69	Female	35	Y	No		Negative	NO		NO		NO		0	Urban Primary Health Care Centre Barkheda Pathani		NO			NO			NO	NO	NO	NO	NO	NO	NO	NO		NO	Y
All India Institute Of Medical Sciences, Bhopal	AIIMSB/81	Female	60	Y	Yes	2021-09-27	Negative	NO		NO		NO		-44466	None		NO			NO			NO	NO	NO	NO	NO	NO	NO	NO		NO	Y
All India Institute Of Medical Sciences, Bhopal	AIIMSB/85	Male	55	Y	No		Negative	NO		NO		NO		0	Urban Primary Health Care Centre Barkheda Pathani		NO			NO			NO	NO	NO	NO	NO	NO	NO	NO		NO
All India Institute Of Medical Sciences, Bhopal	AIIMSB/86	Female	6	Y	No		Negative	NO		NO		NO		0	Urban Primary Health Care Centre Barkheda Pathani		NO			NO			NO	NO	NO	NO	NO	NO	NO	NO		NO
All India Institute Of Medical Sciences, Bhopal	AIIMSB/100	Male	26	Y	No		Negative	NO		NO		NO		0	None		NO			NO			NO	NO	NO	NO	NO	NO	NO	NO		NO
All India Institute Of Medical Sciences, Bhopal	AIIMSB/108	Male	5	Y	No		Negative	NO		NO		NO		0	None		NO			NO			NO	NO	NO	NO	NO	NO	NO	NO		NO	Y
All India Institute Of Medical Sciences, Bhopal	AIIMSB/109	Female	30	Y	No		Positive	NO		NO		NO		0	None		NO			NO			NO	NO	NO	NO	Yes	Yes	NO	NO	Y	NO
All India Institute Of Medical Sciences, Bhopal	AIIMSB/110	Female	21	Y	No		Positive	NO		NO		NO		0	PHC- Sai Baba Nagar		NO			NO			NO	NO	NO	NO	Yes	Yes	NO	NO	Y	NO
All India Institute Of Medical Sciences, Bhopal	AIIMSB/130	Female	6	Y	No		Negative	NO		NO		NO		0	Urban Primary Health Care Centre Barkheda Pathani		NO			NO			NO	NO	NO	NO	NO	NO	NO	NO		NO
All India Institute Of Medical Sciences, Bhopal	AIIMSB/135	Male	33	Y	No		Negative	NO		NO		NO		0	None		NO			NO			NO	NO	NO	NO	NO	NO	NO	NO		NO
All India Institute Of Medical Sciences, Bhopal	AIIMSB/150	Female	40	Y	No		Negative	NO		NO		NO		0	Urban Primary Health Care Centre Barkheda Pathani		NO			NO			NO	NO	NO	NO	NO	NO	NO	NO		NO
All India Institute Of Medical Sciences, Bhopal	AIIMSB/160	Female	24	Y	No		Negative	NO		NO		NO		0	None		NO			NO			NO	NO	NO	NO	NO	NO	NO	NO		NO
All India Institute Of Medical Sciences, Bhopal	AIIMSB/162	Male	30	Y	No		Positive	NO		NO		NO		0	None		NO			NO			NO	NO	NO	NO	Yes	Yes	NO	NO	Y	NO
All India Institute Of Medical Sciences, Bhopal	AIIMSB/178	Male	30	Y	No		Negative	NO		NO		NO		0	Urban Primary Health Care Centre Barkheda Pathani		NO			NO			NO	NO	NO	NO	NO	NO	NO	NO		NO
All India Institute Of Medical Sciences, Bhopal	AIIMSB/179	Male	7	Y	No		Negative	NO		NO		NO		0	Urban Primary Health Care Centre Barkheda Pathani		NO			NO			NO	NO	NO	NO	NO	NO	NO	NO		NO
All India Institute Of Medical Sciences, Bhopal	AIIMSB/202	Female	23	Y	No		Negative	NO		NO		NO		0	None		NO			NO			NO	NO	NO	NO	NO	NO	NO	NO		NO
All India Institute Of Medical Sciences, Bhopal	AIIMSB/225	Female	30	Y	No		Negative	NO		NO		NO		0	None		NO			NO			NO	NO	NO	NO	NO	NO	NO	NO		NO
All India Institute Of Medical Sciences, Bhopal	AIIMSB/226	Female	29	Y	No		Negative	NO		NO		NO		0	None		NO			NO			NO	NO	NO	NO	NO	NO	NO	NO		NO
All India Institute Of Medical Sciences, Bhopal	AIIMSB/227	Female	36	Y	No		Negative	NO		NO		NO		0	None		NO			NO			NO	NO	NO	NO	NO	NO	NO	NO		NO
All India Institute Of Medical Sciences, Bhopal	AIIMSB/230	Female	49	Y	No		Negative	NO		NO		NO		0	None		NO			NO			NO	NO	NO	NO	NO	NO	NO	NO		NO
All India Institute Of Medical Sciences, Bhopal	AIIMSB/239	Female	26	Y	No		Negative	NO		NO		NO		0	Urban Primary Health Care Centre Barkheda Pathani		NO			NO			NO	NO	NO	NO	NO	NO	NO	NO		NO
All India Institute Of Medical Sciences, Bhopal	AIIMSB/245	Male	1	Y	No		Negative	NO		NO		NO		0	Urban Primary Health Care Centre Barkheda Pathani		NO			NO			NO	NO	NO	NO	NO	NO	NO	NO		NO
All India Institute Of Medical Sciences, Bhopal	AIIMSB/249	Male	15	Y	Yes	2021-11-15	Negative	NO		NO		NO		-44515	None		NO			NO			NO	NO	NO	NO	NO	NO	NO	NO		NO
All India Institute Of Medical Sciences, Bhopal	AIIMSB/252	Male	26	Y	No		Negative	NO		NO		NO		0	None		NO			NO			NO	NO	NO	NO	NO	NO	NO	NO		NO
All India Institute Of Medical Sciences, Bhopal	AIIMSB/253	Male	27	Y	No		Negative	NO		NO		NO		0	None		NO			NO			NO	NO	NO	NO	NO	NO	NO	NO		NO
All India Institute Of Medical Sciences, Bhopal	AIIMSB/259	Male	30	Y	No		Negative	NO		NO		NO		0	Urban Primary Health Care Centre Barkheda Pathani		NO			NO			NO	NO	NO	NO	NO	NO	NO	NO		NO
All India Institute Of Medical Sciences, Bhopal	AIIMSB/260	Male	65	Y	No		Negative	NO		NO		NO		0	Urban Primary Health Care Centre Barkheda Pathani		NO			NO			NO	NO	NO	NO	NO	NO	NO	NO		NO
All India Institute Of Medical Sciences, Bhopal	AIIMSB/264	Male	7	Y	No		Negative	NO		NO		NO		0	Urban Primary Health Care Centre Barkheda Pathani		NO			NO			NO	NO	NO	NO	NO	NO	NO	NO		NO
All India Institute Of Medical Sciences, Bhopal	AIIMSB/275	Male	57	Y	Yes	2021-11-15	Negative	NO		NO		NO		-44515	None		NO			NO			NO	NO	NO	NO	NO	NO	NO	NO		NO
All India Institute Of Medical Sciences, Bhopal	AIIMSB/282	Female	24	Y	No		Negative	NO		NO		NO		0	Urban Primary Health Care Centre Barkheda Pathani		NO			NO			NO	NO	NO	NO	NO	NO	NO	NO		NO
All India Institute Of Medical Sciences, Bhopal	AIIMSB/288	Male	35	Y	No		Negative	NO		NO		NO		0	Urban Primary Health Care Centre Barkheda Pathani		NO			NO			NO	NO	NO	NO	NO	NO	NO	NO		NO
All India Institute Of Medical Sciences, Bhopal	AIIMSB/304	Male	22	Y	No		Negative	NO		NO		NO		0	None		NO			NO			NO	NO	NO	NO	NO	NO	NO	NO		NO
All India Institute Of Medical Sciences, Bhopal	AIIMSB/307	Male	8	Y	No		Negative	NO		NO		NO		0	CHC-GAUHARGANJ		NO			NO			NO	NO	NO	NO	NO	NO	NO	NO		NO
All India Institute Of Medical Sciences, Bhopal	AIIMSB/311	Male	4	Y	No		Negative	NO		NO		NO		0	CHC-GAUHARGANJ		NO			NO			NO	NO	NO	NO	NO	NO	NO	NO		NO
All India Institute Of Medical Sciences, Bhopal	AIIMSB/315	Male	32	Y	No		Negative	NO		NO		NO		0	Urban Primary Health Care Centre Barkheda Pathani		NO			NO			NO	NO	NO	NO	NO	NO	NO	NO		NO
All India Institute Of Medical Sciences, Bhopal	AIIMSB/327	Female	18	Y	No		Negative	NO		NO		NO		0	Urban Primary Health Care Centre Barkheda Pathani		NO			NO			NO	NO	NO	NO	NO	NO	NO	NO		NO
All India Institute Of Medical Sciences, Bhopal	AIIMSB/329	Male	10	Y	No		Negative	NO		NO		NO		0	Urban Primary Health Care Centre Barkheda Pathani		NO			NO			NO	NO	NO	NO	NO	NO	NO	NO		NO
All India Institute Of Medical Sciences, Bhopal	AIIMSB/331	Male	23	Y	No		Negative	NO		NO		NO		0	Urban Primary Health Care Centre Barkheda Pathani		NO			NO			NO	NO	NO	NO	NO	NO	NO	NO		NO
All India Institute Of Medical Sciences, Bhopal	AIIMSB/339	Female	53	Y	Yes	2021-12-06	Negative	NO		NO		NO		-44536	None		NO			NO			NO	NO	NO	NO	NO	NO	NO	NO		NO
All India Institute Of Medical Sciences, Bhopal	AIIMSB/344	Female	13	Y	No		Negative	NO		NO		NO		0	Urban Primary Health Care Centre Barkheda Pathani		NO			NO			NO	NO	NO	NO	NO	NO	NO	NO		NO
All India Institute Of Medical Sciences, Bhopal	AIIMSB/351	Male	49	Y	No		Negative	NO		NO		NO		0	None		NO			NO			NO	NO	NO	NO	NO	NO	NO	NO		NO
All India Institute Of Medical Sciences, Bhopal	AIIMSB/353	Male	38	Y	No		Negative	NO		NO		NO		0	Urban Primary Health Care Centre Barkheda Pathani		NO			NO			NO	NO	NO	NO	NO	NO	NO	NO		NO
All India Institute Of Medical Sciences, Bhopal	AIIMSB/357	Female	18	Y	No		Negative	NO		NO		NO		0	Urban Primary Health Care Centre Barkheda Pathani		NO			NO			NO	NO	NO	NO	NO	NO	NO	NO		NO
All India Institute Of Medical Sciences, Bhopal	AIIMSB/359	Female	59	Y	No		Negative	NO		NO		NO		0	AIIMS BHOPAL		NO			NO			NO	NO	NO	NO	NO	NO	NO	NO		NO
All India Institute Of Medical Sciences, Bhopal	AIIMSB/360	Female	49	Y	No		Negative	NO		NO		NO		0	None		NO			NO			NO	NO	NO	NO	NO	NO	NO	NO		NO
All India Institute Of Medical Sciences, Bhopal	AIIMSB/368	Female	6	Y	No		Negative	NO		NO		NO		0	Urban Primary Health Care Centre Barkheda Pathani		NO			NO			NO	NO	NO	NO	NO	NO	NO	NO		NO
All India Institute Of Medical Sciences, Bhopal	AIIMSB/365	Male	68	Y	Yes	2021-12-13	Negative	NO		NO		NO		-44543	None		NO			NO			NO	NO	NO	NO	NO	NO	NO	NO		NO
All India Institute Of Medical Sciences, Bhopal	AIIMSB/370	Male	14	Y	No		Negative	NO		NO		NO		0	Urban Primary Health Care Centre Barkheda Pathani		NO			NO			NO	NO	NO	NO	NO	NO	NO	NO		NO
All India Institute Of Medical Sciences, Bhopal	AIIMSB/377	Female	11	Y	No		Negative	NO		NO		NO		0	Urban Primary Health Care Centre Barkheda Pathani		NO			NO			NO	NO	NO	NO	NO	NO	NO	NO		NO
All India Institute Of Medical Sciences, Bhopal	AIIMSB/391	Female	2	Y	No		Negative	NO		NO		NO		0	None		NO			NO			NO	NO	NO	NO	NO	NO	NO	NO		NO
All India Institute Of Medical Sciences, Bhopal	AIIMSB/393	Male	23	Y	No		Negative	NO		NO		NO		0	AIIMS BHOPAL		NO			NO			NO	NO	NO	NO	NO	NO	NO	NO		NO
All India Institute Of Medical Sciences, Bhopal	AIIMSB/397	Female	14	Y	No		Negative	NO		NO		NO		0	None		NO			NO			NO	NO	NO	NO	NO	NO	NO	NO		NO
All India Institute Of Medical Sciences, Bhopal	AIIMSB/396	Male	6	Y	No		Negative	NO		NO		NO		0	Urban Primary Health Care Centre Barkheda Pathani		NO			NO			NO	NO	NO	NO	NO	NO	NO	NO		NO
All India Institute Of Medical Sciences, Bhopal	AIIMSB/398	Male	32	Y	No		Negative	NO		NO		NO		0	None		NO			NO			NO	NO	NO	NO	NO	NO	NO	NO		NO
All India Institute Of Medical Sciences, Bhopal	AIIMSB/399	Male	25	Y	No		Negative	NO		NO		NO		0	None		NO			NO			NO	NO	NO	NO	NO	NO	NO	NO		NO
All India Institute Of Medical Sciences, Bhopal	AIIMSB/406	Male	3	Y	No		Negative	NO		NO		NO		0	Urban Primary Health Care Centre Barkheda Pathani		NO			NO			NO	NO	NO	NO	NO	NO	NO	NO		NO
All India Institute Of Medical Sciences, Bhopal	AIIMSB/407	Male	10	Y	No		Negative	NO		NO		NO		0	Urban Primary Health Care Centre Barkheda Pathani		NO			NO			NO	NO	NO	NO	NO	NO	NO	NO		NO
All India Institute Of Medical Sciences, Bhopal	AIIMSB/413	Male	15	Y	No		Negative	NO		NO		NO		0	Urban Primary Health Care Centre Barkheda Pathani		NO			NO			NO	NO	NO	NO	NO	NO	NO	NO		NO
All India Institute Of Medical Sciences, Bhopal	AIIMSB/418	Female	79	Y	Yes	2021-12-26	Negative	NO		NO		NO		-44556	None		NO			NO			NO	NO	NO	NO	NO	NO	NO	NO		NO
All India Institute Of Medical Sciences, Bhopal	AIIMSB/22/001	Female	60	Y	No		Negative	NO		NO		NO		0	PHC- Sai Baba Nagar		NO			NO			NO	NO	NO	NO	NO	NO	NO	NO		NO
All India Institute Of Medical Sciences, Bhopal	AIIMSB/22/007	Male	48	Y	No		Negative	NO		NO		NO		0	Urban Primary Health Care Centre Barkheda Pathani		NO			NO			NO	NO	NO	NO	NO	NO	NO	NO		NO
All India Institute Of Medical Sciences, Bhopal	AIIMSB/22/009	Female	23	Y	No		Negative	NO		NO		NO		0	Urban Primary Health Care Centre Barkheda Pathani		NO			NO			NO	NO	NO	NO	NO	NO	NO	NO		NO
All India Institute Of Medical Sciences, Bhopal	AIIMSB/22/011	Female	30	Y	No		Negative	NO		NO		NO		0	Urban Primary Health Care Centre Barkheda Pathani		NO			NO			NO	NO	NO	NO	NO	NO	NO	NO		NO
All India Institute Of Medical Sciences, Bhopal	AIIMSB/22/020	Female	24	Y	No		Negative	NO		NO		NO		0	AIIMS BHOPAL		NO			NO			NO	NO	NO	NO	NO	NO	NO	NO		NO
All India Institute Of Medical Sciences, Bhopal	AIIMSB/22/023	Male	79	Y	Yes	2022-01-05	Negative	NO		NO		NO		-44566	AIIMS BHOPAL		NO			NO			NO	NO	NO	NO	NO	NO	NO	NO		NO
All India Institute Of Medical Sciences, Bhopal	AIIMSB/22/027	Female	3	Y	No		Negative	NO		NO		NO		0	Urban Primary Health Care Centre Barkheda Pathani		NO			NO			NO	NO	NO	NO	NO	NO	NO	NO		NO
All India Institute Of Medical Sciences, Bhopal	AIIMSB/22/035	Male	40	Y	No		Negative	NO		NO		NO		0	PHC-Barkheda Pathani		NO			NO			NO	NO	NO	NO	NO	NO	NO	NO		NO
All India Institute Of Medical Sciences, Bhopal	AIIMSB/22/047	Male	54	Y	No		Positive	NO		NO		NO		0	PHC-Barkheda Pathani		NO			NO			NO	NO	NO	NO	NO	NO	NO	NO		Yes
All India Institute Of Medical Sciences, Bhopal	AIIMSB/22/062	Female	28	Y	No		Positive	NO		NO		NO		0	All India Institute of Medical Sciences, Bhopal		NO			NO			NO	NO	NO	NO	NO	NO	NO	NO		Yes
All India Institute Of Medical Sciences, Bhopal	AIIMSB/22/064	Female	50	Y	No		Positive	NO		NO		NO		0	PHC-Barkheda Pathani		NO			NO			NO	NO	NO	NO	NO	NO	NO	NO		Yes
All India Institute Of Medical Sciences, Bhopal	AIIMSB/22/037	Female	15	Y	No		Negative	NO		NO		NO		0	PHC-Barkheda Pathani		NO			NO			NO	NO	NO	NO	NO	NO	NO	NO		NO
All India Institute Of Medical Sciences, Bhopal	AIIMSB/22/071	Female	23	Y	No		Negative	NO		NO		NO		0	PHC-Barkheda Pathani		NO			NO			NO	NO	NO	NO	NO	NO	NO	NO		NO
All India Institute Of Medical Sciences, Bhopal	AIIMSB/22/083	Female	42	Y	No		Negative	NO		NO		NO		0	PHC-Barkheda Pathani		NO			NO			NO	NO	NO	NO	NO	NO	NO	NO		NO
All India Institute Of Medical Sciences, Bhopal	AIIMSB/22/086	Male	11	Y	No		Positive	NO		NO		NO		0	PHC-Barkheda Pathani		NO			NO			NO	NO	NO	NO	NO	NO	NO	NO		Yes
All India Institute Of Medical Sciences, Bhopal	AIIMSB/22/096	Male	38	Y	No		Negative	NO		NO		NO		0	PHC-Barkheda Pathani		NO			NO			NO	NO	NO	NO	NO	NO	NO	NO		NO
All India Institute Of Medical Sciences, Bhopal	AIIMSB/22/099	Female	14	Y	No		Positive	NO		NO		NO		0	All India Institute of Medical Sciences, Bhopal		NO			NO			NO	NO	NO	NO	NO	NO	NO	NO		Yes
All India Institute Of Medical Sciences, Bhopal	AIIMSB/22/100	Male	5	Y	No		Positive	NO		NO		NO		0	All India Institute of Medical Sciences, Bhopal		NO			NO			NO	NO	NO	NO	NO	NO	NO	NO		Yes
All India Institute Of Medical Sciences, Bhopal	AIIMSB/22/079	Male	71	Y	No		Positive	NO		NO		NO		0	All India Institute of Medical Sciences, Bhopal		NO			NO			NO	NO	NO	NO	NO	NO	NO	NO		Yes
All India Institute Of Medical Sciences, Bhopal	AIIMSB/22/109	Female	11	Y	No		Negative	NO		NO		NO		0	PHC-Barkheda Pathani		NO			NO			NO	NO	NO	NO	NO	NO	NO	NO		NO
All India Institute Of Medical Sciences, Bhopal	AIIMSB/22/110	Female	50	Y	No		Negative	NO		NO		NO		0	PHC-Barkheda Pathani		NO			NO			NO	NO	NO	NO	NO	NO	NO	NO		NO
All India Institute Of Medical Sciences, Bhopal	AIIMSB/22/104	Female			Yes	2022-01-30	Positive	NO		NO		NO		-44591	All India Institute of Medical Sciences, Bhopal		NO			NO			NO	NO	NO	NO	NO	NO	NO	NO		Yes
All India Institute Of Medical Sciences, Bhopal	AIIMSB/22/114	Female	75	Y	Yes	2022-01-29	Negative	NO		NO		NO		-44590	All India Institute of Medical Sciences, Bhopal		NO			NO			NO	NO	NO	NO	NO	NO	NO	NO		NO	Y
All India Institute Of Medical Sciences, Bhopal	AIIMSB/22/124	Male	9	Y	No		Positive	NO		NO		NO		0	PHC-Barkheda Pathani		NO			NO			NO	NO	NO	NO	NO	NO	NO	NO		Yes
All India Institute Of Medical Sciences, Bhopal	AIIMSB/22/127	Female	3	Y	No		Negative	NO		NO		NO		0	All India Institute of Medical Sciences, Bhopal		NO			NO			NO	NO	NO	NO	NO	NO	NO	NO		NO
All India Institute Of Medical Sciences, Bhopal	AIIMSB/22/126	Male	15	Y	No		Negative	NO		NO		NO		0	All India Institute of Medical Sciences, Bhopal		NO			NO			NO	NO	NO	NO	NO	NO	NO	NO		NO
All India Institute Of Medical Sciences, Bhopal	AIIMSB/22/132	Female	43	Y	No		Negative	NO		NO		NO		0	PHC-Barkheda Pathani		NO			NO			NO	NO	NO	NO	NO	NO	NO	NO		NO
All India Institute Of Medical Sciences, Bhopal	AIIMSB/22/133	Male	48	Y	No		Negative	NO		NO		NO		0	PHC-Barkheda Pathani		NO			NO			NO	NO	NO	NO	NO	NO	NO	NO		NO
All India Institute Of Medical Sciences, Bhopal	AIIMSB/22/142	Female	60	Y	No		Negative	NO		NO		NO		0	PHC-Barkheda Pathani		NO			NO			NO	NO	NO	NO	NO	NO	NO	NO		NO	Y
All India Institute Of Medical Sciences, Bhopal	AIIMSB/22/145	Female	2	Y	No		Negative	NO		NO		NO		0	PHC-Barkheda Pathani		NO			NO			NO	NO	NO	NO	NO	NO	NO	NO		NO
All India Institute Of Medical Sciences, Bhopal	AIIMSB/22/149	Female	18	Y	No		Negative	NO		NO		NO		0	PHC-Barkheda Pathani		NO			NO			NO	NO	NO	NO	NO	NO	NO	NO		NO
All India Institute Of Medical Sciences, Bhopal	AIIMSB/22/150	Female	1	D	Yes	2022-02-05	Negative	NO		NO		NO		-44597	All India Institute of Medical Sciences, Bhopal		NO			NO			NO	NO	NO	NO	NO	NO	NO	NO		NO
All India Institute Of Medical Sciences, Bhopal	AIIMSB/22/154	Female	22	Y	Yes	2022-02-05	Negative	NO		NO		NO		-44597	All India Institute of Medical Sciences, Bhopal		NO			NO			NO	NO	NO	NO	NO	NO	NO	NO		NO	Y
All India Institute Of Medical Sciences, Bhopal	AIIMSB/22/168	Male	6	Y	Yes	2022-02-14	Negative	NO		NO		NO		-44606	All India Institute of Medical Sciences, Bhopal		NO			NO			NO	NO	NO	NO	NO	NO	NO	NO		NO
All India Institute Of Medical Sciences, Bhopal	AIIMSB/22/160	Female	64	Y	Yes	2022-02-12	Negative	NO		NO		NO		-44604	All India Institute of Medical Sciences, Bhopal		NO			NO			NO	NO	NO	NO	NO	NO	NO	NO		NO
All India Institute Of Medical Sciences, Bhopal	AIIMSB/22/171	Male	10	M	No		Positive	NO		NO		NO		0	All India Institute of Medical Sciences, Bhopal		NO			NO			NO	NO	NO	NO	NO	NO	NO	NO		Yes
All India Institute Of Medical Sciences, Bhopal	AIIMSB/22/173	Male	4	Y	No		Negative	NO		NO		NO		0	PHC-Barkheda Pathani		NO			NO			NO	NO	NO	NO	NO	NO	NO	NO		NO
All India Institute Of Medical Sciences, Bhopal	AIIMSB/22/174	Female	2	Y	No		Negative	NO		NO		NO		0	PHC-Barkheda Pathani		NO			NO			NO	NO	NO	NO	NO	NO	NO	NO		NO
All India Institute Of Medical Sciences, Bhopal	AIIMSB/22165	Male	1	Y	No		Negative	NO		NO		NO		0	PHC-Barkheda Pathani		NO			NO			NO	NO	NO	NO	NO	NO	NO	NO		NO
All India Institute Of Medical Sciences, Bhopal	AIIMSB/22/196	Male	1	Y	Yes	2022-02-23	Negative	NO		NO		NO		-44615	All India Institute of Medical Sciences, Bhopal		NO			NO			NO	NO	NO	NO	NO	NO	NO	NO		NO
All India Institute Of Medical Sciences, Bhopal	AIIMSB/22/201	Male	19	Y	Yes	2022-02-23	Negative	NO		NO		NO		-44615	All India Institute of Medical Sciences, Bhopal		NO			NO			NO	NO	NO	NO	NO	NO	NO	NO		NO	Y
All India Institute Of Medical Sciences, Bhopal	AIIMSB/22/204	Male	6	Y	No		Negative	NO		NO		NO		0	PHC-Barkheda Pathani		NO			NO			NO	NO	NO	NO	NO	NO	NO	NO		NO
All India Institute Of Medical Sciences, Bhopal	AIIMSB/22/207	Female	37	Y	No		Negative	NO		NO		NO		0	PHC-Barkheda Pathani		NO			NO			NO	NO	NO	NO	NO	NO	NO	NO		NO
All India Institute Of Medical Sciences, Bhopal	AIIMSB/22/218	Female	43	Y	No		Positive	NO		NO		NO		0	All India Institute of Medical Sciences, Bhopal		NO			NO			NO	NO	NO	NO	NO	NO	NO	NO		Yes
All India Institute Of Medical Sciences, Bhopal	AIIMSB/22/219	Male	57	Y	Yes	2022-03-02	Negative	NO		NO		NO		-44622	All India Institute of Medical Sciences, Bhopal		NO			NO			NO	NO	NO	NO	NO	NO	NO	NO		NO	Y
All India Institute Of Medical Sciences, Bhopal	AIIMSB/22/220	Female	71	Y	No		Negative	NO		NO		NO		0	All India Institute of Medical Sciences, Bhopal		NO			NO			NO	NO	NO	NO	NO	NO	NO	NO		NO	Y
All India Institute Of Medical Sciences, Bhopal	AIIMSB/22/222	Male	80	Y	Yes	2022-02-27	Negative	NO		NO		NO		-44619	All India Institute of Medical Sciences, Bhopal		NO			NO			NO	NO	NO	NO	NO	NO	NO	NO		NO	Y
All India Institute Of Medical Sciences, Bhopal	AIIMSB/22/227	Male	31	Y	No		Negative	NO		NO		NO		0	All India Institute of Medical Sciences, Bhopal		NO			NO			NO	NO	NO	NO	NO	NO	NO	NO		NO
All India Institute Of Medical Sciences, Bhopal	AIIMSB/22/211	Female	4	Y	No		Negative	NO		NO		NO		0	PHC-Barkheda Pathani		NO			NO			NO	NO	NO	NO	NO	NO	NO	NO		NO
All India Institute Of Medical Sciences, Bhopal	AIIMSB/22/252	Female	45	Y	Yes	2022-03-06	Negative	NO		NO		NO		-44626	All India Institute of Medical Sciences, Bhopal		NO			NO			NO	NO	NO	NO	NO	NO	NO	NO		NO	Y
All India Institute Of Medical Sciences, Bhopal	AIIMSB/22/257	Female	32	Y	No		Negative	NO		NO		NO		0	PHC-Barkheda Pathani		NO			NO			NO	NO	NO	NO	NO	NO	NO	NO		NO
All India Institute Of Medical Sciences, Bhopal	AIIMSB/22/264	Male	5	Y	Yes	2022-03-10	Negative	NO		NO		NO		-44630	All India Institute of Medical Sciences, Bhopal		NO			NO			NO	NO	NO	NO	NO	NO	NO	NO		NO
All India Institute Of Medical Sciences, Bhopal	AIIMSB/22/271	Female	35	Y	No		Negative	NO		NO		NO		0	All India Institute of Medical Sciences, Bhopal		NO			NO			NO	NO	NO	NO	NO	NO	NO	NO		NO
All India Institute Of Medical Sciences, Bhopal	AIIMSB/22/291	Male	3	Y	Yes	2022-03-21	Negative	NO		NO		NO		-44641	All India Institute of Medical Sciences, Bhopal		NO			NO			NO	NO	NO	NO	NO	NO	NO	NO		NO
All India Institute Of Medical Sciences, Bhopal	AIIMSB/22/309	Male	42	Y	No		Negative	NO		NO		NO		0	PHC-Barkheda Pathani		NO			NO			NO	NO	NO	NO	NO	NO	NO	NO		NO
All India Institute Of Medical Sciences, Bhopal	AIIMSB/22/325	Male	64	Y	No		Negative	NO		NO		NO		0	PHC-Barkheda Pathani		NO			NO			NO	NO	NO	NO	NO	NO	NO	NO		NO
All India Institute Of Medical Sciences, Bhopal	AIIMSB/22/326	Male	1	Y	No		Negative	NO		NO		NO		0	PHC-Barkheda Pathani		NO			NO			NO	NO	NO	NO	NO	NO	NO	NO		NO
All India Institute Of Medical Sciences, Bhopal	AIIMSB/22/330	Male	2.6	Y	Yes	2022-04-27	Negative	NO		NO		NO		-44678	All India Institute of Medical Sciences, Bhopal		NO			NO			NO	NO	NO	NO	NO	NO	NO	NO		NO
All India Institute Of Medical Sciences, Bhopal	AIIMSB/18	Male	53	Y	No		Negative	NO		NO		NO		0	None		NO			NO			NO	NO	NO	NO	NO	NO	NO	NO		NO
All India Institute Of Medical Sciences, Bhopal	AIIMSB/26	Male	27	Y	No		Negative	NO		NO		NO		0	None		NO			NO			NO	NO	NO	NO	NO	NO	NO	NO		NO
All India Institute Of Medical Sciences, Bhopal	AIIMSB/53	Male	40	Y	No		Negative	NO		NO		NO		0	Urban Primary Health Care Centre Barkheda Pathani		NO			NO			NO	NO	NO	NO	NO	NO	NO	NO		NO
All India Institute Of Medical Sciences, Bhopal	AIIMSB/61	Male	9	Y	No		Negative	NO		NO		NO		0	Rural Health Centre Chiklod		NO			NO			NO	NO	NO	NO	NO	NO	NO	NO		NO
All India Institute Of Medical Sciences, Bhopal	AIIMSB/62	Male	30	Y	No		Negative	NO		NO		NO		0	Urban Primary Health Care Centre Barkheda Pathani		NO			NO			NO	NO	NO	NO	NO	NO	NO	NO		NO
All India Institute Of Medical Sciences, Bhopal	AIIMSB/83	Male			No		Negative	NO		NO		NO		0	None		NO			NO			NO	NO	NO	NO	NO	NO	NO	NO		NO
All India Institute Of Medical Sciences, Bhopal	AIIMSB/84	Female	50	Y	No		Negative	NO		NO		NO		0	Urban Primary Health Care Centre Barkheda Pathani		NO			NO			NO	NO	NO	NO	NO	NO	NO	NO		NO
All India Institute Of Medical Sciences, Bhopal	AIIMSB/102	Male	52	Y	No		Negative	NO		NO		NO		0	None		NO			NO			NO	NO	NO	NO	NO	NO	NO	NO		NO
All India Institute Of Medical Sciences, Bhopal	AIIMSB/104	Female	29	Y	No		Negative	NO		NO		NO		0	None		NO			NO			NO	NO	NO	NO	NO	NO	NO	NO		NO
All India Institute Of Medical Sciences, Bhopal	AIIMSB/111	Male	41	Y	No		Negative	NO		NO		NO		0	PHC- Sai Baba Nagar		NO			NO			NO	NO	NO	NO	NO	NO	NO	NO		NO
All India Institute Of Medical Sciences, Bhopal	AIIMSB/115	Male	51	Y	No		Negative	NO		NO		NO		0	None		NO			NO			NO	NO	NO	NO	NO	NO	NO	NO		NO
All India Institute Of Medical Sciences, Bhopal	AIIMSB/117	Male	28	Y	No		Negative	NO		NO		NO		0	Urban Primary Health Care Centre Barkheda Pathani		NO			NO			NO	NO	NO	NO	NO	NO	NO	NO		NO
All India Institute Of Medical Sciences, Bhopal	AIIMSB/119	Male	77	Y	Yes	2021-10-06	Negative	NO		NO		NO		-44475	None		NO			NO			NO	NO	NO	NO	NO	NO	NO	NO		NO	Y
All India Institute Of Medical Sciences, Bhopal	AIIMSB/123	Male	29	Y	No		Negative	NO		NO		NO		0	Urban Primary Health Care Centre Barkheda Pathani		NO			NO			NO	NO	NO	NO	NO	NO	NO	NO		NO
All India Institute Of Medical Sciences, Bhopal	AIIMSB/151	Male	52	Y	Yes	2021-10-18	Negative	NO		NO		NO		-44487	None		NO			NO			NO	NO	NO	NO	NO	NO	NO	NO		NO	Y
All India Institute Of Medical Sciences, Bhopal	AIIMSB/152	Female			Yes	2021-10-18	Negative	NO		NO		NO		-44487	None		NO			NO			NO	NO	NO	NO	NO	NO	NO	NO		NO	Y
All India Institute Of Medical Sciences, Bhopal	AIIMSB/171	Male	7	Y	No		Negative	NO		NO		NO		0	Urban Primary Health Care Centre Barkheda Pathani		NO			NO			NO	NO	NO	NO	NO	NO	NO	NO		NO
All India Institute Of Medical Sciences, Bhopal	AIIMSB/172	Male	28	Y	No		Negative	NO		NO		NO		0	Urban Primary Health Care Centre Barkheda Pathani		NO			NO			NO	NO	NO	NO	NO	NO	NO	NO		NO
All India Institute Of Medical Sciences, Bhopal	AIIMSB/196	Male	38	Y	No		Positive	NO		NO		NO		0	Urban Primary Health Care Centre Barkheda Pathani		NO			NO			NO	NO	NO	NO	Yes	Yes	NO	NO	Y	NO
All India Institute Of Medical Sciences, Bhopal	AIIMSB/216	Male	20	Y	No		Negative	NO		NO		NO		0	None		NO			NO			NO	NO	NO	NO	NO	NO	NO	NO		NO
All India Institute Of Medical Sciences, Bhopal	AIIMSB/224	Male	44	Y	No		Negative	NO		NO		NO		0	None		NO			NO			NO	NO	NO	NO	NO	NO	NO	NO		NO
All India Institute Of Medical Sciences, Bhopal	AIIMSB/233	Male	17	Y	No		Negative	NO		NO		NO		0	None		NO			NO			NO	NO	NO	NO	NO	NO	NO	NO		NO
All India Institute Of Medical Sciences, Bhopal	AIIMSB/243	Female	60	Y	No		Positive	NO		NO		NO		0	Urban Primary Health Care Centre Barkheda Pathani		NO			NO			NO	NO	NO	NO	Yes	Yes	NO	NO	Y	NO
All India Institute Of Medical Sciences, Bhopal	AIIMSB/251	Female	37	Y	No		Negative	NO		NO		NO		0	None		NO			NO			NO	NO	NO	NO	NO	NO	NO	NO		NO
All India Institute Of Medical Sciences, Bhopal	AIIMSB/254	Male	27	Y	No		Negative	NO		NO		NO		0	Urban Primary Health Care Centre Barkheda Pathani		NO			NO			NO	NO	NO	NO	NO	NO	NO	NO		NO
All India Institute Of Medical Sciences, Bhopal	AIIMSB/283	Male	19	Y	No		Negative	NO		NO		NO		0	Urban Primary Health Care Centre Barkheda Pathani		NO			NO			NO	NO	NO	NO	NO	NO	NO	NO		NO
All India Institute Of Medical Sciences, Bhopal	AIIMSB/286	Male	10	Y	No		Negative	NO		NO		NO		0	Urban Primary Health Care Centre Barkheda Pathani		NO			NO			NO	NO	NO	NO	NO	NO	NO	NO		NO
All India Institute Of Medical Sciences, Bhopal	AIIMSB/308	Male	5	Y	No		Negative	NO		NO		NO		0	CHC-GAUHARGANJ		NO			NO			NO	NO	NO	NO	NO	NO	NO	NO		NO
All India Institute Of Medical Sciences, Bhopal	AIIMSB/325	Male	12	Y	No		Negative	NO		NO		NO		0	Urban Primary Health Care Centre Barkheda Pathani		NO			NO			NO	NO	NO	NO	NO	NO	NO	NO		NO
All India Institute Of Medical Sciences, Bhopal	AIIMSB/328	Female	4	Y	No		Negative	NO		NO		NO		0	Urban Primary Health Care Centre Barkheda Pathani		NO			NO			NO	NO	NO	NO	NO	NO	NO	NO		NO
All India Institute Of Medical Sciences, Bhopal	AIIMSB/336	Male	3	Y	No		Negative	NO		NO		NO		0	Urban Primary Health Care Centre Barkheda Pathani		NO			NO			NO	NO	NO	NO	NO	NO	NO	NO		NO
All India Institute Of Medical Sciences, Bhopal	AIIMSB/346	Male	55	Y	No		Negative	NO		NO		NO		0	None		NO			NO			NO	NO	NO	NO	NO	NO	NO	NO		NO
All India Institute Of Medical Sciences, Bhopal	AIIMSB/355	Female	40	Y	No		Negative	NO		NO		NO		0	Urban Primary Health Care Centre Barkheda Pathani		NO			NO			NO	NO	NO	NO	NO	NO	NO	NO		NO
All India Institute Of Medical Sciences, Bhopal	AIIMSB/371	Male	62	Y	No		Negative	NO		NO		NO		0	Urban Primary Health Care Centre Barkheda Pathani		NO			NO			NO	NO	NO	NO	NO	NO	NO	NO		NO
All India Institute Of Medical Sciences, Bhopal	AIIMSB/373	Male	38	Y	No		Negative	NO		NO		NO		-44547	None		NO			NO			NO	NO	NO	NO	NO	NO	NO	NO		NO
All India Institute Of Medical Sciences, Bhopal	AIIMSB/374	Male	21	Y	No		Negative	NO		NO		NO		0	None		NO			NO			NO	NO	NO	NO	NO	NO	NO	NO		NO
All India Institute Of Medical Sciences, Bhopal	AIIMSB/409	Male	50	Y	No		Negative	NO		NO		NO		0	Urban Primary Health Care Centre Barkheda Pathani		NO			NO			NO	NO	NO	NO	NO	NO	NO	NO		NO
All India Institute Of Medical Sciences, Bhopal	AIIMSB/415	Female	50	Y	Yes	2021-12-27	Negative	NO		NO		NO		-44557	None		NO			NO			NO	NO	NO	NO	NO	NO	NO	NO		NO
All India Institute Of Medical Sciences, Bhopal	AIIMSB/416	Male	20	Y	Yes	2021-12-27	Negative	NO		NO		NO		-44557	None		NO			NO			NO	NO	NO	NO	NO	NO	NO	NO		NO
All India Institute Of Medical Sciences, Bhopal	AIIMSB/420	Female	32	Y	No		Negative	NO		NO		NO		0	Urban Primary Health Care Centre Barkheda Pathani		NO			NO			NO	NO	NO	NO	NO	NO	NO	NO		NO
All India Institute Of Medical Sciences, Bhopal	AIIMSB/22/018	Female	22	Y	No		Negative	NO		NO		NO		0	AIIMS BHOPAL		NO			NO			NO	NO	NO	NO	NO	NO	NO	NO		NO
All India Institute Of Medical Sciences, Bhopal	AIIMSB/22/024	Male	28	Y	No		Negative	NO		NO		NO		0	AIIMS BHOPAL		NO			NO			NO	NO	NO	NO	NO	NO	NO	NO		NO
All India Institute Of Medical Sciences, Bhopal	AIIMSB/22/028	Female	27	Y	No		Negative	NO		NO		NO		0	Urban Primary Health Care Centre Barkheda Pathani		NO			NO			NO	NO	NO	NO	NO	NO	NO	NO		NO
All India Institute Of Medical Sciences, Bhopal	AIIMSB/22/042	Female	20	Y	No		Negative	NO		NO		NO		0	PHC-Barkheda Pathani		NO			NO			NO	NO	NO	NO	NO	NO	NO	NO		NO
All India Institute Of Medical Sciences, Bhopal	AIIMSB/22/044	Male	21	Y	No		Positive	NO		NO		NO		0	PHC-Barkheda Pathani		NO			NO			NO	NO	NO	NO	NO	NO	NO	NO		Yes
All India Institute Of Medical Sciences, Bhopal	AIIMSB/22/052	Female	27	Y	No		Positive	NO		NO		NO		0	All India Institute of Medical Sciences, Bhopal		NO			NO			NO	NO	NO	NO	NO	NO	NO	NO		Yes
All India Institute Of Medical Sciences, Bhopal	AIIMSB/22/057	Female	7	Y	No		Negative	NO		NO		NO		0	PHC-Sai Baba Nagar		NO			NO			NO	NO	NO	NO	NO	NO	NO	NO		NO
All India Institute Of Medical Sciences, Bhopal	AIIMSB/22/080	Male	46	Y	No		Negative	NO		NO		NO		0	PHC-Barkheda Pathani		NO			NO			NO	NO	NO	NO	NO	NO	NO	NO		NO
All India Institute Of Medical Sciences, Bhopal	AIIMSB/22/082	Male	22	Y	No		Negative	NO		NO		NO		0	PHC-Barkheda Pathani		NO			NO			NO	NO	NO	NO	NO	NO	NO	NO		NO
All India Institute Of Medical Sciences, Bhopal	AIIMSB/22/085	Female	6	Y	No		Positive	NO		NO		NO		0	PHC-Barkheda Pathani		NO			NO			NO	NO	NO	NO	NO	NO	NO	NO		Yes
All India Institute Of Medical Sciences, Bhopal	AIIMSB/22/090	Female	29	Y	No		Positive	NO		NO		NO		0	PHC-Barkheda Pathani		NO			NO			NO	NO	NO	NO	NO	NO	NO	NO		Yes
All India Institute Of Medical Sciences, Bhopal	AIIMSB/22/111	Female	55	Y	No		Negative	NO		NO		NO		0	PHC-Barkheda Pathani		NO			NO			NO	NO	NO	NO	NO	NO	NO	NO		NO
All India Institute Of Medical Sciences, Bhopal	AIIMSB/22/118	Male	15	Y	No		Positive	NO		NO		NO		0	PHC-Barkheda Pathani		NO			NO			NO	NO	NO	NO	NO	NO	NO	NO		Yes
All India Institute Of Medical Sciences, Bhopal	AIIMSB/22/115	Female	26	Y	No		Positive	NO		NO		NO		0	PHC-Barkheda Pathani		NO			NO			NO	NO	NO	NO	NO	NO	NO	NO		Yes
All India Institute Of Medical Sciences, Bhopal	AIIMSB/22/129	Male	26	Y	Yes	2022-01-31	Negative	NO		NO		NO		-44592	All India Institute of Medical Sciences, Bhopal		NO			NO			NO	NO	NO	NO	NO	NO	NO	NO		NO	Y
All India Institute Of Medical Sciences, Bhopal	AIIMSB/22/135	Male	30	Y	No		Negative	NO		NO		NO		0	PHC-Barkheda Pathani		NO			NO			NO	NO	NO	NO	NO	NO	NO	NO		NO
All India Institute Of Medical Sciences, Bhopal	AIIMSB/22/136	Male	55	Y	Yes	2022-02-04	Positive	NO		NO		NO		-44596	All India Institute of Medical Sciences, Bhopal		NO			NO			NO	NO	NO	NO	NO	NO	NO	NO		Yes	Y
All India Institute Of Medical Sciences, Bhopal	AIIMSB/22/140	Male	1	Y	Yes	2022-02-04	Negative	NO		NO		NO		-44596	All India Institute of Medical Sciences, Bhopal		NO			NO			NO	NO	NO	NO	NO	NO	NO	NO		NO
All India Institute Of Medical Sciences, Bhopal	AIIMSB/22/148	Male	27	Y	No		Negative	NO		NO		NO		0	PHC-Barkheda Pathani		NO			NO			NO	NO	NO	NO	NO	NO	NO	NO		NO
All India Institute Of Medical Sciences, Bhopal	AIIMSB/22/169	Female	2	M	No		Negative	NO		NO		NO		0	All India Institute of Medical Sciences, Bhopal		NO			NO			NO	NO	NO	NO	NO	NO	NO	NO		NO
All India Institute Of Medical Sciences, Bhopal	AIIMSB/22/162	Male	60	Y	No		Negative	NO		NO		NO		0	PHC-Barkheda Pathani		NO			NO			NO	NO	NO	NO	NO	NO	NO	NO		NO
All India Institute Of Medical Sciences, Bhopal	AIIMSB/22/186	Female	50	Y	Yes	2022-02-18	Positive	NO		NO		NO		-44610	All India Institute of Medical Sciences, Bhopal		NO			NO			NO	NO	NO	NO	NO	NO	NO	NO		Yes	Y
All India Institute Of Medical Sciences, Bhopal	AIIMSB/22/202	Male	39	Y	Yes	2022-02-21	Negative	NO		NO		NO		-44613	All India Institute of Medical Sciences, Bhopal		NO			NO			NO	NO	NO	NO	NO	NO	NO	NO		NO
All India Institute Of Medical Sciences, Bhopal	AIIMSB/22/236	Male	76	Y	No		Negative	NO		NO		NO		0	All India Institute of Medical Sciences, Bhopal		NO			NO			NO	NO	NO	NO	NO	NO	NO	NO		NO	Y
All India Institute Of Medical Sciences, Bhopal	AIIMSB/22/254	Female	25	Y	No		Negative	NO		NO		NO		0	PHC-Barkheda Pathani		NO			NO			NO	NO	NO	NO	NO	NO	NO	NO		NO
All India Institute Of Medical Sciences, Bhopal	AIIMSB/22/255	Male	58	Y	No		Negative	NO		NO		NO		0	PHC-Barkheda Pathani		NO			NO			NO	NO	NO	NO	NO	NO	NO	NO		NO
All India Institute Of Medical Sciences, Bhopal	AIIMSB/22/265	Male	4	Y	No		Negative	NO		NO		NO		0	All India Institute of Medical Sciences, Bhopal		NO			NO			NO	NO	NO	NO	NO	NO	NO	NO		NO
All India Institute Of Medical Sciences, Bhopal	AIIMSB/22/283	Male	33	Y	No		Negative	NO		NO		NO		0	All India Institute of Medical Sciences, Bhopal		NO			NO			NO	NO	NO	NO	NO	NO	NO	NO		NO
All India Institute Of Medical Sciences, Bhopal	AIIMSB/22/297	Male	81	Y	Yes	2022-03-26	Negative	NO		NO		NO		-44646	All India Institute of Medical Sciences, Bhopal		NO			NO			NO	NO	NO	NO	NO	NO	NO	NO		NO	Y
All India Institute Of Medical Sciences, Bhopal	AIIMSB/22/310	Female	3	Y	No		Negative	NO		NO		NO		0	PHC-Barkheda Pathani		NO			NO			NO	NO	NO	NO	NO	NO	NO	NO		NO
All India Institute Of Medical Sciences, Bhopal	AIIMSB/22/313	Male	1	Y	Yes	2022-04-15	Negative	NO		NO		NO		-44666	All India Institute of Medical Sciences, Bhopal		NO			NO			NO	NO	NO	NO	NO	NO	NO	NO		NO
All India Institute Of Medical Sciences, Bhopal	AIIMSB/22/320	Male	21	Y	No		Positive	NO		NO		NO		0	PHC-Barkheda Pathani		NO			NO			NO	NO	NO	NO	NO	NO	NO	NO		Yes
All India Institute Of Medical Sciences, Bhopal	AIIMSB/22/331	Male	3	Y	No		Negative	NO		NO		NO		-44678	All India Institute of Medical Sciences, Bhopal		NO			NO			NO	NO	NO	NO	NO	NO	NO	NO		NO
All India Institute Of Medical Sciences, Bhopal	AIIMSB/22/324	Male	4	Y	Yes	2022-04-22	Negative	NO		NO		NO		-44673	All India Institute of Medical Sciences, Bhopal		NO			NO			NO	NO	NO	NO	NO	NO	NO	NO		NO
All India Institute Of Medical Sciences, Bhopal	AIIMSB/14	Female	61	Y	Yes	2021-08-23	Negative	NO		NO		NO		-44431	None	AIIMS,Bhopal	NO			NO			NO	NO	NO	NO	NO	NO	NO	NO		NO	Y
All India Institute Of Medical Sciences, Bhopal	AIIMSB/28	Female	24	Y	No		Negative	NO		NO		NO		0	None		NO			NO			NO	NO	NO	NO	NO	NO	NO	NO		NO
All India Institute Of Medical Sciences, Bhopal	AIIMSB/99	Female	60	Y	Yes	2021-09-26	Negative	NO		NO		NO		-44465	None		NO			NO			NO	NO	NO	NO	NO	NO	NO	NO		NO	Y
All India Institute Of Medical Sciences, Bhopal	AIIMSB/107	Male	45	Y	No		Negative	NO		NO		NO		0	Urban Primary Health Care Centre Barkheda Pathani		NO			NO			NO	NO	NO	NO	NO	NO	NO	NO		NO	Y
All India Institute Of Medical Sciences, Bhopal	AIIMSB/139	Female	27	Y	No		Negative	NO		NO		NO		0	None		NO			NO			NO	NO	NO	NO	NO	NO	NO	NO		NO
All India Institute Of Medical Sciences, Bhopal	AIIMSB/156	Female	45	Y	No		Negative	NO		NO		NO		0	None		NO			NO			NO	NO	NO	NO	NO	NO	NO	NO		NO
All India Institute Of Medical Sciences, Bhopal	AIIMSBB/161	Male	35	Y	No		Negative	NO		NO		NO		0	None		NO			NO			NO	NO	NO	NO	NO	NO	NO	NO		NO
All India Institute Of Medical Sciences, Bhopal	AIIMSB/175	Male	57	Y	No		Negative	NO		NO		NO		0	None		NO			NO			NO	NO	NO	NO	NO	NO	NO	NO		NO	Y
All India Institute Of Medical Sciences, Bhopal	AIIMSB/181	Female	25	Y	Yes	2021-10-25	Negative	NO		NO		NO		-44494	None		NO			NO			NO	NO	NO	NO	NO	NO	NO	NO		NO
All India Institute Of Medical Sciences, Bhopal	AIIMSB/200	Female	17	Y	Yes	2021-10-22	Negative	NO		NO		NO		-44491	None		NO			NO			NO	NO	NO	NO	NO	NO	NO	NO		NO	Y
All India Institute Of Medical Sciences, Bhopal	AIIMSB/205	Female	50	Y	No		Negative	NO		NO		NO		0	None		NO			NO			NO	NO	NO	NO	NO	NO	NO	NO		NO
All India Institute Of Medical Sciences, Bhopal	AIIMSB/206	Female	36	Y	Yes	2021-10-26	Negative	NO		NO		NO		-44495	None		NO			NO			NO	NO	NO	NO	NO	NO	NO	NO		NO
All India Institute Of Medical Sciences, Bhopal	AIIMSB/214	Male	1	Y	Yes	2021-10-28	Negative	NO		NO		NO		-44497	None		NO			NO			NO	NO	NO	NO	NO	NO	NO	NO		NO
All India Institute Of Medical Sciences, Bhopal	AIIMSB/234	Female	42	Y	No		Negative	NO		NO		NO		0	None		NO			NO			NO	NO	NO	NO	NO	NO	NO	NO		NO
All India Institute Of Medical Sciences, Bhopal	AIIMSB/277	Female	56	Y	No		Negative	NO		NO		NO		0	None		NO			NO			NO	NO	NO	NO	NO	NO	NO	NO		NO
All India Institute Of Medical Sciences, Bhopal	AIIMSB/287	Male	6	Y	No		Negative	NO		NO		NO		0	Urban Primary Health Care Centre Barkheda Pathani		NO			NO			NO	NO	NO	NO	NO	NO	NO	NO		NO
All India Institute Of Medical Sciences, Bhopal	AIIMSB/285	Female	50	Y	No		Negative	NO		NO		NO		0	Urban Primary Health Care Centre Barkheda Pathani		NO			NO			NO	NO	NO	NO	NO	NO	NO	NO		NO
All India Institute Of Medical Sciences, Bhopal	AIIMSB/294	Female	6	Y	No		Negative	NO		NO		NO		0	Urban Primary Health Care Centre Barkheda Pathani		NO			NO			NO	NO	NO	NO	NO	NO	NO	NO		NO
All India Institute Of Medical Sciences, Bhopal	AIIMSB/297	Female	45	Y	No		Negative	NO		NO		NO		0	Urban Primary Health Care Centre Barkheda Pathani		NO			NO			NO	NO	NO	NO	NO	NO	NO	NO		NO
All India Institute Of Medical Sciences, Bhopal	AIIMSB/323	Male	41	Y	No		Negative	NO		NO		NO		0	None		NO			NO			NO	NO	NO	NO	NO	NO	NO	NO		NO
All India Institute Of Medical Sciences, Bhopal	AIIMSB/324	Female	32	Y	No		Negative	NO		NO		NO		0	Urban Primary Health Care Centre Barkheda Pathani		NO			NO			NO	NO	NO	NO	NO	NO	NO	NO		NO
All India Institute Of Medical Sciences, Bhopal	AIIMSB/338	Female	40	Y	No		Negative	NO		NO		NO		0	None		NO			NO			NO	NO	NO	NO	NO	NO	NO	NO		NO
All India Institute Of Medical Sciences, Bhopal	AIIMSB/340	Female	56	Y	No		Negative	NO		NO		NO		0	None		NO			NO			NO	NO	NO	NO	NO	NO	NO	NO		NO
All India Institute Of Medical Sciences, Bhopal	AIIMSB/341	Male	64	Y	Yes	2021-12-01	Negative	NO		NO		NO		-44531	None		NO			NO			NO	NO	NO	NO	NO	NO	NO	NO		NO
All India Institute Of Medical Sciences, Bhopal	AIIMSB/392	Male	19	Y	Yes	2021-12-17	Negative	NO		NO		NO		-44547	None		NO			NO			NO	NO	NO	NO	NO	NO	NO	NO		NO
All India Institute Of Medical Sciences, Bhopal	AIIMSB/378	Female	16	Y	No		Negative	NO		NO		NO		0	Urban Primary Health Care Centre Barkheda Pathani		NO			NO			NO	NO	NO	NO	NO	NO	NO	NO		NO
All India Institute Of Medical Sciences, Bhopal	AIIMSB/414	Female	15	Y	No		Negative	NO		NO		NO		0	Urban Primary Health Care Centre Barkheda Pathani		NO			NO			NO	NO	NO	NO	NO	NO	NO	NO		NO
All India Institute Of Medical Sciences, Bhopal	AIIMSB/422	Male	32	Y	No		Negative	NO		NO		NO		0	None		NO			NO			NO	NO	NO	NO	NO	NO	NO	NO		NO
All India Institute Of Medical Sciences, Bhopal	AIIMSB/22/013	Male	70	Y	No		Negative	NO		NO		NO		0	Urban Primary Health Care Centre Barkheda Pathani		NO			NO			NO	NO	NO	NO	NO	NO	NO	NO		NO
All India Institute Of Medical Sciences, Bhopal	AIIMSB/22/015	Male	32	Y	No		Negative	NO		NO		NO		0	AIIMS BHOPAL		NO			NO			NO	NO	NO	NO	NO	NO	NO	NO		NO
All India Institute Of Medical Sciences, Bhopal	AIIMSB/22/059	Female	47	Y	No		Positive	NO		NO		NO		0	PHC-Sai Baba Nagar		NO			NO			NO	NO	NO	NO	NO	NO	NO	NO		Yes
All India Institute Of Medical Sciences, Bhopal	AIIMSB/22/061	Female	71	Y	Yes	2022-01-12	Negative	NO		NO		NO		-44573	All India Institute of Medical Sciences, Bhopal		NO			NO			NO	NO	NO	NO	NO	NO	NO	NO		NO
All India Institute Of Medical Sciences, Bhopal	AIIMSB/22/087	Female	45	Y	No		Positive	NO		NO		NO		0	PHC-Barkheda Pathani		NO			NO			NO	NO	NO	NO	NO	NO	NO	NO		Yes
All India Institute Of Medical Sciences, Bhopal	AIIMSB/22/103	Female	18	Y	Yes	2022-01-24	Positive	NO		NO		NO		-44585	All India Institute of Medical Sciences, Bhopal		NO			NO			NO	NO	NO	NO	NO	NO	NO	NO		Yes
All India Institute Of Medical Sciences, Bhopal	AIIMSB/22/141	Female	4	Y	Yes	2022-02-02	Positive	NO		NO		NO		-44594	All India Institute of Medical Sciences, Bhopal		NO			NO			NO	NO	NO	NO	NO	NO	NO	NO		Yes
All India Institute Of Medical Sciences, Bhopal	AIIMSB/22/163	Female	7	Y	No		Negative	NO		NO		NO		0	PHC-Barkheda Pathani		NO			NO			NO	NO	NO	NO	NO	NO	NO	NO		NO
All India Institute Of Medical Sciences, Bhopal	AIIMSB/22/185	Male	25	Y	Yes	2022-02-18	Negative	NO		NO		NO		-44610	All India Institute of Medical Sciences, Bhopal		NO			NO			NO	NO	NO	NO	NO	NO	NO	NO		NO
All India Institute Of Medical Sciences, Bhopal	AIIMSB/22/189	Male	31	Y	No		Negative	NO		NO		NO		0	PHC-Barkheda Pathani		NO			NO			NO	NO	NO	NO	NO	NO	NO	NO		NO	Y
All India Institute Of Medical Sciences, Bhopal	AIIMSB/22/215	Male	65	Y	Yes	2022-02-28	Negative	NO		NO		NO		-44620	All India Institute of Medical Sciences, Bhopal		NO			NO			NO	NO	NO	NO	NO	NO	NO	NO		NO
All India Institute Of Medical Sciences, Bhopal	AIIMSB/22/221	Male	43	Y	Yes	2022-03-03	Negative	NO		NO		NO		-44623	All India Institute of Medical Sciences, Bhopal		NO			NO			NO	NO	NO	NO	NO	NO	NO	NO		NO	Y
All India Institute Of Medical Sciences, Bhopal	AIIMSB/22/235	Male	59	Y	Yes	2022-03-07	Negative	NO		NO		NO		-44627	All India Institute of Medical Sciences, Bhopal		NO			NO			NO	NO	NO	NO	NO	NO	NO	NO		NO	Y
All India Institute Of Medical Sciences, Bhopal	AIIMSB/22/253	Male	10	M	No		Negative	NO		NO		NO		0	All India Institute of Medical Sciences, Bhopal		NO			NO			NO	NO	NO	NO	NO	NO	NO	NO		NO
All India Institute Of Medical Sciences, Bhopal	AIIMSB/22/270	Female	53	Y	No		Negative	NO		NO		NO		-44632	All India Institute of Medical Sciences, Bhopal		NO			NO			NO	NO	NO	NO	NO	NO	NO	NO		NO
All India Institute Of Medical Sciences, Bhopal	AIIMSB/22/277	Male	3	M	No		Negative	NO		NO		NO		0	All India Institute of Medical Sciences, Bhopal		NO			NO			NO	NO	NO	NO	NO	NO	NO	NO		NO
All India Institute Of Medical Sciences, Bhopal	AIIMSB/22/284	Male	32	Y	No		Negative	NO		NO		NO		0	All India Institute of Medical Sciences, Bhopal		NO			NO			NO	NO	NO	NO	NO	NO	NO	NO		NO
All India Institute Of Medical Sciences, Bhopal	AIIMSB/22/292	Male	3	Y	Yes	2022-03-21	Negative	NO		NO		NO		-44641	All India Institute of Medical Sciences, Bhopal		NO			NO			NO	NO	NO	NO	NO	NO	NO	NO		NO
All India Institute Of Medical Sciences, Bhopal	AIIMSB/22/294	Female	2	Y	Yes	2022-03-26	Negative	NO		NO		NO		-44646	All India Institute of Medical Sciences, Bhopal		NO			NO			NO	NO	NO	NO	NO	NO	NO	NO		NO
All India Institute Of Medical Sciences, Bhopal	AIIMSB/22/315	Male	6	M	Yes	2022-04-16	Negative	NO		NO		NO		-44667	All India Institute of Medical Sciences, Bhopal		NO			NO			NO	NO	NO	NO	NO	NO	NO	NO		NO
All India Institute Of Medical Sciences, Bhopal	AIIMSB/22/318	Male	12	Y	No		Negative	NO		NO		NO		0	PHC-Barkheda Pathani		NO			NO			NO	NO	NO	NO	NO	NO	NO	NO		NO
All India Institute Of Medical Sciences, Bhopal	AIIMSB/22/322	Female	52	Y	No		Negative	NO		NO		NO		0	PHC-Barkheda Pathani		NO			NO			NO	NO	NO	NO	NO	NO	NO	NO		NO
All India Institute Of Medical Sciences, Bhopal	AIIMSB/72	Female	20	Y	No		Negative	NO		NO		NO		0	Urban Primary Health Care Centre Barkheda Pathani		NO			NO			NO	NO	NO	NO	NO	NO	NO	NO		NO
All India Institute Of Medical Sciences, Bhopal	AIIMSB/75	Male	54	Y	No		Negative	NO		NO		NO		0	Urban Primary Health Care Centre Barkheda Pathani		NO			NO			NO	NO	NO	NO	NO	NO	NO	NO		NO
All India Institute Of Medical Sciences, Bhopal	AIIMSB/93	Female	16	Y	No		Positive	NO		NO		NO		0	Urban Primary Health Care Centre Barkheda Pathani		NO			NO			NO	NO	NO	NO	Yes	Yes	NO	NO	Y	NO
All India Institute Of Medical Sciences, Bhopal	AIIMSB/155	Male	19	Y	No		Negative	NO		NO		NO		0	None		NO			NO			NO	NO	NO	NO	NO	NO	NO	NO		NO
All India Institute Of Medical Sciences, Bhopal	AIIMSB/163	Female	28	Y	Yes	2021-10-21	Negative	NO		NO		NO		-44490	None		NO			NO			NO	NO	NO	NO	NO	NO	NO	NO		NO
All India Institute Of Medical Sciences, Bhopal	AIIMSB/166	Female	25	Y	No		Negative	NO		NO		NO		0	Urban Primary Health Care Centre Barkheda Pathani		NO			NO			NO	NO	NO	NO	NO	NO	NO	NO		NO
All India Institute Of Medical Sciences, Bhopal	AIIMSB/174	Male	28	Y	No		Negative	NO		NO		NO		0	None		NO			NO			NO	NO	NO	NO	NO	NO	NO	NO		NO	Y
All India Institute Of Medical Sciences, Bhopal	AIIMSB/177	Male	40	Y	No		Negative	NO		NO		NO		0	Urban Primary Health Care Centre Barkheda Pathani		NO			NO			NO	NO	NO	NO	NO	NO	NO	NO		NO	Y
All India Institute Of Medical Sciences, Bhopal	AIIMSB/192	Female	71	Y	Yes	2021-10-25	Negative	NO		NO		NO		-44494	None		NO			NO			NO	NO	NO	NO	NO	NO	NO	NO		NO
All India Institute Of Medical Sciences, Bhopal	AIIMSB/265	Female	56	Y	No		Negative	NO		NO		NO		0	None		NO			NO			NO	NO	NO	NO	NO	NO	NO	NO		NO	Y
All India Institute Of Medical Sciences, Bhopal	AIIMSB/350	Male	57	Y	No		Negative	NO		NO		NO		0	None		NO			NO			NO	NO	NO	NO	NO	NO	NO	NO		NO
All India Institute Of Medical Sciences, Bhopal	AIIMSB/385	Female	13	Y	No		Negative	NO		NO		NO		0	Urban Primary Health Care Centre Barkheda Pathani		NO			NO			NO	NO	NO	NO	NO	NO	NO	NO		NO
All India Institute Of Medical Sciences, Bhopal	AIIMSB/387	Male	50	Y	No		Negative	NO		NO		NO		0	Urban Primary Health Care Centre Barkheda Pathani		NO			NO			NO	NO	NO	NO	NO	NO	NO	NO		NO
All India Institute Of Medical Sciences, Bhopal	AIIMSB/389	Male	10	Y	No		Negative	NO		NO		NO		0	Urban Primary Health Care Centre Barkheda Pathani		NO			NO			NO	NO	NO	NO	NO	NO	NO	NO		NO
All India Institute Of Medical Sciences, Bhopal	AIIMSB/419	Female	33	Y	No		Negative	NO		NO		NO		0	Urban Primary Health Care Centre Barkheda Pathani		NO			NO			NO	NO	NO	NO	NO	NO	NO	NO		NO
All India Institute Of Medical Sciences, Bhopal	AIIMSB/22/004	Female	18	Y	No		Negative	NO		NO		NO		0	PHC- Sai Baba Nagar		NO			NO			NO	NO	NO	NO	NO	NO	NO	NO		NO
All India Institute Of Medical Sciences, Bhopal	AIIMSB/22/039	Female	30	Y	No		Negative	NO		NO		NO		0	All India Institute of Medical Sciences, Bhopal		NO			NO			NO	NO	NO	NO	NO	NO	NO	NO		NO
All India Institute Of Medical Sciences, Bhopal	AIIMSB/22/177	Male	68	Y	Yes	2022-02-13	Negative	NO		NO		NO		-44605	All India Institute of Medical Sciences, Bhopal		NO			NO			NO	NO	NO	NO	NO	NO	NO	NO		NO
All India Institute Of Medical Sciences, Bhopal	AIIMSB/22/170	Female	6	M	No		Negative	NO		NO		NO		0	All India Institute of Medical Sciences, Bhopal		NO			NO			NO	NO	NO	NO	NO	NO	NO	NO		NO
All India Institute Of Medical Sciences, Bhopal	AIIMSB/22/225	Male	40	Y	Yes	2022-02-26	Negative	NO		NO		NO		-44618	All India Institute of Medical Sciences, Bhopal		NO			NO			NO	NO	NO	NO	NO	NO	NO	NO		NO
All India Institute Of Medical Sciences, Bhopal	AIIMSB/22/237	Female	54	Y	Yes	2022-03-03	Negative	NO		NO		NO		-44623	All India Institute of Medical Sciences, Bhopal		NO			NO			NO	NO	NO	NO	NO	NO	NO	NO		NO	Y
All India Institute Of Medical Sciences, Bhopal	AIIMSB/22/286	Female			No		Negative	NO		NO		NO		-44637	All India Institute of Medical Sciences, Bhopal		NO			NO			NO	NO	NO	NO	NO	NO	NO	NO		NO
All India Institute Of Medical Sciences, Bhopal	AIIMSB/22/290	Male	3.9	Y	Yes	2022-03-22	Negative	NO		NO		NO		-44642	All India Institute of Medical Sciences, Bhopal		NO			NO			NO	NO	NO	NO	NO	NO	NO	NO		NO	Y
All India Institute Of Medical Sciences, Bhopal	AIIMSB/22/295	Female	56	Y	Yes	2022-03-24	Negative	NO		NO		NO		-44644	All India Institute of Medical Sciences, Bhopal		NO			NO			NO	NO	NO	NO	NO	NO	NO	NO		NO	Y
All India Institute Of Medical Sciences, Bhopal	AIIMSB/22/299	Male	34	Y	No		Negative	NO		NO		NO		0	All India Institute of Medical Sciences, Bhopal		NO			NO			NO	NO	NO	NO	NO	NO	NO	NO		NO
All India Institute Of Medical Sciences, Bhopal	AIIMSB/22/311	Female	1	Y	No		Negative	NO		NO		NO		0	PHC-Barkheda Pathani		NO			NO			NO	NO	NO	NO	NO	NO	NO	NO		NO
All India Institute Of Medical Sciences, Bhopal	AIIMSB/22/323	Female	3	Y	Yes	2022-04-25	Negative	NO		NO		NO		-44676	All India Institute of Medical Sciences, Bhopal		NO			NO			NO	NO	NO	NO	NO	NO	NO	NO		NO
All India Institute Of Medical Sciences, Bhopal	AIIMSB/56	Female	60	Y	No		Negative	NO		NO		NO		0	Urban Primary Health Care Centre Barkheda Pathani		NO			NO			NO	NO	NO	NO	NO	NO	NO	NO		NO	Y
All India Institute Of Medical Sciences, Bhopal	AIIMSB/78	Female	55	Y	No		Negative	NO		NO		NO		0	Urban Primary Health Care Centre Barkheda Pathani		NO			NO			NO	NO	NO	NO	NO	NO	NO	NO		NO
All India Institute Of Medical Sciences, Bhopal	AIIMSB/82	Female	23	Y	No		Negative	NO		NO		NO		0	None		NO			NO			NO	NO	NO	NO	NO	NO	NO	NO		NO
All India Institute Of Medical Sciences, Bhopal	AIIMSB/136	Male	52	Y	No		Negative	NO		NO		NO		0	Urban Primary Health Care Centre Barkheda Pathani		NO			NO			NO	NO	NO	NO	NO	NO	NO	NO		NO
All India Institute Of Medical Sciences, Bhopal	AIIMSB/149	Female	30	Y	No		Negative	NO		NO		NO		0	Urban Primary Health Care Centre Barkheda Pathani		NO			NO			NO	NO	NO	NO	NO	NO	NO	NO		NO
All India Institute Of Medical Sciences, Bhopal	AIIMSB/193	Male	80	Y	No		Negative	NO		NO		NO		0	Urban Primary Health Care Centre Barkheda Pathani		NO			NO			NO	NO	NO	NO	NO	NO	NO	NO		NO
All India Institute Of Medical Sciences, Bhopal	AIIMSB/199	Female			Yes	2021-10-21	Negative	NO		NO		NO		-44490	None		NO			NO			NO	NO	NO	NO	NO	NO	NO	NO		NO	Y
All India Institute Of Medical Sciences, Bhopal	AIIMSB/209	Male	42	Y	Yes	2021-10-26	Negative	NO		NO		NO		-44495	None		NO			NO			NO	NO	NO	NO	NO	NO	NO	NO		NO	Y
All India Institute Of Medical Sciences, Bhopal	AIIMSB/220	Male	17	Y	No		Negative	NO		NO		NO		0	Urban Primary Health Care Centre Barkheda Pathani		NO			NO			NO	NO	NO	NO	NO	NO	NO	NO		NO
All India Institute Of Medical Sciences, Bhopal	AIIMSB/223	Male	52	Y	No		Negative	NO		NO		NO		0	Urban Primary Health Care Centre Barkheda Pathani		NO			NO			NO	NO	NO	NO	NO	NO	NO	NO		NO
All India Institute Of Medical Sciences, Bhopal	AIIMSB/237	Female	68	Y	Yes	2021-11-09	Negative	NO		NO		NO		-44509	None		NO			NO			NO	NO	NO	NO	NO	NO	NO	NO		NO
All India Institute Of Medical Sciences, Bhopal	AIIMSB/256	Male	1	Y	No		Negative	NO		NO		NO		0	Urban Primary Health Care Centre Barkheda Pathani		NO			NO			NO	NO	NO	NO	NO	NO	NO	NO		NO
All India Institute Of Medical Sciences, Bhopal	AIIMSB/268	Male	32	Y	No		Negative	NO		NO		NO		0	None		NO			NO			NO	NO	NO	NO	NO	NO	NO	NO		NO
All India Institute Of Medical Sciences, Bhopal	AIIMSB/279	Female	17	Y	No		Negative	NO		NO		NO		0	None		NO			NO			NO	NO	NO	NO	NO	NO	NO	NO		NO
All India Institute Of Medical Sciences, Bhopal	AIIMSB/291	Male	70	Y	No		Negative	NO		NO		NO		0	Urban Primary Health Care Centre Barkheda Pathani		NO			NO			NO	NO	NO	NO	NO	NO	NO	NO		NO	Y
All India Institute Of Medical Sciences, Bhopal	AIIMSB/312	Female	25	Y	No		Negative	NO		NO		NO		0	CHC-GAUHARGANJ		NO			NO			NO	NO	NO	NO	NO	NO	NO	NO		NO
All India Institute Of Medical Sciences, Bhopal	AIIMSB/362	Male	1	Y	No		Negative	NO		NO		NO		0	Urban Primary Health Care Centre Barkheda Pathani		NO			NO			NO	NO	NO	NO	NO	NO	NO	NO		NO
All India Institute Of Medical Sciences, Bhopal	AIIMSB/404	Male	4	Y	No		Negative	NO		NO		NO		0	Urban Primary Health Care Centre Barkheda Pathani		NO			NO			NO	NO	NO	NO	NO	NO	NO	NO		NO
All India Institute Of Medical Sciences, Bhopal	AIIMSB/22/045	Male	64	Y	No		Negative	NO		NO		NO		0	PHC-Barkheda Pathani		NO			NO			NO	NO	NO	NO	NO	NO	NO	NO		NO
All India Institute Of Medical Sciences, Bhopal	aiimsb/22/069	Female	55	Y	No		Negative	NO		NO		NO		0	PHC-Barkheda Pathani		NO			NO			NO	NO	NO	NO	NO	NO	NO	NO		NO
All India Institute Of Medical Sciences, Bhopal	AIIMSB/22/120	Female	25	Y	No		Negative	NO		NO		NO		0	PHC-Barkheda Pathani		NO			NO			NO	NO	NO	NO	NO	NO	NO	NO		NO
All India Institute Of Medical Sciences, Bhopal	AIIMSB/22/214	Female	55	Y	Yes	2022-02-24	Negative	NO		NO		NO		-44616	All India Institute of Medical Sciences, Bhopal		NO			NO			NO	NO	NO	NO	NO	NO	NO	NO		NO
All India Institute Of Medical Sciences, Bhopal	AIIMSB/22/260	Female	1	Y	No		Negative	NO		NO		NO		0	None		NO			NO			NO	NO	NO	NO	NO	NO	NO	NO		NO
All India Institute Of Medical Sciences, Bhopal	AIIMSB/22/278	Female	1	Y	No		Negative	NO		NO		NO		0	All India Institute of Medical Sciences, Bhopal		NO			NO			NO	NO	NO	NO	NO	NO	NO	NO		NO
All India Institute Of Medical Sciences, Bhopal	AIIMSB/22/274	Female	1	Y	No		Negative	NO		NO		NO		0	All India Institute of Medical Sciences, Bhopal		NO			NO			NO	NO	NO	NO	NO	NO	NO	NO		NO
All India Institute Of Medical Sciences, Bhopal	AIIMSB/22/282	Female	16	Y	Yes	2022-03-17	Negative	NO		NO		NO		-44637	All India Institute of Medical Sciences, Bhopal		NO			NO			NO	NO	NO	NO	NO	NO	NO	NO		NO
All India Institute Of Medical Sciences, Bhopal	AIIMSB/22/301	Male	10	M	Yes	2022-04-03	Negative	NO		NO		NO		-44654	All India Institute of Medical Sciences, Bhopal		NO			NO			NO	NO	NO	NO	NO	NO	NO	NO		NO
All India Institute Of Medical Sciences, Bhopal	AIIMSB/10	Female	31	Y	Yes	2021-08-20	Negative	NO		NO		NO		-44428	None	AIIMS,Bhopal	NO			NO			NO	NO	NO	NO	NO	NO	NO	NO		NO
All India Institute Of Medical Sciences, Bhopal	AIIMSB/17	Female	20	Y	Yes	2021-08-17	Negative	NO		NO		NO		-44425	None	AIIMS, Bhopal	NO			NO			NO	NO	NO	NO	NO	NO	NO	NO		NO
All India Institute Of Medical Sciences, Bhopal	AIIMSB/21	Male	26	Y	No		Negative	NO		NO		NO		0	None		NO			NO			NO	NO	NO	NO	NO	NO	NO	NO		NO
All India Institute Of Medical Sciences, Bhopal	AIIMSB/191	Male	53	Y	Yes	2021-10-25	Negative	NO		NO		NO		-44494	None		NO			NO			NO	NO	NO	NO	NO	NO	NO	NO		NO
All India Institute Of Medical Sciences, Bhopal	AIIMSB/22/053	Female	25	Y	Yes	2022-01-10	Negative	NO		NO		NO		-44571	All India Institute of Medical Sciences, Bhopal		NO			NO			NO	NO	NO	NO	NO	NO	NO	NO		NO
All India Institute Of Medical Sciences, Bhopal	aiimsb/22/070	Male	6	Y	No		Negative	NO		NO		NO		0	PHC-Barkheda Pathani		NO			NO			NO	NO	NO	NO	NO	NO	NO	NO		NO
All India Institute Of Medical Sciences, Bhopal	AIIMSB/22/088	Male	34	Y	No		Negative	NO		NO		NO		0	PHC-Sai Baba Nagar		NO			NO			NO	NO	NO	NO	NO	NO	NO	NO		NO
All India Institute Of Medical Sciences, Bhopal	AIIMSB/22/108	Female	21	Y	No		Negative	NO		NO		NO		0	PHC-Barkheda Pathani		NO			NO			NO	NO	NO	NO	NO	NO	NO	NO		NO
All India Institute Of Medical Sciences, Bhopal	AIIMSB/22/128	Male	5	Y	No		Negative	NO		NO		NO		0	All India Institute of Medical Sciences, Bhopal		NO			NO			NO	NO	NO	NO	NO	NO	NO	NO		NO
All India Institute Of Medical Sciences, Bhopal	AIIMSB/22/190	Female	30	Y	Yes	2022-02-18	Negative	NO		NO		NO		-44610	All India Institute of Medical Sciences, Bhopal		NO			NO			NO	NO	NO	NO	NO	NO	NO	NO		NO	Y
All India Institute Of Medical Sciences, Bhopal	AIIMSB/22/183	Female	35	Y	No		Negative	NO		NO		NO		0	PHC-Barkheda Pathani		NO			NO			NO	NO	NO	NO	NO	NO	NO	NO		NO
All India Institute Of Medical Sciences, Bhopal	AIIMSB/22/261	Male	4	Y	No		Negative	NO		NO		NO		0	None		NO			NO			NO	NO	NO	NO	NO	NO	NO	NO		NO
All India Institute Of Medical Sciences, Bhopal	AIIMSB/22/280	Female	2	Y	No		Negative	NO		NO		NO		0	PHC-Barkheda Pathani		NO			NO			NO	NO	NO	NO	NO	NO	NO	NO		NO
All India Institute Of Medical Sciences, Bhopal	AIIMSB/22/288	Female	3	M	Yes	2022-03-17	Negative	NO		NO		NO		-44637	All India Institute of Medical Sciences, Bhopal		NO			NO			NO	NO	NO	NO	NO	NO	NO	NO		NO
All India Institute Of Medical Sciences, Bhopal	AIIMSB/22/296	Male	70	Y	Yes	2022-03-28	Negative	NO		NO		NO		-44648	All India Institute of Medical Sciences, Bhopal		NO			NO			NO	NO	NO	NO	NO	NO	NO	NO		NO	Y
All India Institute Of Medical Sciences, Bhopal	AIIMSB/22/329	Male	1.6	Y	Yes	2022-04-26	Negative	NO		NO		NO		-44677	All India Institute of Medical Sciences, Bhopal		NO			NO			NO	NO	NO	NO	NO	NO	NO	NO		NO
All India Institute Of Medical Sciences, Bhopal	AIIMSB/274	Male	70	Y	Yes	2021-11-18	Negative	NO		NO		NO		-44518	None		NO			NO			NO	NO	NO	NO	NO	NO	NO	NO		NO
All India Institute Of Medical Sciences, Bhopal	AIIMSB/321	Male	17	Y	No		Negative	NO		NO		NO		0	Urban Primary Health Care Centre Barkheda Pathani		NO			NO			NO	NO	NO	NO	NO	NO	NO	NO		NO
All India Institute Of Medical Sciences, Bhopal	AIIMSB/349	Female	39	Y	Yes	2021-12-02	Negative	NO		NO		NO		-44532	None		NO			NO			NO	NO	NO	NO	NO	NO	NO	NO		NO
All India Institute Of Medical Sciences, Bhopal	AIIMSB/412	Female	45	Y	No		Negative	NO		NO		NO		0	Urban Primary Health Care Centre Barkheda Pathani		NO			NO			NO	NO	NO	NO	NO	NO	NO	NO		NO
All India Institute Of Medical Sciences, Bhopal	AIIMSB/22/040	Female	43	Y	Yes	2022-01-10	Negative	NO		NO		NO		-44571	All India Institute of Medical Sciences, Bhopal		NO			NO			NO	NO	NO	NO	NO	NO	NO	NO		NO
All India Institute Of Medical Sciences, Bhopal	AIIMSB/22/060	Male	70	Y	Yes	2022-01-11	Negative	NO		NO		NO		-44572	All India Institute of Medical Sciences, Bhopal		NO			NO			NO	NO	NO	NO	NO	NO	NO	NO		NO
All India Institute Of Medical Sciences, Bhopal	AIIMSB/22/084	Male	50	Y	No		Negative	NO		NO		NO		0	PHC-Barkheda Pathani		NO			NO			NO	NO	NO	NO	NO	NO	NO	NO		NO
All India Institute Of Medical Sciences, Bhopal	AIIMSB/22/178	Female	25	Y	Yes	2022-02-09	Negative	NO		NO		NO		-44601	All India Institute of Medical Sciences, Bhopal		NO			NO			NO	NO	NO	NO	NO	NO	NO	NO		NO	Y
All India Institute Of Medical Sciences, Bhopal	AIIMSB/22/192	Male	8	Y	Yes	2022-02-14	Negative	NO		NO		NO		-44606	All India Institute of Medical Sciences, Bhopal		NO			NO			NO	NO	NO	NO	NO	NO	NO	NO		NO
All India Institute Of Medical Sciences, Bhopal	AIIMSB/22/209	Female	10	M	Yes	2022-02-21	Negative	NO		NO		NO		-44613	All India Institute of Medical Sciences, Bhopal		NO			NO			NO	NO	NO	NO	NO	NO	NO	NO		NO
All India Institute Of Medical Sciences, Bhopal	AIIMSB/22/262	Male	1	Y	No		Negative	NO		NO		NO		0	None		NO			NO			NO	NO	NO	NO	NO	NO	NO	NO		NO
All India Institute Of Medical Sciences, Bhopal	AIIMSB/22/285	Female	16	Y	Yes	2022-03-12	Negative	NO		NO		NO		-44632	All India Institute of Medical Sciences, Bhopal		NO			NO			NO	NO	NO	NO	NO	NO	NO	NO		NO
All India Institute Of Medical Sciences, Bhopal	AIIMSB/22/312	Male	1	Y	Yes	2022-04-07	Negative	NO		NO		NO		-44658	All India Institute of Medical Sciences, Bhopal		NO			NO			NO	NO	NO	NO	NO	NO	NO	NO		NO
All India Institute Of Medical Sciences, Bhopal	AIIMSB/52	Male	9	Y	No		Negative	NO		NO		NO		0	Urban Primary Health Care Centre Barkheda Pathani		NO			NO			NO	NO	NO	NO	NO	NO	NO	NO		NO
All India Institute Of Medical Sciences, Bhopal	AIIMSB/134	Male	60	Y	Yes	2021-10-02	Negative	NO		NO		NO		-44471	None		NO			NO			NO	NO	NO	NO	NO	NO	NO	NO		NO
All India Institute Of Medical Sciences, Bhopal	AIIMSB/157	Female	20	Y	Yes	2021-10-13	Positive	NO		NO		NO		-44482	None		NO			NO			NO	NO	NO	NO	Yes	Yes	NO	NO	Y	NO	Y
All India Institute Of Medical Sciences, Bhopal	AIIMSB/248	Male	15	Y	No		Negative	NO		NO		NO		0	None		NO			NO			NO	NO	NO	NO	NO	NO	NO	NO		NO
All India Institute Of Medical Sciences, Bhopal	AIIMSB/255	Male	28	Y	No		Negative	NO		NO		NO		0	Urban Primary Health Care Centre Barkheda Pathani		NO			NO			NO	NO	NO	NO	NO	NO	NO	NO		NO
All India Institute Of Medical Sciences, Bhopal	AIIMSB/266	Male	66	Y	No		Negative	NO		NO		NO		0	None		NO			NO			NO	NO	NO	NO	NO	NO	NO	NO		NO
All India Institute Of Medical Sciences, Bhopal	AIIMSB/271	Female	70	Y	No		Negative	NO		NO		NO		0	Urban Primary Health Care Centre Barkheda Pathani		NO			NO			NO	NO	NO	NO	NO	NO	NO	NO		NO
All India Institute Of Medical Sciences, Bhopal	AIIMSB/272	Female	70	Y	No		Negative	NO		NO		NO		0	Urban Primary Health Care Centre Barkheda Pathani		NO			NO			NO	NO	NO	NO	NO	NO	NO	NO		NO
All India Institute Of Medical Sciences, Bhopal	AIIMSB/383	Female	56	Y	No		Negative	NO		NO		NO		-44544	None		NO			NO			NO	NO	NO	NO	NO	NO	NO	NO		NO
All India Institute Of Medical Sciences, Bhopal	AIIMSB/410	Female			No		Negative	NO		NO		NO		0	Urban Primary Health Care Centre Barkheda Pathani		NO			NO			NO	NO	NO	NO	NO	NO	NO	NO		NO
All India Institute Of Medical Sciences, Bhopal	AIIMSB/22/106	Male	5	M	Yes	2022-01-21	Negative	NO		NO		NO		-44582	All India Institute of Medical Sciences, Bhopal		NO			NO			NO	NO	NO	NO	NO	NO	NO	NO		NO
All India Institute Of Medical Sciences, Bhopal	AIIMSB/22/123	Female	13	Y	No		Positive	NO		NO		NO		0	PHC-Barkheda Pathani		NO			NO			NO	NO	NO	NO	NO	NO	NO	NO		Yes
All India Institute Of Medical Sciences, Bhopal	AIIMSB/22/138	Male	75	Y	Yes	2022-01-29	Positive	NO		NO		NO		-44590	All India Institute of Medical Sciences, Bhopal		NO			NO			NO	NO	NO	NO	NO	NO	NO	NO		Yes	Y
All India Institute Of Medical Sciences, Bhopal	AIIMSB/198	Male	49	Y	Yes	2021-10-25	Negative	NO		NO		NO		-44494	None		NO			NO			NO	NO	NO	NO	NO	NO	NO	NO		NO
All India Institute Of Medical Sciences, Bhopal	AIIMSB/22/097	Female	18	Y	No		Negative	NO		NO		NO		0	All India Institute of Medical Sciences, Bhopal		NO			NO			NO	NO	NO	NO	NO	NO	NO	NO		NO
All India Institute Of Medical Sciences, Bhopal	AIIMSB/22/125	Male	45	Y	Yes	2022-01-30	Positive	NO		NO		NO		-44591	All India Institute of Medical Sciences, Bhopal		NO			NO			NO	NO	NO	NO	NO	NO	NO	NO		Yes	Y
All India Institute Of Medical Sciences, Bhopal	AIIMSB/22/191	Male	41	Y	Yes	2022-02-20	Negative	NO		NO		NO		-44612	All India Institute of Medical Sciences, Bhopal		NO			NO			NO	NO	NO	NO	NO	NO	NO	NO		NO
All India Institute Of Medical Sciences, Bhopal	AIIMSB/02	Male	47	Y	Yes	2021-08-07	Negative	NO		NO		NO		-44415	None	AIIMS, Bhopal	NO			NO			NO	NO	NO	NO	NO	NO	NO	NO		NO	Y
All India Institute Of Medical Sciences, Bhopal	AIIMSB/354	Female	60	Y	No		Negative	NO		NO		NO		0	Urban Primary Health Care Centre Barkheda Pathani		NO			NO			NO	NO	NO	NO	NO	NO	NO	NO		NO
All India Institute Of Medical Sciences, Bhopal	AIIMSB/22/030	Male	55	Y	No		Positive	NO		NO		NO		0	All India Institute of Medical Sciences, Bhopal		NO			NO			NO	NO	NO	NO	NO	NO	NO	NO		Yes
All India Institute Of Medical Sciences, Bhopal	AIIMSB/22/134	Male	85	Y	No		Negative	NO		NO		NO		0	PHC-Barkheda Pathani		NO			NO			NO	NO	NO	NO	NO	NO	NO	NO		NO
All India Institute Of Medical Sciences, Bhopal	AIIMSB/145	Male	27	Y	No		Negative	NO		NO		NO		0	None		NO			NO			NO	NO	NO	NO	NO	NO	NO	NO		NO
All India Institute Of Medical Sciences, Bhopal	AIIMSB/401	Male	32	Y	Yes	2021-12-21	Negative	NO		NO		NO		-44551	None		NO			NO			NO	NO	NO	NO	NO	NO	NO	NO		NO
All India Institute Of Medical Sciences, Bhopal	AIIMSB/22/105	Female	2	Y	Yes	2022-02-01	Positive	NO		NO		NO		-44593	All India Institute of Medical Sciences, Bhopal		NO			NO			NO	NO	NO	NO	NO	NO	NO	NO		Yes
All India Institute Of Medical Sciences, Bhopal	AIIMSB/22/223	Male	55	Y	Yes	2022-02-21	Negative	NO		NO		NO		-44613	All India Institute of Medical Sciences, Bhopal		NO			NO			NO	NO	NO	NO	NO	NO	NO	NO		NO
All India Institute Of Medical Sciences, Bhopal	AIIMSB/22/263	Male	72	Y	Yes	2022-03-09	Positive	NO		NO		NO		-44629	All India Institute of Medical Sciences, Bhopal		NO			NO			NO	NO	NO	NO	NO	NO	NO	NO		Yes
All India Institute Of Medical Sciences, Bhopal	AIIMSB/113	Female	19	Y	No		Negative	NO		NO		NO		0	PHC- Sai Baba Nagar		NO			NO			NO	NO	NO	NO	NO	NO	NO	NO		NO
All India Institute Of Medical Sciences, Bhopal	AIIMSB/267	Male	36	Y	No		Negative	NO		NO		NO		0	None		NO			NO			NO	NO	NO	NO	NO	NO	NO	NO		NO
All India Institute Of Medical Sciences, Bhopal	AIIMSB/51	Female	10	Y	No		Negative	NO		NO		NO		0	Urban Primary Health Care Centre Barkheda Pathani		NO			NO			NO	NO	NO	NO	NO	NO	NO	NO		NO
All India Institute Of Medical Sciences, Bhopal	AIIMSB/114	Female	27	Y	No		Negative	NO		NO		NO		0	None		NO			NO			NO	NO	NO	NO	NO	NO	NO	NO		NO
All India Institute Of Medical Sciences, Bhopal	AIIMSB/183	Female	61	Y	Yes	2021-10-22	Negative	NO		NO		NO		-44491	None		NO			NO			NO	NO	NO	NO	NO	NO	NO	NO		NO	Y
All India Institute Of Medical Sciences, Bhopal	AIIMSB/293	Female	80	Y	No		Negative	NO		NO		NO		0	Urban Primary Health Care Centre Barkheda Pathani		NO			NO			NO	NO	NO	NO	NO	NO	NO	NO		NO	Y
All India Institute Of Medical Sciences, Bhopal	AIIMSB/22/051	Male	55	Y	No		Negative	NO		NO		NO		0	All India Institute of Medical Sciences, Bhopal		NO			NO			NO	NO	NO	NO	NO	NO	NO	NO		NO
All India Institute Of Medical Sciences, Bhopal	AIIMSB/241	Male	50	Y	No		Negative	NO		NO		NO		0	Urban Primary Health Care Centre Barkheda Pathani		NO			NO			NO	NO	NO	NO	NO	NO	NO	NO		NO
All India Institute Of Medical Sciences, Bhopal	AIIMSB/303	Male	23	Y	No		Negative	NO		NO		NO		0	None		NO			NO			NO	NO	NO	NO	NO	NO	NO	NO		NO
All India Institute Of Medical Sciences, Bhopal	AIIMSB/22/158	Female	75	Y	Yes	2022-01-29	Negative	NO		NO		NO		-44590	All India Institute of Medical Sciences, Bhopal		NO			NO			NO	NO	NO	NO	NO	NO	NO	NO		NO
All India Institute Of Medical Sciences, Bhopal	AIIMSB/22/224	Female	40	Y	Yes	2022-02-21	Negative	NO		NO		NO		-44613	All India Institute of Medical Sciences, Bhopal		NO			NO			NO	NO	NO	NO	NO	NO	NO	NO		NO
All India Institute Of Medical Sciences, Bhopal	AIIMSB/381	Female	2	M	No		Negative	NO		NO		NO		0	AIIMS BHOPAL		NO			NO			NO	NO	NO	NO	NO	NO	NO	NO		NO
All India Institute Of Medical Sciences, Bhopal	AIIMSB/112	Male	40	Y	No		Negative	NO		NO		NO		0	PHC- Sai Baba Nagar		NO			NO			NO	NO	NO	NO	NO	NO	NO	NO		NO
All India Institute Of Medical Sciences, Bhopal	AIIMSB/182	Female	64	Y	Yes	2021-10-23	Negative	NO		NO		NO		-44492	None		NO			NO			NO	NO	NO	NO	NO	NO	NO	NO		NO
All India Institute Of Medical Sciences, Bhopal	AIIMSB/22/216	Female	50	Y	Yes	2022-02-14	Negative	NO		NO		NO		-44606	All India Institute of Medical Sciences, Bhopal		NO			NO			NO	NO	NO	NO	NO	NO	NO	NO		NO
All India Institute Of Medical Sciences, Bhopal	AIIMSB/211	Male	66	Y	No		Negative	NO		NO		NO		0	None		NO			NO			NO	NO	NO	NO	NO	NO	NO	NO		NO	Y
All India Institute Of Medical Sciences, Bhopal	AIIMSB/137	Male	47	Y	Yes	2021-09-20	Negative	NO		NO		NO		-44459	None		NO			NO			NO	NO	NO	NO	NO	NO	NO	NO		NO	Y
All India Institute Of Medical Sciences, Bhopal	AIIMSB/184	Female	45	Y	Yes	2021-10-23	Negative	NO		NO		NO		-44492	None		NO			NO			NO	NO	NO	NO	NO	NO	NO	NO		NO	Y
All India Institute Of Medical Sciences, Bhopal	AIIMSB/22/231	Male	2	Y	Yes	2022-02-12	Negative	NO		NO		NO		-44604	All India Institute of Medical Sciences, Bhopal		NO			NO			NO	NO	NO	NO	NO	NO	NO	NO		NO
All India Institute Of Medical Sciences, Bhopal	AIIMSB/22/232	Male	4	Y	No		Negative	NO		NO		NO		0	All India Institute of Medical Sciences, Bhopal		NO			NO			NO	NO	NO	NO	NO	NO	NO	NO		NO
All India Institute Of Medical Sciences, Bhopal	AIIMSB/361	Female	70	Y	No		Negative	NO		NO		NO		0	Urban Primary Health Care Centre Barkheda Pathani		NO			NO			NO	NO	NO	NO	NO	NO	NO	NO		NO
All India Institute Of Medical Sciences, Bhopal	AIIMSB/22/244	Female	39	Y	No		Negative	NO		NO		NO		0	PHC-Barkheda Pathani		NO			NO			NO	NO	NO	NO	NO	NO	NO	NO		NO
All India Institute Of Medical Sciences, Bhopal	AIIMSB/281	Female	32	Y	Yes	2021-11-21	Negative	NO		NO		NO		-44521	None		NO			NO			NO	NO	NO	NO	NO	NO	NO	NO		NO
All India Institute Of Medical Sciences, Bhopal	AIIMSB/358	Male	58	Y	No		Negative	NO		NO		NO		0	None		NO			NO			NO	NO	NO	NO	NO	NO	NO	NO		NO
All India Institute Of Medical Sciences, Bhopal	AIIMSB/22/026	Female	29	Y	No		Negative	NO		NO		NO		0	AIIMS BHOPAL		NO			NO			NO	NO	NO	NO	NO	NO	NO	NO		NO
All India Institute Of Medical Sciences, Bhopal	AIIMSB/299	Female	74	Y	No		Negative	NO		NO		NO		0	None		NO			NO			NO	NO	NO	NO	NO	NO	NO	NO		NO
All India Institute Of Medical Sciences, Bhopal	AIIMSB/203	Male	65	Y	Yes	2021-10-28	Negative	NO		NO		NO		-44497	None		NO			NO			NO	NO	NO	NO	NO	NO	NO	NO		NO	Y
All India Institute Of Medical Sciences, Bhopal	AIIMSB/180	Male	25	Y	No		Negative	NO		NO		NO		0	None		NO			NO			NO	NO	NO	NO	NO	NO	NO	NO		NO
All India Institute Of Medical Sciences, Delhi	AIIMSD/21/070	Male	5	Y	No		Negative	NO		NO		NO		0			NO			NO			NO	NO	NO	NO	NO	NO	NO	NO		NO
All India Institute Of Medical Sciences, Delhi	AIIMSD/21/060	Female	31	Y	Yes	2021-08-25	Negative	NO		YES	2021-08-31	NO		-44433			NO			NO			NO	NO	NO	NO	NO	NO	NO	NO		NO
All India Institute Of Medical Sciences, Delhi	AIIMSD/21/006	Male	36	Y	No		Positive	NO		NO		NO		0			NO			NO			NO	NO	NO	NO	Yes	Yes	NO	NO	Y	NO	Y
All India Institute Of Medical Sciences, Delhi	AIIMSD/21/106	Female	56	Y	No		Negative	NO		NO		NO		0			NO			NO			NO	NO	NO	NO	NO	NO	NO	NO		NO
All India Institute Of Medical Sciences, Delhi	AIIMSD/21/175	Male	27	Y	No		Positive	NO		NO		NO		0	EHS OPD, All India Institute of Medical Sciences, Delhi		NO			NO			NO	NO	NO	NO	Yes	Yes	NO	NO	Y	NO
All India Institute Of Medical Sciences, Delhi	AIIMSD/21/343	Female	6	Y	No		Negative	NO		NO		NO		0	PRC/ Day care, AIIMS, Delhi		NO			NO			NO	NO	NO	NO	NO	NO	NO	NO		NO
All India Institute Of Medical Sciences, Delhi	AIIMSD/22/230	Male	50	Y	No		Negative	NO		NO		NO		0	Mohna PHC, Mohna, Haryana, 121004 (Villages Deegh Pehladpur, Sagarpur and Sunped)		NO			NO			NO	NO	NO	NO	NO	NO	NO	NO		NO
All India Institute Of Medical Sciences, Delhi	AIIMSD/22/419	Female	78	Y	No		Negative	NO		NO		NO		0	Mohna PHC, Mohna, Haryana, 121004 (Villages Deegh Pehladpur, Sagarpur and Sunped)		NO			NO			NO	NO	NO	NO	NO	NO	NO	NO		NO	Y
All India Institute Of Medical Sciences, Delhi	AIIMSD/21/025	Male	82	Y	No		Negative	NO		NO		NO		0			NO			NO			NO	NO	NO	NO	NO	NO	NO	NO		NO	Y
All India Institute Of Medical Sciences, Delhi	AIIMSD/21/111	Female	27	Y	Yes	2021-09-09	Negative	NO		YES	2021-09-22	NO		-44448			NO			NO			NO	NO	NO	NO	NO	NO	NO	NO		NO
All India Institute Of Medical Sciences, Delhi	AIIMSD/21/114	Female	30	Y	Yes	2021-09-09	Negative	NO		NO		YES	2021-09-29	20			NO			NO			NO	NO	NO	NO	NO	NO	NO	NO		NO
All India Institute Of Medical Sciences, Delhi	AIIMSD/21/120	Male	25	Y	No		Negative	NO		NO		NO		0			NO			NO			NO	NO	NO	NO	NO	NO	NO	NO		NO
All India Institute Of Medical Sciences, Delhi	AIIMSD/21/123	Female	1	Y	No		Negative	NO		NO		NO		0			Yes			NO			NO	NO	NO	NO	NO	NO	NO	NO		NO
All India Institute Of Medical Sciences, Delhi	AIIMSD/21/144	Male	34	Y	No		Negative	NO		NO		NO		0			NO			NO			NO	NO	NO	NO	NO	NO	NO	NO		NO
All India Institute Of Medical Sciences, Delhi	AIIMSD/21/147	Male	3	Y	No		Negative	NO		NO		NO		0			NO			NO			NO	NO	NO	NO	NO	NO	NO	NO		NO
All India Institute Of Medical Sciences, Delhi	AIIMSD/21/157	Male	83	Y	Yes	2021-09-22	Negative	Yes	2021-09-08	YES	2021-12-05	NO		-44461			Yes			Yes			NO	NO	NO	NO	NO	NO	NO	NO		NO	Y
All India Institute Of Medical Sciences, Delhi	AIIMSD/21/171	Male	6	Y	Yes	2021-09-21	Negative	NO		Yes	2021-09-30	NO		-44460			NO			NO			NO	NO	NO	NO	NO	NO	NO	NO		NO	Y
All India Institute Of Medical Sciences, Delhi	AIIMSD/21/181	Female	31	Y	Yes	2021-09-24	Negative	NO		YES	2021-10-09	NO		-44463			NO			NO			NO	NO	NO	NO	NO	NO	NO	NO		NO
All India Institute Of Medical Sciences, Delhi	AIIMSD/21/228	Female	10	Y	Yes	2021-10-12	Negative	NO		YES	2021-10-20	NO		-44481			NO			NO			NO	NO	NO	NO	NO	NO	NO	NO		NO	Y
All India Institute Of Medical Sciences, Delhi	AIIMSD/21/298	Male	42	Y	Yes	2021-10-20	Negative	Yes	2021-10-20	YES	2021-11-08	NO		0			NO			NO			NO	NO	NO	NO	NO	NO	NO	NO		NO
All India Institute Of Medical Sciences, Delhi	AIIMSD/21/299	Male	30	Y	Yes	2021-10-18	Negative	Yes	2021-10-18	YES	2021-11-26	NO		0			NO			NO			NO	NO	NO	NO	NO	NO	NO	NO		NO
All India Institute Of Medical Sciences, Delhi	AIIMSD/21/304	Male	53	Y	No		Negative	NO		NO		NO		0	EHS OPD, All India Institute of Medical Sciences, Delhi		NO			NO			NO	NO	NO	NO	NO	NO	NO	NO		NO
All India Institute Of Medical Sciences, Delhi	AIIMSD/21/353	Female	18	Y	Yes	2021-11-17	Negative	NO		NO		YES	2021-12-27	40			Yes			NO			NO	NO	NO	NO	NO	NO	NO	NO		NO	Y
All India Institute Of Medical Sciences, Delhi	AIIMSD/21/363	Female	43	Y	No		Negative	NO		NO		NO		0	EHS OPD, All India Institute of Medical Sciences, Delhi		NO			NO			NO	NO	NO	NO	NO	NO	NO	NO		NO	Y
All India Institute Of Medical Sciences, Delhi	AIIMSD/21/366	Female	25	Y	No		Negative	NO		NO		NO		-44516			NO			NO			NO	NO	NO	NO	NO	NO	NO	NO		NO
All India Institute Of Medical Sciences, Delhi	AIIMSD/21/381	Female	22	Y	Yes	2021-11-23	Negative	NO		YES	2021-11-28	NO		-44523			NO			NO			NO	NO	NO	NO	NO	NO	NO	NO		NO
All India Institute Of Medical Sciences, Delhi	AIIMSD/21/382	Female	62	Y	Yes	2021-11-23	Negative	NO		YES	2021-12-07	NO		-44523			NO			NO			NO	NO	NO	NO	NO	NO	NO	NO		NO
All India Institute Of Medical Sciences, Delhi	AIIMSD/21/384	Female	48	Y	No		Negative	NO		NO		NO		-44523			NO			NO			NO	NO	NO	NO	NO	NO	NO	NO		NO
All India Institute Of Medical Sciences, Delhi	AIIMSD/21/398	Male	6	M	Yes	2021-11-26	Negative	Yes	2021-11-26	YES	2022-03-11	NO		-44526			Yes			NO			NO	NO	NO	NO	NO	NO	NO	NO		NO	Y
All India Institute Of Medical Sciences, Delhi	AIIMSD/21/417	Male	45	Y	Yes	2021-11-30	Negative	NO		YES	2021-12-14	NO		-44530			NO			NO			NO	NO	NO	NO	NO	NO	NO	NO		NO
All India Institute Of Medical Sciences, Delhi	AIIMSD/21/434	Male	41	Y	Yes	2021-12-07	Negative	NO		YES	2021-12-15	NO		-44537	All India Institute of Medical Sciences, Delhi		NO			NO			NO	NO	NO	NO	NO	NO	NO	NO		NO
All India Institute Of Medical Sciences, Delhi	AIIMSD/21/435	Male	42	Y	Yes	2021-12-07	Negative	NO		YES	2021-12-16	NO		-44537	All India Institute of Medical Sciences, Delhi		NO			NO			NO	NO	NO	NO	NO	NO	NO	NO		NO
All India Institute Of Medical Sciences, Delhi	AIIMSD/21/444	Male	24	Y	No		Negative	NO		NO		NO		0	EHS OPD, All India Institute of Medical Sciences, Delhi		NO			NO			NO	NO	NO	NO	NO	NO	NO	NO		NO	Y
All India Institute Of Medical Sciences, Delhi	AIIMSD/21/470	Male	18	Y	Yes	2021-12-16	Negative	NO		YES	2021-12-22	NO		-44546	All India Institute of Medical Sciences, Delhi		NO			NO			NO	NO	NO	NO	NO	NO	NO	NO		NO
All India Institute Of Medical Sciences, Delhi	AIIMSD/21/476	Female	2	Y	Yes	2021-12-21	Negative	NO		YES	2021-12-25	NO		-44551	All India Institute of Medical Sciences, Delhi		NO			NO			NO	NO	NO	NO	NO	NO	NO	NO		NO
All India Institute Of Medical Sciences, Delhi	AIIMSD/21/493	Female	22	Y	Yes	2021-12-21	Negative	NO		NO	NOT ADMITTED	NO		-44551	All India Institute of Medical Sciences, Delhi		NO			NO			NO	NO	NO	NO	NO	NO	NO	NO		NO
All India Institute Of Medical Sciences, Delhi	AIIMSD/21/494	Male	72	Y	Yes	2021-12-22	Negative	NO		YES	2021-12-29	NO		-44552			NO			NO			NO	NO	NO	NO	NO	NO	NO	NO		NO	Y
All India Institute Of Medical Sciences, Delhi	AIIMSD/21/497	Male	31	Y	Yes	2021-12-23	Negative	NO		NO		YES	2022-01-12	20			Yes			NO			NO	NO	NO	NO	NO	NO	NO	NO		NO
All India Institute Of Medical Sciences, Delhi	AIIMSD/21/516	Male	57	Y	Yes	2021-12-27	Negative	NO		YES	2022-01-07	NO		-44557	All India Institute of Medical Sciences, Delhi		NO			NO			NO	NO	NO	NO	NO	NO	NO	NO		NO
All India Institute Of Medical Sciences, Delhi	AIIMSD/22/008	Female	27	Y	No		Negative	NO		NO		NO		0	EHS OPD, All India Institute of Medical Sciences, Delhi		NO			NO			NO	NO	NO	NO	NO	NO	NO	NO		NO
All India Institute Of Medical Sciences, Delhi	AIIMSD/22/033	Male	31	Y	No		Negative	NO		NO		NO		0	EHS OPD, AIIMS, Ansari Nagar, New Delhi, 110029		NO			NO			NO	NO	NO	NO	NO	NO	NO	NO		NO
All India Institute Of Medical Sciences, Delhi	AIIMSD/22/036	Male	34	Y	No		Negative	NO		NO		NO		0	EHS OPD, AIIMS, Ansari Nagar, New Delhi, 110029		NO			NO			NO	NO	NO	NO	NO	NO	NO	NO		NO
All India Institute Of Medical Sciences, Delhi	AIIMSD/22/037	Female	26	Y	No		Negative	NO		NO		NO		0	EHS OPD, AIIMS, Ansari Nagar, New Delhi, 110029		NO			NO			NO	NO	NO	NO	NO	NO	NO	NO		NO
All India Institute Of Medical Sciences, Delhi	AIIMSD/22/039	Female	28	Y	No		Negative	NO		NO		NO		0	EHS OPD, AIIMS, Ansari Nagar, New Delhi, 110029		NO			NO			NO	NO	NO	NO	NO	NO	NO	NO		NO
All India Institute Of Medical Sciences, Delhi	AIIMSD/22/041	Male	25	Y	No		Negative	NO		NO		NO		0	EHS OPD, AIIMS, Ansari Nagar, New Delhi, 110029		NO			NO			NO	NO	NO	NO	NO	NO	NO	NO		NO
All India Institute Of Medical Sciences, Delhi	AIIMSD/22/045	Male	36	Y	No		Negative	NO		NO		NO		0	EHS OPD, AIIMS, Ansari Nagar, New Delhi, 110029		NO			NO			NO	NO	NO	NO	NO	NO	NO	NO		NO
All India Institute Of Medical Sciences, Delhi	AIIMSD/22/046	Male	23	Y	No		Negative	NO		NO		NO		0	EHS OPD, AIIMS, Ansari Nagar, New Delhi, 110029		NO			NO			NO	NO	NO	NO	NO	NO	NO	NO		NO
All India Institute Of Medical Sciences, Delhi	AIIMSD/22/048	Female	47	Y	No		Negative	NO		NO		NO		0	EHS OPD, AIIMS, Ansari Nagar, New Delhi, 110029		NO			NO			NO	NO	NO	NO	NO	NO	NO	NO		NO
All India Institute Of Medical Sciences, Delhi	AIIMSD/22/059	Female	49	Y	No		Negative	NO		NO		NO		0	EHS OPD, AIIMS, Ansari Nagar, New Delhi, 110029		NO			NO			NO	NO	NO	NO	NO	NO	NO	NO		NO	Y
All India Institute Of Medical Sciences, Delhi	AIIMSD/22/065	Male	6	Y	Yes	2022-01-12	Negative	NO		YES	2022-01-21	NO		-44573	All India Institute of Medical Sciences, Ansari Nagar, New Delhi, 110029		NO			NO			NO	NO	NO	NO	NO	NO	NO	NO		NO	Y
All India Institute Of Medical Sciences, Delhi	AIIMSD/22/082	Female	28	Y	No		Negative	NO		NO		NO		0	EHS OPD, AIIMS, Ansari Nagar, New Delhi, 110029		NO			NO			NO	NO	NO	NO	NO	NO	NO	NO		NO
All India Institute Of Medical Sciences, Delhi	AIIMSD/22/084	Male	35	Y	No		Negative	NO		NO		NO		0	EHS OPD, AIIMS, Ansari Nagar, New Delhi, 110029		NO			NO			NO	NO	NO	NO	NO	NO	NO	NO		NO	Y
All India Institute Of Medical Sciences, Delhi	AIIMSD/22/109	Female	33	Y	No		Negative	NO		NO		NO		0	Day care, AIIMS, Ansari Nagar, New Delhi, 110029		NO			NO			NO	NO	NO	NO	NO	NO	NO	NO		NO	Y
All India Institute Of Medical Sciences, Delhi	AIIMSD/22/120	Female	27	Y	No		Negative	NO		NO		NO		0	EHS OPD, AIIMS, Ansari Nagar, New Delhi, 110029		NO			NO			NO	NO	NO	NO	NO	NO	NO	NO		NO	Y
All India Institute Of Medical Sciences, Delhi	AIIMSD/22/121	Male	56	Y	No		Negative	NO		NO		NO		0	Day care, AIIMS, Ansari Nagar, New Delhi, 110029		NO			NO			NO	NO	NO	NO	NO	NO	NO	NO		NO
All India Institute Of Medical Sciences, Delhi	AIIMSD/22/131	Female	24	Y	No		Negative	NO		NO		NO		0	EHS OPD, AIIMS, Ansari Nagar, New Delhi, 110029		NO			NO			NO	NO	NO	NO	NO	NO	NO	NO		NO
All India Institute Of Medical Sciences, Delhi	AIIMSD/22/133	Male	30	Y	No		Negative	NO		NO		NO		0	EHS OPD, AIIMS, Ansari Nagar, New Delhi, 110029		NO			NO			NO	NO	NO	NO	NO	NO	NO	NO		NO
All India Institute Of Medical Sciences, Delhi	AIIMSD/22/135	Male	44	Y	No		Negative	NO		NO		NO		0	EHS OPD, AIIMS, Ansari Nagar, New Delhi, 110029		NO			NO			NO	NO	NO	NO	NO	NO	NO	NO		NO
All India Institute Of Medical Sciences, Delhi	AIIMSD/22/136	Male	61	Y	No		Negative	NO		NO		NO		0	EHS OPD, AIIMS, Ansari Nagar, New Delhi, 110029		NO			NO			NO	NO	NO	NO	NO	NO	NO	NO		NO	Y
All India Institute Of Medical Sciences, Delhi	AIIMSD/22/146	Male	31	Y	No		Negative	NO		NO		NO		0	EHS OPD, AIIMS, Ansari Nagar, New Delhi, 110029		NO			NO			NO	NO	NO	NO	NO	NO	NO	NO		NO
All India Institute Of Medical Sciences, Delhi	AIIMSD/22/150	Female	30	Y	No		Negative	NO		NO		NO		0	EHS OPD, AIIMS, Ansari Nagar, New Delhi, 110029		NO			NO			NO	NO	NO	NO	NO	NO	NO	NO		NO	Y
All India Institute Of Medical Sciences, Delhi	AIIMSD/22/160	Female	11	Y	No		Negative	NO		NO		NO		0	Mohna PHC, Mohna, Haryana, 121004 (Villages Deegh Pehladpur, Sagarpur and Sunped)		NO			NO			NO	NO	NO	NO	NO	NO	NO	NO		NO
All India Institute Of Medical Sciences, Delhi	AIIMSD/22/169	Male	62	Y	No		Negative	NO		NO		NO		0	Mohna PHC, Mohna, Haryana, 121004 (Villages Deegh Pehladpur, Sagarpur and Sunped)		NO			NO			NO	NO	NO	NO	NO	NO	NO	NO		NO
All India Institute Of Medical Sciences, Delhi	AIIMSD/22/180	Female	32	Y	No		Negative	NO		NO		NO		0	Mohna PHC, Mohna, Haryana, 121004 (Villages Deegh Pehladpur, Sagarpur and Sunped)		NO			NO			NO	NO	NO	NO	NO	NO	NO	NO		NO
All India Institute Of Medical Sciences, Delhi	AIIMSD/22/181	Female	12	Y	No		Negative	NO		NO		NO		0	Mohna PHC, Mohna, Haryana, 121004 (Villages Deegh Pehladpur, Sagarpur and Sunped)		NO			NO			NO	NO	NO	NO	NO	NO	NO	NO		NO
All India Institute Of Medical Sciences, Delhi	AIIMSD/22/191	Female	28	Y	No		Negative	NO		NO		NO		0	EHS OPD, AIIMS, Ansari Nagar, New Delhi, 110029		NO			NO			NO	NO	NO	NO	NO	NO	NO	NO		NO
All India Institute Of Medical Sciences, Delhi	AIIMSD/22/192	Male	47	Y	No		Negative	NO		NO		NO		0	EHS OPD, AIIMS, Ansari Nagar, New Delhi, 110029		NO			NO			NO	NO	NO	NO	NO	NO	NO	NO		NO
All India Institute Of Medical Sciences, Delhi	AIIMSD/22/189	Female	77	Y	No		Negative	NO		NO		NO		0	Mohna PHC, Mohna, Haryana, 121004 (Villages Deegh Pehladpur, Sagarpur and Sunped)		NO			NO			NO	NO	NO	NO	NO	NO	NO	NO		NO	Y
All India Institute Of Medical Sciences, Delhi	AIIMSD/22/194	Female	27	Y	No		Negative	NO		NO		NO		0	EHS OPD, AIIMS, Ansari Nagar, New Delhi, 110029		NO			NO			NO	NO	NO	NO	NO	NO	NO	NO		NO
All India Institute Of Medical Sciences, Delhi	AIIMSD/22/199	Male	25	Y	No		Negative	NO		NO		NO		0	EHS OPD, AIIMS, Ansari Nagar, New Delhi, 110029		NO			NO			NO	NO	NO	NO	NO	NO	NO	NO		NO
All India Institute Of Medical Sciences, Delhi	AIIMSD/22/202	Male	44	Y	No		Negative	NO		NO		NO		0	Mohna PHC, Mohna, Haryana, 121004 (Villages Deegh Pehladpur, Sagarpur and Sunped)		NO			NO			NO	NO	NO	NO	NO	NO	NO	NO		NO
All India Institute Of Medical Sciences, Delhi	AIIMSD/22/207	Female	45	Y	No		Negative	NO		NO		NO		0	Mohna PHC, Mohna, Haryana, 121004 (Villages Deegh Pehladpur, Sagarpur and Sunped)		NO			NO			NO	NO	NO	NO	NO	NO	NO	NO		NO
All India Institute Of Medical Sciences, Delhi	AIIMSD/22/208	Female	60	Y	No		Negative	NO		NO		NO		0	Mohna PHC, Mohna, Haryana, 121004 (Villages Deegh Pehladpur, Sagarpur and Sunped)		NO			NO			NO	NO	NO	NO	NO	NO	NO	NO		NO
All India Institute Of Medical Sciences, Delhi	AIIMSD/22/231	Female	62	Y	No		Negative	NO		NO		NO		0	Mohna PHC, Mohna, Haryana, 121004 (Villages Deegh Pehladpur, Sagarpur and Sunped)		NO			NO			NO	NO	NO	NO	NO	NO	NO	NO		NO
All India Institute Of Medical Sciences, Delhi	AIIMSD/22/232	Male	55	Y	No		Negative	NO		NO		NO		0	Mohna PHC, Mohna, Haryana, 121004 (Villages Deegh Pehladpur, Sagarpur and Sunped)		NO			NO			NO	NO	NO	NO	NO	NO	NO	NO		NO
All India Institute Of Medical Sciences, Delhi	AIIMSD/22/241	Female	35	Y	No		Negative	NO		NO		NO		0	EHS OPD, AIIMS, Ansari Nagar, New Delhi, 110029		NO			NO			NO	NO	NO	NO	NO	NO	NO	NO		NO
All India Institute Of Medical Sciences, Delhi	AIIMSD/22/243	Male	37	Y	No		Negative	NO		NO		NO		0	EHS OPD, AIIMS, Ansari Nagar, New Delhi, 110029		NO			NO			NO	NO	NO	NO	NO	NO	NO	NO		NO
All India Institute Of Medical Sciences, Delhi	AIIMSD/22/235	Male	60	Y	No		Negative	NO		NO		NO		0	Mohna PHC, Mohna, Haryana, 121004 (Villages Deegh Pehladpur, Sagarpur and Sunped)		NO			NO			NO	NO	NO	NO	NO	NO	NO	NO		NO
All India Institute Of Medical Sciences, Delhi	AIIMSD/22/247	Male	25	Y	No		Negative	NO		NO		NO		0	EHS OPD, AIIMS, Ansari Nagar, New Delhi, 110029		NO			NO			NO	NO	NO	NO	NO	NO	NO	NO		NO
All India Institute Of Medical Sciences, Delhi	AIIMSD/22/249	Female	27	Y	No		Negative	NO		NO		NO		0	EHS OPD, AIIMS, Ansari Nagar, New Delhi, 110029		NO			NO			NO	NO	NO	NO	NO	NO	NO	NO		NO
All India Institute Of Medical Sciences, Delhi	AIIMSD/22/265	Male	35	Y	No		Negative	NO		NO		NO		0	Day care, AIIMS, Ansari Nagar, New Delhi, 110029		NO			NO			NO	NO	NO	NO	NO	NO	NO	NO		NO
All India Institute Of Medical Sciences, Delhi	AIIMSD/22/272	Male	55	Y	No		Negative	NO		NO		NO		0	Day care, AIIMS, Ansari Nagar, New Delhi, 110029		NO			NO			NO	NO	NO	NO	NO	NO	NO	NO		NO	Y
All India Institute Of Medical Sciences, Delhi	AIIMSD/22/280	Female	27	Y	No		Negative	NO		NO		NO		0	EHS OPD, AIIMS, Ansari Nagar, New Delhi, 110029		NO			NO			NO	NO	NO	NO	NO	NO	NO	NO		NO	Y
All India Institute Of Medical Sciences, Delhi	AIIMSD/22/281	Female	36	Y	No		Negative	NO		NO		NO		0	EHS OPD, AIIMS, Ansari Nagar, New Delhi, 110029		NO			NO			NO	NO	NO	NO	NO	NO	NO	NO		NO
All India Institute Of Medical Sciences, Delhi	AIIMSD/22/283	Female	34	Y	No		Negative	NO		NO		NO		0	EHS OPD, AIIMS, Ansari Nagar, New Delhi, 110029		NO			NO			NO	NO	NO	NO	NO	NO	NO	NO		NO
All India Institute Of Medical Sciences, Delhi	AIIMSD/22/311	Male	67	Y	No		Negative	NO		NO		NO		0	Mohna PHC, Mohna, Haryana, 121004 (Villages Deegh Pehladpur, Sagarpur and Sunped)		NO			NO			NO	NO	NO	NO	NO	NO	NO	NO		NO
All India Institute Of Medical Sciences, Delhi	AIIMSD/22/324	Male	24	Y	No		Negative	NO		NO		NO		0	EHS OPD, AIIMS, Ansari Nagar, New Delhi, 110029		NO			NO			NO	NO	NO	NO	NO	NO	NO	NO		NO
All India Institute Of Medical Sciences, Delhi	AIIMSD/22/330	Female	23	Y	No		Negative	NO		NO		NO		0	EHS OPD, AIIMS, Ansari Nagar, New Delhi, 110029		NO			NO			NO	NO	NO	NO	NO	NO	NO	NO		NO
All India Institute Of Medical Sciences, Delhi	AIIMSD/22/335	Male	46	Y	No		Positive	NO		NO		NO		0	EHS OPD, AIIMS, Ansari Nagar, New Delhi, 110029		NO			NO			NO	NO	NO	NO	NO	NO	NO	NO		Yes
All India Institute Of Medical Sciences, Delhi	AIIMSD/22/345	Male	69	Y	No		Negative	NO		NO		NO		0	Panhera Khurd PHC, Panhera Kalan Road, Panhera Khurd, Haryana, 121004 (Villages Piala, Khandawali)		NO			NO			NO	NO	NO	NO	NO	NO	NO	NO		NO
All India Institute Of Medical Sciences, Delhi	AIIMSD/22/351	Male	8	Y	Yes	2022-04-11	Negative	Yes	2022-04-12	YES	2022-04-16	NO		-44662	All India Institute of Medical Sciences, Ansari Nagar, New Delhi, 110029		Yes			NO			NO	NO	NO	NO	NO	NO	NO	NO		NO
All India Institute Of Medical Sciences, Delhi	AIIMSD/22/366	Female	55	Y	No		Negative	NO		NO		NO		0	EHS OPD, AIIMS, Ansari Nagar, New Delhi, 110029		NO			NO			NO	NO	NO	NO	NO	NO	NO	NO		NO
All India Institute Of Medical Sciences, Delhi	AIIMSD/22/367	Male	33	Y	No		Negative	NO		NO		NO		0	EHS OPD, AIIMS, Ansari Nagar, New Delhi, 110029		NO			NO			NO	NO	NO	NO	NO	NO	NO	NO		NO
All India Institute Of Medical Sciences, Delhi	AIIMSD/22/370	Male	51	Y	No		Positive	NO		NO		NO		0	EHS OPD, AIIMS, Ansari Nagar, New Delhi, 110029		NO			NO			NO	NO	NO	NO	NO	NO	NO	NO		Yes
All India Institute Of Medical Sciences, Delhi	AIIMSD/22/394	Male	65	Y	No		Negative	NO		NO		NO		0	Mohna PHC, Mohna, Haryana, 121004 (Villages Deegh Pehladpur, Sagarpur and Sunped)		NO			NO			NO	NO	NO	NO	NO	NO	NO	NO		NO
All India Institute Of Medical Sciences, Delhi	AIIMSD/22/387	Male	29	Y	No		Negative	NO		NO		NO		0	EHS OPD, AIIMS, Ansari Nagar, New Delhi, 110029		NO			NO			NO	NO	NO	NO	NO	NO	NO	NO		NO
All India Institute Of Medical Sciences, Delhi	AIIMSD/22/389	Female	35	Y	No		Negative	NO		NO		NO		0	EHS OPD, AIIMS, Ansari Nagar, New Delhi, 110029		NO			NO			NO	NO	NO	NO	NO	NO	NO	NO		NO
All India Institute Of Medical Sciences, Delhi	AIIMSD/22/391	Female	31	Y	No		Negative	NO		NO		NO		0	EHS OPD, AIIMS, Ansari Nagar, New Delhi, 110029		NO			NO			NO	NO	NO	NO	NO	NO	NO	NO		NO
All India Institute Of Medical Sciences, Delhi	AIIMSD/22/407	Male	9	Y	Yes	2022-04-25	Positive	NO		YES	2022-05-01	NO		-44676	All India Institute of Medical Sciences, Ansari Nagar, New Delhi, 110029		NO			NO			NO	NO	NO	NO	NO	NO	NO	NO		Yes	Y
All India Institute Of Medical Sciences, Delhi	AIIMSD/22/412	Female	24	Y	No		Negative	NO		NO		NO		0	EHS OPD, AIIMS, Ansari Nagar, New Delhi, 110029		NO			NO			NO	NO	NO	NO	NO	NO	NO	NO		NO
All India Institute Of Medical Sciences, Delhi	AIIMSD/22/414	Female	48	Y	No		Negative	NO		NO		NO		0	EHS OPD, AIIMS, Ansari Nagar, New Delhi, 110029		NO			NO			NO	NO	NO	NO	NO	NO	NO	NO		NO
All India Institute Of Medical Sciences, Delhi	AIIMSD/22/415	Male	5	Y	No		Negative	NO		NO		NO		0	EHS OPD, AIIMS, Ansari Nagar, New Delhi, 110029		NO			NO			NO	NO	NO	NO	NO	NO	NO	NO		NO
All India Institute Of Medical Sciences, Delhi	AIIMSD/21/004	Male	29	Y	Yes	2021-08-06	Positive	NO		YES	2021-08-10	NO		-44414			NO			NO			Yes	NO	Yes	NO	NO	NO	NO	NO	Y	NO
All India Institute Of Medical Sciences, Delhi	AIIMSD/21/007	Female	35	Y	No		Positive	NO		NO	NOT ADMITTED	NO		-44415	All India Institute of Medical Sciences, Delhi		NO			NO			Yes	NO	Yes	NO	NO	NO	NO	NO	Y	NO
All India Institute Of Medical Sciences, Delhi	AIIMSD/21/008	Female	3	Y	No		Positive	NO		NO		NO		-44415			NO			NO			NO	NO	NO	NO	Yes	Yes	NO	NO	Y	NO
All India Institute Of Medical Sciences, Delhi	AIIMSD/21/009	Female	11	Y	Yes	2021-08-07	Negative	NO		Yes	2021-08-23	NO		-44415			Yes			NO			NO	NO	NO	NO	NO	NO	NO	NO		NO	Y
All India Institute Of Medical Sciences, Delhi	AIIMSD/21/011	Female	22	Y	Yes	2021-08-05	Negative	NO		NO	NOT ADMITTED	NO		-44413			NO			NO			NO	NO	NO	NO	NO	NO	NO	NO		NO
All India Institute Of Medical Sciences, Delhi	AIIMSD/21/012	Female	27	Y	No		Positive	NO		NO		NO		0			NO			NO			NO	NO	NO	NO	Yes	Yes	NO	NO	Y	NO	Y
All India Institute Of Medical Sciences, Delhi	AIIMSD/21/013	Female	24	Y	Yes	2021-08-06	Positive	NO		YES	2021-08-10	NO		-44414			NO			NO			Yes	NO	Yes	NO	NO	NO	NO	NO	Y	NO
All India Institute Of Medical Sciences, Delhi	AIIMSD/21/017	Male	24	Y	No		Positive	NO		NO		NO		-44418			NO			NO			Yes	NO	Yes	NO	NO	NO	NO	NO	Y	NO
All India Institute Of Medical Sciences, Delhi	AIIMSD/21/021	Male	66	Y	No		Positive	NO		NO		NO		0			NO			NO			Yes	NO	Yes	NO	NO	NO	NO	NO	Y	NO
All India Institute Of Medical Sciences, Delhi	AIIMSD/21/031	Female	50	Y	No		Negative	NO		NO		NO		0			NO			NO			NO	NO	NO	NO	NO	NO	NO	NO		NO
All India Institute Of Medical Sciences, Delhi	AIIMSD/21/032	Male	41	Y	Yes	2021-08-12	Positive	NO		YES	2021-08-24	NO		-44420			NO			NO			Yes	NO	Yes	NO	NO	NO	NO	NO	Y	NO	Y
All India Institute Of Medical Sciences, Delhi	AIIMSD/21/033	Male	37	Y	Yes	2021-08-09	Positive	NO		NO		Yes	2021-11-14	97			NO			NO			Yes	NO	Yes	NO	NO	NO	NO	NO	Y	NO
All India Institute Of Medical Sciences, Delhi	AIIMSD/21/034	Female	1	Y	Yes	2021-08-12	Negative	NO		YES	2022-03-24	NO		-44420			Yes			NO			NO	NO	NO	NO	NO	NO	NO	NO		NO
All India Institute Of Medical Sciences, Delhi	AIIMSD/21/039	Male	2	Y	Yes	2021-08-15	Positive	NO		YES	2021-08-21	NO		-44423	All India Institute of Medical Sciences, Delhi		NO			NO			NO	NO	NO	NO	Yes	Yes	NO	NO	Y	NO	Y
All India Institute Of Medical Sciences, Delhi	AIIMSD/21/041	Female	12	Y	Yes	2021-08-15	Positive	Yes	2021-08-15	YES	2021-08-28	NO		-44423			NO			NO			NO	NO	NO	NO	Yes	Yes	NO	NO	Y	NO	Y
All India Institute Of Medical Sciences, Delhi	AIIMSD/21/042	Female	5	Y	Yes	2021-08-13	Negative	NO		YES	2021-08-20	NO		-44421			NO			NO			NO	NO	NO	NO	NO	NO	NO	NO		NO	Y
All India Institute Of Medical Sciences, Delhi	AIIMSD/21/044	Male	44	Y	No		Negative	NO		NO		NO		0			NO			NO			NO	NO	NO	NO	NO	NO	NO	NO		NO
All India Institute Of Medical Sciences, Delhi	AIIMSD/21/047	Male	29	Y	No		Positive	NO		NO		NO		0			NO			NO			NO	NO	NO	NO	Yes	Yes	NO	NO	Y	NO
All India Institute Of Medical Sciences, Delhi	AIIMSD/21/049	Male	83	Y	No		Negative	NO		NO		NO		-44428	All India Institute of Medical Sciences, Delhi		Yes			NO			NO	NO	NO	NO	NO	NO	NO	NO		NO	Y
All India Institute Of Medical Sciences, Delhi	AIIMSD/21/062	Male	30	Y	No		Negative	NO		NO		NO		0			NO			NO			NO	NO	NO	NO	NO	NO	NO	NO		NO
All India Institute Of Medical Sciences, Delhi	AIIMSD/21/086	Male	11	Y	Yes	2021-09-01	Positive	NO		YES	2021-09-11	NO		-44440			Yes			NO			Yes	Yes	NO	NO	NO	NO	NO	NO	Y	NO	Y
All India Institute Of Medical Sciences, Delhi	AIIMSD/21/090	Male	1	Y	Yes	2021-09-03	Negative	Yes	2021-09-03	YES	2021-10-01	NO		-44442			Yes			NO			NO	NO	NO	NO	NO	NO	NO	NO		NO
All India Institute Of Medical Sciences, Delhi	AIIMSD/21/091	Male	1	M	Yes	2021-09-03	Negative	Yes	2021-09-03	YES	2021-10-01	NO		-44442			Yes			NO			NO	NO	NO	NO	NO	NO	NO	NO		NO
All India Institute Of Medical Sciences, Delhi	AIIMSD/21/094	Male	2	Y	Yes	2021-09-01	Negative	NO		YES	2021-09-18	NO		-44440			NO			NO			NO	NO	NO	NO	NO	NO	NO	NO		NO
All India Institute Of Medical Sciences, Delhi	AIIMSD/21/098	Male	14	Y	Yes	2021-09-01	Positive	NO		YES	2021-09-15	NO		-44440			NO			NO			NO	NO	NO	NO	Yes	Yes	NO	NO	Y	NO
All India Institute Of Medical Sciences, Delhi	AIIMSD/21/104	Male	2	Y	No		Negative	NO		Yes		NO		0			NO			NO			NO	NO	NO	NO	NO	NO	NO	NO		NO	Y
All India Institute Of Medical Sciences, Delhi	AIIMSD/21/108	Female	27	Y	Yes	2021-09-09	Negative	NO		YES	2021-09-10	NO		-44448			NO			NO			NO	NO	NO	NO	NO	NO	NO	NO		NO
All India Institute Of Medical Sciences, Delhi	AIIMSD/21/110	Female	35	Y	No		Negative	NO		NO		NO		0	PRC/ Day care, AIIMS, Delhi		NO			NO			NO	NO	NO	NO	NO	NO	NO	NO		NO
All India Institute Of Medical Sciences, Delhi	AIIMSD/21/116	Male	11	M	Yes	2021-09-09	Negative	NO		YES	2021-09-11	NO		-44448			Yes			NO			NO	NO	NO	NO	NO	NO	NO	NO		NO	Y
All India Institute Of Medical Sciences, Delhi	AIIMSD/21/121	Female	1	Y	Yes	2021-09-11	Negative	NO		YES	2021-09-14	NO		-44450			Yes			NO			NO	NO	NO	NO	NO	NO	NO	NO		NO	Y
All India Institute Of Medical Sciences, Delhi	AIIMSD/21/127	Male	39	Y	No		Negative	NO		NO		NO		0			NO			NO			NO	NO	NO	NO	NO	NO	NO	NO		NO
All India Institute Of Medical Sciences, Delhi	AIIMSD/21/128	Female	20	Y	Yes	2021-09-13	Negative	NO		YES	2021-09-25	NO		-44452			NO			NO			NO	NO	NO	NO	NO	NO	NO	NO		NO
All India Institute Of Medical Sciences, Delhi	AIIMSD/21/131	Female	1	Y	Yes	2021-09-09	Negative	Yes	2021-09-09	YES	2021-09-21	NO		-44448			NO			NO			NO	NO	NO	NO	NO	NO	NO	NO		NO	Y
All India Institute Of Medical Sciences, Delhi	AIIMSD/21/134	Male	1	Y	Yes	2021-09-18	Negative	NO		YES	2021-09-24	NO		-44457			NO			NO			NO	NO	NO	NO	NO	NO	NO	NO		NO
All India Institute Of Medical Sciences, Delhi	AIIMSD/21/137	Female	6	Y	Yes	2021-09-11	Negative	NO		YES	2021-10-23	NO		-44450			Yes			NO			NO	NO	NO	NO	NO	NO	NO	NO		NO
All India Institute Of Medical Sciences, Delhi	AIIMSD/21/140	Male	3	Y	Yes	2021-09-19	Negative	NO		NO		Yes	2021-09-28	9			Yes			NO			NO	NO	NO	NO	NO	NO	NO	NO		NO
All India Institute Of Medical Sciences, Delhi	AIIMSD/21/142	Male	8	Y	Yes	2021-09-18	Negative	NO		YES	2021-09-22	NO		-44457			Yes			NO			NO	NO	NO	NO	NO	NO	NO	NO		NO	Y
All India Institute Of Medical Sciences, Delhi	AIIMSD/21/152	Male	31	Y	Yes	2021-09-21	Negative	NO		YES	2021-09-28	NO		-44460			NO			NO			NO	NO	NO	NO	NO	NO	NO	NO		NO	Y
All India Institute Of Medical Sciences, Delhi	AIIMSD/21/153	Female	85	Y	No		Negative	NO		NO		NO		0			NO			NO			NO	NO	NO	NO	NO	NO	NO	NO		NO
All India Institute Of Medical Sciences, Delhi	AIIMSD/21/161	Male	30	Y	No		Positive	NO		NO		NO		0			NO			NO			Yes	NO	Yes	NO	NO	NO	NO	NO	Y	NO
All India Institute Of Medical Sciences, Delhi	AIIMSD/21/168	Male	51	Y	Yes	2021-09-24	Negative	NO		YES	2021-10-03	NO		-44463			NO			NO			NO	NO	NO	NO	NO	NO	NO	NO		NO	Y
All India Institute Of Medical Sciences, Delhi	AIIMSD/21/169	Male	8	M	Yes	2021-09-25	Negative	Yes	2021-09-25	NO		Yes	2021-09-26	1			NO			Yes			NO	NO	NO	NO	NO	NO	NO	NO		NO
All India Institute Of Medical Sciences, Delhi	AIIMSD/21/173	Female	1	M	Yes	2021-09-25	Negative	NO		YES	2021-10-04	NO		-44464			Yes			NO			NO	NO	NO	NO	NO	NO	NO	NO		NO
All India Institute Of Medical Sciences, Delhi	AIIMSD/21/177	Female	1	M	Yes	2021-08-10	Negative	NO		YES	2021-10-03	NO		-44418			Yes			NO			NO	NO	NO	NO	NO	NO	NO	NO		NO
All India Institute Of Medical Sciences, Delhi	AIIMSD/21/180	Female	4	Y	Yes	2021-09-26	Negative	Yes	2021-09-28	YES	2021-10-13	NO		-44465			Yes			NO			NO	NO	NO	NO	NO	NO	NO	NO		NO	Y
All India Institute Of Medical Sciences, Delhi	AIIMSD/21/182	Female	14	Y	Yes	2021-09-20	Negative	Yes	2021-09-20	YES	2021-10-15	NO		-44459			Yes			NO			NO	NO	NO	NO	NO	NO	NO	NO		NO
All India Institute Of Medical Sciences, Delhi	AIIMSD/21/183	Female	24	Y	No		Negative	NO		NO		NO		0	PRC/ Day care, AIIMS, Delhi		NO			NO			NO	NO	NO	NO	NO	NO	NO	NO		NO	Y
All India Institute Of Medical Sciences, Delhi	AIIMSD/21/195	Female	26	Y	Yes	2021-09-29	Negative	NO		YES	2021-10-05	NO		-44468			Yes			NO			NO	NO	NO	NO	NO	NO	NO	NO		NO
All India Institute Of Medical Sciences, Delhi	AIIMSD/21/204	Female	8	Y	No		Negative	NO		NO		NO		0			Yes			NO			NO	NO	NO	NO	NO	NO	NO	NO		NO	Y
All India Institute Of Medical Sciences, Delhi	AIIMSD/21/211	Female	50	Y	No		Positive	NO		NO		NO		0			NO			NO			NO	NO	NO	NO	NO	NO	NO	NO		Yes
All India Institute Of Medical Sciences, Delhi	AIIMSD/21/216	Male	27	Y	No		Negative	NO		NO		NO		0	PRC/ Day care, AIIMS, Delhi		NO			NO			NO	NO	NO	NO	NO	NO	NO	NO		NO
All India Institute Of Medical Sciences, Delhi	AIIMSD/21/219	Male	59	Y	No		Negative	NO		NO		NO		0	PRC/ Day care, AIIMS, Delhi		NO			NO			NO	NO	NO	NO	NO	NO	NO	NO		NO
All India Institute Of Medical Sciences, Delhi	AIIMSD/21/227	Female	2	Y	Yes	2021-10-12	Negative	Yes	2021-10-10	NO		Yes	2021-10-14	2			NO			Yes			NO	NO	NO	NO	NO	NO	NO	NO		NO	Y
All India Institute Of Medical Sciences, Delhi	AIIMSD/21/237	Male	28	Y	No		Negative	NO		NO		NO		0	PRC/ Day care, AIIMS, Delhi		NO			NO			NO	NO	NO	NO	NO	NO	NO	NO		NO	Y
All India Institute Of Medical Sciences, Delhi	AIIMSD/21/241	Female	30	Y	No		Negative	NO		NO		NO		0	EHS OPD, All India Institute of Medical Sciences, Delhi		NO			NO			NO	NO	NO	NO	NO	NO	NO	NO		NO
All India Institute Of Medical Sciences, Delhi	AIIMSD/21/243	Male	29	Y	No		Negative	NO		NO		NO		-44482			NO			NO			NO	NO	NO	NO	NO	NO	NO	NO		NO
All India Institute Of Medical Sciences, Delhi	AIIMSD/21/244	Female	26	Y	No		Negative	NO		NO		NO		0	EHS OPD, All India Institute of Medical Sciences, Delhi		NO			NO			NO	NO	NO	NO	NO	NO	NO	NO		NO
All India Institute Of Medical Sciences, Delhi	AIIMSD/21/245	Male	67	Y	No		Negative	NO		NO		NO		0	EHS OPD, All India Institute of Medical Sciences, Delhi		NO			NO			NO	NO	NO	NO	NO	NO	NO	NO		NO
All India Institute Of Medical Sciences, Delhi	AIIMSD/21/246	Female	32	Y	No		Negative	NO		NO		NO		0	EHS OPD, All India Institute of Medical Sciences, Delhi		NO			NO			NO	NO	NO	NO	NO	NO	NO	NO		NO
All India Institute Of Medical Sciences, Delhi	AIIMSD/21/264	Female	3	Y	Yes	2021-10-21	Negative	NO		YES	2021-10-26	NO		-44490			NO			NO			NO	NO	NO	NO	NO	NO	NO	NO		NO
All India Institute Of Medical Sciences, Delhi	AIIMSD/21/268	Male	32	Y	No		Negative	NO		NO		NO		0	PRC/ Day care, AIIMS, Delhi		NO			NO			NO	NO	NO	NO	NO	NO	NO	NO		NO
All India Institute Of Medical Sciences, Delhi	AIIMSD/21/269	Male	41	Y	No		Negative	NO		NO		NO		0	PRC/ Day care, AIIMS, Delhi		NO			NO			NO	NO	NO	NO	NO	NO	NO	NO		NO
All India Institute Of Medical Sciences, Delhi	AIIMSD/21/271	Female	27	Y	No		Negative	NO		NO		NO		0	EHS OPD, All India Institute of Medical Sciences, Delhi		NO			NO			NO	NO	NO	NO	NO	NO	NO	NO		NO
All India Institute Of Medical Sciences, Delhi	AIIMSD/21/284	Male	28	Y	No		Negative	NO		NO		NO		0	EHS OPD, All India Institute of Medical Sciences, Delhi		NO			NO			NO	NO	NO	NO	NO	NO	NO	NO		NO
All India Institute Of Medical Sciences, Delhi	AIIMSD/21/289	Female	35	Y	No		Negative	NO		NO		NO		0	EHS OPD, All India Institute of Medical Sciences, Delhi		NO			NO			NO	NO	NO	NO	NO	NO	NO	NO		NO
All India Institute Of Medical Sciences, Delhi	AIIMSD/21/290	Female	67	Y	No		Negative	NO		NO		NO		0	EHS OPD, All India Institute of Medical Sciences, Delhi		NO			NO			NO	NO	NO	NO	NO	NO	NO	NO		NO
All India Institute Of Medical Sciences, Delhi	AIIMSD/21/292	Male	58	Y	No		Negative	NO		NO		NO		0	PRC/ Day care, AIIMS, Delhi		NO			NO			NO	NO	NO	NO	NO	NO	NO	NO		NO	Y
All India Institute Of Medical Sciences, Delhi	AIIMSD/21/294	Male	57	Y	No		Negative	NO		NO		NO		0	EHS OPD, All India Institute of Medical Sciences, Delhi		NO			NO			NO	NO	NO	NO	NO	NO	NO	NO		NO
All India Institute Of Medical Sciences, Delhi	AIIMSD/21/296	Female	32	Y	No		Negative	NO		NO		NO		0	EHS OPD, All India Institute of Medical Sciences, Delhi		NO			NO			NO	NO	NO	NO	NO	NO	NO	NO		NO
All India Institute Of Medical Sciences, Delhi	AIIMSD/21/302	Male	66	Y	No		Negative	NO		NO		NO		0	EHS OPD, All India Institute of Medical Sciences, Delhi		NO			NO			NO	NO	NO	NO	NO	NO	NO	NO		NO
All India Institute Of Medical Sciences, Delhi	AIIMSD/21/303	Male	62	Y	No		Negative	NO		NO		NO		0	EHS OPD, All India Institute of Medical Sciences, Delhi		NO			NO			NO	NO	NO	NO	NO	NO	NO	NO		NO
All India Institute Of Medical Sciences, Delhi	AIIMSD/21/305	Female	66	Y	No		Negative	NO		NO		NO		0	EHS OPD, All India Institute of Medical Sciences, Delhi		NO			NO			NO	NO	NO	NO	NO	NO	NO	NO		NO
All India Institute Of Medical Sciences, Delhi	AIIMSD/21/306	Female	19	Y	No		Negative	NO		NO		NO		0	EHS OPD, All India Institute of Medical Sciences, Delhi		NO			NO			NO	NO	NO	NO	NO	NO	NO	NO		NO
All India Institute Of Medical Sciences, Delhi	AIIMSD/21/307	Male	31	Y	No		Negative	NO		NO		NO		0	PRC/ Day care, AIIMS, Delhi		NO			NO			NO	NO	NO	NO	NO	NO	NO	NO		NO
All India Institute Of Medical Sciences, Delhi	AIIMSD/21/313	Male	32	Y	No		Negative	NO		NO		NO		0	EHS OPD, All India Institute of Medical Sciences, Delhi		NO			NO			NO	NO	NO	NO	NO	NO	NO	NO		NO
All India Institute Of Medical Sciences, Delhi	AIIMSD/21/322	Male	2	M	Yes	2021-11-02	Negative	Yes	2021-11-02	Yes	2021-11-10	NO		-44502			Yes			NO			NO	NO	NO	NO	NO	NO	NO	NO		NO
All India Institute Of Medical Sciences, Delhi	AIIMSD/21/326	Female	50	Y	No		Negative	NO		NO		NO		0	EHS OPD, All India Institute of Medical Sciences, Delhi		NO			NO			NO	NO	NO	NO	NO	NO	NO	NO		NO
All India Institute Of Medical Sciences, Delhi	AIIMSD/21/339	Female	5	M	Yes	2021-08-25	Negative	Yes	2021-08-25	YES	2021-12-30	NO		0			Yes			NO			NO	NO	NO	NO	NO	NO	NO	NO		NO
All India Institute Of Medical Sciences, Delhi	AIIMSD/21/341	Male	46	Y	Yes	2021-11-08	Negative	NO		NO		Yes	2021-12-28	50			NO			NO			NO	NO	NO	NO	NO	NO	NO	NO		NO	Y
All India Institute Of Medical Sciences, Delhi	AIIMSD/21/344	Male	67	Y	No		Negative	NO		NO		NO		0	EHS OPD, All India Institute of Medical Sciences, Delhi		NO			NO			NO	NO	NO	NO	NO	NO	NO	NO		NO
All India Institute Of Medical Sciences, Delhi	AIIMSD/21/345	Male	64	Y	No		Negative	NO		NO		NO		0	PRC/ Day care, AIIMS, Delhi		NO			NO			NO	NO	NO	NO	NO	NO	NO	NO		NO	Y
All India Institute Of Medical Sciences, Delhi	AIIMSD/21/346	Female	62	Y	No		Negative	NO		NO		NO		0	PRC/ Day care, AIIMS, Delhi		NO			NO			NO	NO	NO	NO	NO	NO	NO	NO		NO	Y
All India Institute Of Medical Sciences, Delhi	AIIMSD/21/354	Female	55	Y	No		Negative	NO		NO		NO		0	PRC/ Day care, AIIMS, Delhi		NO			NO			NO	NO	NO	NO	NO	NO	NO	NO		NO	Y
All India Institute Of Medical Sciences, Delhi	AIIMSD/21/357	Female	23	Y	No		Negative	NO		NO		NO		0	EHS OPD, All India Institute of Medical Sciences, Delhi		NO			NO			NO	NO	NO	NO	NO	NO	NO	NO		NO
All India Institute Of Medical Sciences, Delhi	AIIMSD/21/358	Male	20	Y	No		Negative	NO		NO		NO		0	EHS OPD, All India Institute of Medical Sciences, Delhi		NO			NO			NO	NO	NO	NO	NO	NO	NO	NO		NO
All India Institute Of Medical Sciences, Delhi	AIIMSD/21/352	Female	67	Y	Yes	2021-11-17	Negative	NO		NO		Yes	2021-12-21	34			Yes			NO			NO	NO	NO	NO	NO	NO	NO	NO		NO	Y
All India Institute Of Medical Sciences, Delhi	AIIMSD/21/359	Female	68	Y	No		Negative	NO		NO		NO		0	EHS OPD, All India Institute of Medical Sciences, Delhi		NO			NO			NO	NO	NO	NO	NO	NO	NO	NO		NO	Y
All India Institute Of Medical Sciences, Delhi	AIIMSD/21/360	Female	65	Y	No		Negative	NO		NO		NO		0	EHS OPD, All India Institute of Medical Sciences, Delhi		NO			NO			NO	NO	NO	NO	NO	NO	NO	NO		NO
All India Institute Of Medical Sciences, Delhi	AIIMSD/21/364	Male	55	Y	No		Negative	NO		NO		NO		0	EHS OPD, All India Institute of Medical Sciences, Delhi		NO			NO			NO	NO	NO	NO	NO	NO	NO	NO		NO
All India Institute Of Medical Sciences, Delhi	AIIMSD/21/367	Female	36	Y	No		Negative	NO		NO		NO		0	EHS OPD, All India Institute of Medical Sciences, Delhi		NO			NO			NO	NO	NO	NO	NO	NO	NO	NO		NO
All India Institute Of Medical Sciences, Delhi	AIIMSD/21/370	Female	21	Y	No		Negative	NO		NO		NO		0	EHS OPD, All India Institute of Medical Sciences, Delhi		NO			NO			NO	NO	NO	NO	NO	NO	NO	NO		NO
All India Institute Of Medical Sciences, Delhi	AIIMSD/21/371	Male	31	Y	No		Negative	NO		NO		NO		0	EHS OPD, All India Institute of Medical Sciences, Delhi		NO			NO			NO	NO	NO	NO	NO	NO	NO	NO		NO
All India Institute Of Medical Sciences, Delhi	AIIMSD/21/372	Female	26	Y	No		Negative	NO		NO		NO		0	EHS OPD, All India Institute of Medical Sciences, Delhi		NO			NO			NO	NO	NO	NO	NO	NO	NO	NO		NO
All India Institute Of Medical Sciences, Delhi	AIIMSD/21/373	Male	7	Y	Yes	2021-11-19	Negative	NO		YES	2021-12-11	NO		-44519			NO			NO			NO	NO	NO	NO	NO	NO	NO	NO		NO	Y
All India Institute Of Medical Sciences, Delhi	AIIMSD/21/374	Male	62	Y	No		Negative	NO		NO		NO		0	PRC/ Day care, AIIMS, Delhi		NO			NO			NO	NO	NO	NO	NO	NO	NO	NO		NO
All India Institute Of Medical Sciences, Delhi	AIIMSD/21/375	Female	71	Y	Yes	2021-11-21	Negative	Yes	2021-11-21	YES	2021-12-23	NO		-44521			NO			Yes			NO	NO	NO	NO	NO	NO	NO	NO		NO
All India Institute Of Medical Sciences, Delhi	AIIMSD/21/376	Female	5	M	Yes	2021-11-23	Negative	Yes	2021-11-24	YES	2021-12-09	NO		-44523			Yes			NO			NO	NO	NO	NO	NO	NO	NO	NO		NO
All India Institute Of Medical Sciences, Delhi	AIIMSD/21/390	Female	45	Y	No		Negative	NO		NO		NO		0	PRC/ Day care, AIIMS, Delhi		NO			NO			NO	NO	NO	NO	NO	NO	NO	NO		NO
All India Institute Of Medical Sciences, Delhi	AIIMSD/21/391	Male	29	Y	No		Negative	NO		NO		NO		0	EHS OPD, All India Institute of Medical Sciences, Delhi		NO			NO			NO	NO	NO	NO	NO	NO	NO	NO		NO
All India Institute Of Medical Sciences, Delhi	AIIMSD/21/392	Male	26	Y	No		Negative	NO		NO		NO		0	EHS OPD, All India Institute of Medical Sciences, Delhi		NO			NO			NO	NO	NO	NO	NO	NO	NO	NO		NO
All India Institute Of Medical Sciences, Delhi	AIIMSD/21/394	Male	79	Y	No		Negative	NO		NO		NO		0	EHS OPD, All India Institute of Medical Sciences, Delhi		NO			NO			NO	NO	NO	NO	NO	NO	NO	NO		NO	Y
All India Institute Of Medical Sciences, Delhi	AIIMSD/21/387	Female	62	Y	No		Negative	NO		NO		NO		0	EHS OPD, All India Institute of Medical Sciences, Delhi		NO			NO			NO	NO	NO	NO	NO	NO	NO	NO		NO
All India Institute Of Medical Sciences, Delhi	AIIMSD/21/388	Female	2	Y	No		Negative	NO		NO		NO		0	PRC/ Day care, AIIMS, Delhi		NO			NO			NO	NO	NO	NO	NO	NO	NO	NO		NO
All India Institute Of Medical Sciences, Delhi	AIIMSD/21/385	Male	40	Y	No		Negative	NO		NO		NO		0	EHS OPD, All India Institute of Medical Sciences, Delhi		NO			NO			NO	NO	NO	NO	NO	NO	NO	NO		NO
All India Institute Of Medical Sciences, Delhi	AIIMSD/21/395	Female	30	Y	No		Negative	NO		NO		NO		0	EHS OPD, All India Institute of Medical Sciences, Delhi		NO			NO			NO	NO	NO	NO	NO	NO	NO	NO		NO	Y
All India Institute Of Medical Sciences, Delhi	AIIMSD/21/386	Male	80	Y	Yes	2021-11-21	Negative	NO		YES	2021-11-24	NO		-44521			Yes			NO			NO	NO	NO	NO	NO	NO	NO	NO		NO	Y
All India Institute Of Medical Sciences, Delhi	AIIMSD/21/406	Female	32	Y	No		Negative	NO		NO		NO		0	EHS OPD, All India Institute of Medical Sciences, Delhi		NO			NO			NO	NO	NO	NO	NO	NO	NO	NO		NO
All India Institute Of Medical Sciences, Delhi	AIIMSD/21/407	Male	29	Y	Yes	2021-12-01	Negative	NO		NO		Yes	2021-12-07	6			NO			NO			NO	NO	NO	NO	NO	NO	NO	NO		NO	Y
All India Institute Of Medical Sciences, Delhi	AIIMSD/21/408	Male	62	Y	No		Negative	NO		NO		NO		0	EHS OPD, All India Institute of Medical Sciences, Delhi		NO			NO			NO	NO	NO	NO	NO	NO	NO	NO		NO
All India Institute Of Medical Sciences, Delhi	AIIMSD/21/410	Male	47	Y	No		Negative	NO		NO		NO		0	EHS OPD, All India Institute of Medical Sciences, Delhi		NO			NO			NO	NO	NO	NO	NO	NO	NO	NO		NO	Y
All India Institute Of Medical Sciences, Delhi	AIIMSD/21/411	Female	26	Y	No		Negative	NO		NO		NO		0	EHS OPD, All India Institute of Medical Sciences, Delhi		NO			NO			NO	NO	NO	NO	NO	NO	NO	NO		NO
All India Institute Of Medical Sciences, Delhi	AIIMSD/21/413	Male	66	Y	No		Negative	NO		NO		NO		0	EHS OPD, All India Institute of Medical Sciences, Delhi		NO			NO			NO	NO	NO	NO	NO	NO	NO	NO		NO
All India Institute Of Medical Sciences, Delhi	AIIMSD/21/415	Female	9	Y	Yes	2021-11-30	Negative	Yes	2021-11-30	Yes	2021-12-10	NO		-44530			NO			NO			NO	NO	NO	NO	NO	NO	NO	NO		NO
All India Institute Of Medical Sciences, Delhi	AIIMSD/21/416	Male	21	Y	No		Negative	NO		NO		NO		0	PRC/ Day care, AIIMS, Delhi		NO			NO			NO	NO	NO	NO	NO	NO	NO	NO		NO
All India Institute Of Medical Sciences, Delhi	AIIMSD/21/419	Male	39	Y	No		Negative	NO		NO		NO		0	EHS OPD, All India Institute of Medical Sciences, Delhi		NO			NO			NO	NO	NO	NO	NO	NO	NO	NO		NO
All India Institute Of Medical Sciences, Delhi	AIIMSD/21/420	Male	54	Y	No		Negative	NO		NO		NO		0	EHS OPD, All India Institute of Medical Sciences, Delhi		NO			NO			NO	NO	NO	NO	NO	NO	NO	NO		NO
All India Institute Of Medical Sciences, Delhi	AIIMSD/21/421	Male	55	Y	No		Negative	NO		NO		NO		0	EHS OPD, All India Institute of Medical Sciences, Delhi		NO			NO			NO	NO	NO	NO	NO	NO	NO	NO		NO	Y
All India Institute Of Medical Sciences, Delhi	AIIMSD/21/422	Male	17	D	Yes	2021-12-02	Negative	Yes	2021-11-19	NO		Yes	2021-12-22	20			Yes			Yes			NO	NO	NO	NO	NO	NO	NO	NO		NO	Y
All India Institute Of Medical Sciences, Delhi	AIIMSD/21/430	Male	11	M	Yes	2021-12-07	Negative	Yes	2021-12-08	Yes	2022-01-11	NO		-44537	All India Institute of Medical Sciences, Delhi		NO			NO			NO	NO	NO	NO	NO	NO	NO	NO		NO
All India Institute Of Medical Sciences, Delhi	AIIMSD/21/432	Female	57	Y	Yes	2021-12-08	Negative	Yes	2021-12-08	Yes	2021-12-20	NO		-44538	All India Institute of Medical Sciences, Delhi		Yes			NO			NO	NO	NO	NO	NO	NO	NO	NO		NO	Y
All India Institute Of Medical Sciences, Delhi	AIIMSD/21/433	Male	8	Y	Yes	2021-12-07	Negative	NO		Yes	2021-12-17	NO		-44537	All India Institute of Medical Sciences, Delhi		NO			NO			NO	NO	NO	NO	NO	NO	NO	NO		NO	Y
All India Institute Of Medical Sciences, Delhi	AIIMSD/21/442	Female	23	Y	No		Negative	NO		NO		NO		0	EHS OPD, All India Institute of Medical Sciences, Delhi		NO			NO			NO	NO	NO	NO	NO	NO	NO	NO		NO
All India Institute Of Medical Sciences, Delhi	AIIMSD/21/436	Female	28	Y	No		Negative	NO		NO		NO		0	EHS OPD, All India Institute of Medical Sciences, Delhi		NO			NO			NO	NO	NO	NO	NO	NO	NO	NO		NO
All India Institute Of Medical Sciences, Delhi	AIIMSD/21/437	Female	38	Y	No		Negative	NO		NO		NO		0	EHS OPD, All India Institute of Medical Sciences, Delhi		NO			NO			NO	NO	NO	NO	NO	NO	NO	NO		NO
All India Institute Of Medical Sciences, Delhi	AIIMSD/21/445	Female	66	Y	No		Negative	NO		NO		NO		0	EHS OPD, All India Institute of Medical Sciences, Delhi		NO			NO			NO	NO	NO	NO	NO	NO	NO	NO		NO	Y
All India Institute Of Medical Sciences, Delhi	AIIMSD/21/439	Female	40	Y	No		Negative	NO		NO		NO		0	EHS OPD, All India Institute of Medical Sciences, Delhi		NO			NO			NO	NO	NO	NO	NO	NO	NO	NO		NO
All India Institute Of Medical Sciences, Delhi	AIIMSD/21/447	Female	72	Y	Yes	2021-12-07	Negative	NO		NO		Yes	2021-12-10	3			NO			NO			NO	NO	NO	NO	NO	NO	NO	NO		NO
All India Institute Of Medical Sciences, Delhi	AIIMSD/21/457	Male	17	Y	No		Negative	NO		NO		NO		0	EHS OPD, All India Institute of Medical Sciences, Delhi		NO			NO			NO	NO	NO	NO	NO	NO	NO	NO		NO	Y
All India Institute Of Medical Sciences, Delhi	AIIMSD/21/463	Male	72	Y	No		Negative	NO		NO		NO		0	EHS OPD, All India Institute of Medical Sciences, Delhi		NO			NO			NO	NO	NO	NO	NO	NO	NO	NO		NO
All India Institute Of Medical Sciences, Delhi	AIIMSD/21/464	Male	30	Y	Yes	2021-12-14	Negative	NO		YES	2021-12-20	NO		-44544	All India Institute of Medical Sciences, Delhi		NO			NO			NO	NO	NO	NO	NO	NO	NO	NO		NO
All India Institute Of Medical Sciences, Delhi	AIIMSD/21/461	Male	33	Y	No		Negative	NO		NO		NO		0	PRC/ Day care, AIIMS, Delhi		NO			NO			NO	NO	NO	NO	NO	NO	NO	NO		NO	Y
All India Institute Of Medical Sciences, Delhi	AIIMSD/21/466	Male	27	Y	No		Negative	NO		NO		NO		0	EHS OPD, All India Institute of Medical Sciences, Delhi		NO			NO			NO	NO	NO	NO	NO	NO	NO	NO		NO
All India Institute Of Medical Sciences, Delhi	AIIMSD/21/468	Male	59	Y	No		Negative	NO		NO		NO		0	EHS OPD, All India Institute of Medical Sciences, Delhi		NO			NO			NO	NO	NO	NO	NO	NO	NO	NO		NO
All India Institute Of Medical Sciences, Delhi	AIIMSD/21/477	Female	35	Y	No		Negative	NO		NO		NO		0	EHS OPD, All India Institute of Medical Sciences, Delhi		NO			NO			NO	NO	NO	NO	NO	NO	NO	NO		NO
All India Institute Of Medical Sciences, Delhi	AIIMSD/21/478	Female	32	Y	No		Negative	NO		NO		NO		0	EHS OPD, All India Institute of Medical Sciences, Delhi		NO			NO			NO	NO	NO	NO	NO	NO	NO	NO		NO
All India Institute Of Medical Sciences, Delhi	AIIMSD/21/479	Male	36	Y	No		Negative	NO		NO		NO		0	EHS OPD, All India Institute of Medical Sciences, Delhi		NO			NO			NO	NO	NO	NO	NO	NO	NO	NO		NO
All India Institute Of Medical Sciences, Delhi	AIIMSD/21/480	Male	24	Y	No		Negative	NO		NO		NO		0	EHS OPD, All India Institute of Medical Sciences, Delhi		NO			NO			NO	NO	NO	NO	NO	NO	NO	NO		NO
All India Institute Of Medical Sciences, Delhi	AIIMSD/21/485	Female	66	Y	No		Negative	NO		NO		NO		0	EHS OPD, All India Institute of Medical Sciences, Delhi		NO			NO			NO	NO	NO	NO	NO	NO	NO	NO		NO
All India Institute Of Medical Sciences, Delhi	AIIMSD/21/488	Male	32	Y	No		Negative	NO		NO		NO		0	PRC/ Day care, AIIMS, Delhi		NO			NO			NO	NO	NO	NO	NO	NO	NO	NO		NO
All India Institute Of Medical Sciences, Delhi	AIIMSD/21/490	Female	45	Y	No		Negative	NO		NO		NO		0	EHS OPD, All India Institute of Medical Sciences, Delhi		NO			NO			NO	NO	NO	NO	NO	NO	NO	NO		NO	Y
All India Institute Of Medical Sciences, Delhi	AIIMSD/21/495	Male	25	Y	No		Negative	NO		NO		NO		0	EHS OPD, All India Institute of Medical Sciences, Delhi		NO			NO			NO	NO	NO	NO	NO	NO	NO	NO		NO
All India Institute Of Medical Sciences, Delhi	AIIMSD/21/496	Male	49	Y	No		Negative	NO		NO		NO		0	EHS OPD, All India Institute of Medical Sciences, Delhi		NO			NO			NO	NO	NO	NO	NO	NO	NO	NO		NO
All India Institute Of Medical Sciences, Delhi	AIIMSD/21/500	Male	14	Y	Yes	2021-12-26	Negative	Yes	2021-12-27	YES	2022-01-22	NO		-44556	All India Institute of Medical Sciences, Delhi		NO			Yes			NO	NO	NO	NO	NO	NO	NO	NO		NO	Y
All India Institute Of Medical Sciences, Delhi	AIIMSD/21/508	Male	33	Y	No		Negative	NO		NO		NO		0	PRC/ Day care, AIIMS, Delhi		NO			NO			NO	NO	NO	NO	NO	NO	NO	NO		NO	Y
All India Institute Of Medical Sciences, Delhi	AIIMSD/21/509	Male	33	Y	Yes	2021-12-27	Negative	NO		Yes	2021-12-29	NO		-44557	All India Institute of Medical Sciences, Delhi		NO			NO			NO	NO	NO	NO	NO	NO	NO	NO		NO
All India Institute Of Medical Sciences, Delhi	AIIMSD/21/510	Male	29	Y	No		Negative	NO		NO		NO		0	PRC/ Day care, AIIMS, Delhi		NO			NO			NO	NO	NO	NO	NO	NO	NO	NO		NO
All India Institute Of Medical Sciences, Delhi	AIIMSD/21/511	Female	29	Y	No		Negative	NO		NO		NO		0	PRC/ Day care, AIIMS, Delhi		NO			NO			NO	NO	NO	NO	NO	NO	NO	NO		NO
All India Institute Of Medical Sciences, Delhi	AIIMSD/22/001	Male	59	Y	Yes	2021-12-31	Negative	Yes	2021-12-31	Yes	2022-01-05	NO		-44561	All India Institute of Medical Sciences, Delhi		Yes			NO			NO	NO	NO	NO	NO	NO	NO	NO		NO	Y
All India Institute Of Medical Sciences, Delhi	AIIMSD/22/009	Male	27	Y	No		Negative	NO		NO		NO		0	EHS OPD, All India Institute of Medical Sciences, Delhi		NO			NO			NO	NO	NO	NO	NO	NO	NO	NO		NO
All India Institute Of Medical Sciences, Delhi	AIIMSD/22/010	Female	34	Y	No		Negative	NO		NO		NO		0	EHS OPD, All India Institute of Medical Sciences, Delhi		NO			NO			NO	NO	NO	NO	NO	NO	NO	NO		NO
All India Institute Of Medical Sciences, Delhi	AIIMSD/22/014	Female	36	Y	No		Negative	NO		NO		NO		0	EHS OPD, All India Institute of Medical Sciences, Delhi		NO			NO			NO	NO	NO	NO	NO	NO	NO	NO		NO
All India Institute Of Medical Sciences, Delhi	AIIMSD/22/011	Male	54	Y	No		Negative	NO		NO		NO		0	EHS OPD, All India Institute of Medical Sciences, Delhi		NO			NO			NO	NO	NO	NO	NO	NO	NO	NO		NO
All India Institute Of Medical Sciences, Delhi	AIIMSD/22/012	Male	40	Y	No		Negative	NO		NO		NO		0	EHS OPD, All India Institute of Medical Sciences, Delhi		NO			NO			NO	NO	NO	NO	NO	NO	NO	NO		NO
All India Institute Of Medical Sciences, Delhi	AIIMSD/22/016	Female	30	Y	No		Negative	NO		NO		NO		0	EHS OPD, All India Institute of Medical Sciences, Delhi		NO			NO			NO	NO	NO	NO	NO	NO	NO	NO		NO
All India Institute Of Medical Sciences, Delhi	AIIMSD/22/019	Male	54	Y	No		Negative	NO		NO		NO		0	EHS OPD, All India Institute of Medical Sciences, Delhi		NO			NO			NO	NO	NO	NO	NO	NO	NO	NO		NO
All India Institute Of Medical Sciences, Delhi	AIIMSD/22/020	Male	49	Y	No		Negative	NO		NO		NO		0	EHS OPD, All India Institute of Medical Sciences, Delhi		NO			NO			NO	NO	NO	NO	NO	NO	NO	NO		NO
All India Institute Of Medical Sciences, Delhi	AIIMSD/22/021	Male	44	Y	No		Negative	NO		NO		NO		0	EHS OPD, All India Institute of Medical Sciences, Delhi		NO			NO			NO	NO	NO	NO	NO	NO	NO	NO		NO	Y
All India Institute Of Medical Sciences, Delhi	AIIMSD/22/017	Male	57	Y	Yes	2022-01-04	Negative	NO		Yes	2022-01-19	NO		-44565	All India Institute of Medical Sciences, Delhi		NO			NO			NO	NO	NO	NO	NO	NO	NO	NO		NO
All India Institute Of Medical Sciences, Delhi	AIIMSD/22/022	Female	31	Y	No		Negative	NO		NO		NO		0	EHS OPD, All India Institute of Medical Sciences, Delhi		NO			NO			NO	NO	NO	NO	NO	NO	NO	NO		NO
All India Institute Of Medical Sciences, Delhi	AIIMSD/22/023	Male	36	Y	No		Negative	NO		NO		NO		0	EHS OPD, All India Institute of Medical Sciences, Delhi		NO			NO			NO	NO	NO	NO	NO	NO	NO	NO		NO
All India Institute Of Medical Sciences, Delhi	AIIMSD/22/025	Male	53	Y	Yes	2022-01-05	Negative	Yes	2022-01-06	Yes	2022-01-08	NO		-44566			Yes			NO			NO	NO	NO	NO	NO	NO	NO	NO		NO	Y
All India Institute Of Medical Sciences, Delhi	AIIMSD/22/027	Male	1	Y	Yes	2022-01-08	Negative	NO		Yes	2022-01-13	NO		-44569	All India Institute of Medical Sciences, Ansari Nagar, New Delhi, 110029		NO			NO			NO	NO	NO	NO	NO	NO	NO	NO		NO
All India Institute Of Medical Sciences, Delhi	AIIMSD/22/030	Male	10	Y	Yes	2022-01-12	Negative	Yes	2022-01-12	Yes	2022-01-13	NO		-44573	All India Institute of Medical Sciences, Ansari Nagar, New Delhi, 110029		NO			NO			NO	NO	NO	NO	NO	NO	NO	NO		NO
All India Institute Of Medical Sciences, Delhi	AIIMSD/22/031	Male	25	Y	No		Negative	NO		NO		NO		0	EHS OPD, AIIMS, Ansari Nagar, New Delhi, 110029		NO			NO			NO	NO	NO	NO	NO	NO	NO	NO		NO
All India Institute Of Medical Sciences, Delhi	AIIMSD/22/032	Male	34	Y	No		Negative	NO		NO		NO		0	EHS OPD, AIIMS, Ansari Nagar, New Delhi, 110029		NO			NO			NO	NO	NO	NO	NO	NO	NO	NO		NO
All India Institute Of Medical Sciences, Delhi	AIIMSD/22/034	Female	29	Y	No		Negative	NO		NO		NO		0	EHS OPD, AIIMS, Ansari Nagar, New Delhi, 110029		NO			NO			NO	NO	NO	NO	NO	NO	NO	NO		NO
All India Institute Of Medical Sciences, Delhi	AIIMSD/22/035	Male	25	Y	No		Negative	NO		NO		NO		0	EHS OPD, AIIMS, Ansari Nagar, New Delhi, 110029		NO			NO			NO	NO	NO	NO	NO	NO	NO	NO		NO
All India Institute Of Medical Sciences, Delhi	AIIMSD/22/038	Male	23	Y	No		Negative	NO		NO		NO		0	EHS OPD, AIIMS, Ansari Nagar, New Delhi, 110029		NO			NO			NO	NO	NO	NO	NO	NO	NO	NO		NO
All India Institute Of Medical Sciences, Delhi	AIIMSD/22/043	Female	27	Y	No		Negative	NO		NO		NO		0	EHS OPD, AIIMS, Ansari Nagar, New Delhi, 110029		NO			NO			NO	NO	NO	NO	NO	NO	NO	NO		NO
All India Institute Of Medical Sciences, Delhi	AIIMSD/22/044	Female	18	Y	No		Negative	NO		NO		NO		0	EHS OPD, AIIMS, Ansari Nagar, New Delhi, 110029		NO			NO			NO	NO	NO	NO	NO	NO	NO	NO		NO
All India Institute Of Medical Sciences, Delhi	AIIMSD/22/047	Female	24	Y	No		Negative	NO		NO		NO		0	EHS OPD, AIIMS, Ansari Nagar, New Delhi, 110029		NO			NO			NO	NO	NO	NO	NO	NO	NO	NO		NO
All India Institute Of Medical Sciences, Delhi	AIIMSD/22/049	Male	62	Y	Yes	2022-01-11	Negative	NO		NO		Yes	2022-01-23	12	None		NO			NO			NO	NO	NO	NO	NO	NO	NO	NO		NO	Y
All India Institute Of Medical Sciences, Delhi	AIIMSD/22/051	Male	3	Y	Yes	2022-01-13	Negative	NO		YES	2022-02-05	NO		-44574	All India Institute of Medical Sciences, Ansari Nagar, New Delhi, 110029		Yes			NO			NO	NO	NO	NO	NO	NO	NO	NO		NO	Y
All India Institute Of Medical Sciences, Delhi	AIIMSD/22/053	Male	9	Y	Yes	2022-01-13	Positive	NO		YES	2022-01-18	NO		-44574	All India Institute of Medical Sciences, Ansari Nagar, New Delhi, 110029		NO			NO			NO	NO	NO	NO	NO	NO	NO	NO		Yes	Y
All India Institute Of Medical Sciences, Delhi	AIIMSD/22/055	Male	65	Y	Yes	2022-01-16	Negative	NO		NO		Yes	2022-01-19	3	All India Institute of Medical Sciences, Ansari Nagar, New Delhi, 110029		Yes			NO			NO	NO	NO	NO	NO	NO	NO	NO		NO	Y
All India Institute Of Medical Sciences, Delhi	AIIMSD/22/060	Male	34	Y	No		Negative	NO		NO		NO		0	EHS OPD, AIIMS, Ansari Nagar, New Delhi, 110029		NO			NO			NO	NO	NO	NO	NO	NO	NO	NO		NO
All India Institute Of Medical Sciences, Delhi	AIIMSD/22/064	Male	30	Y	No		Negative	NO		NO		NO		0	EHS OPD, AIIMS, Ansari Nagar, New Delhi, 110029		NO			NO			NO	NO	NO	NO	NO	NO	NO	NO		NO
All India Institute Of Medical Sciences, Delhi	AIIMSD/22/066	Female	29	Y	No		Negative	NO		NO		NO		0	EHS OPD, AIIMS, Ansari Nagar, New Delhi, 110029		NO			NO			NO	NO	NO	NO	NO	NO	NO	NO		NO
All India Institute Of Medical Sciences, Delhi	AIIMSD/22/068	Male	18	Y	No		Negative	NO		NO		NO		0	EHS OPD, AIIMS, Ansari Nagar, New Delhi, 110029		NO			NO			NO	NO	NO	NO	NO	NO	NO	NO		NO
All India Institute Of Medical Sciences, Delhi	AIIMSD/22/069	Female	33	Y	No		Negative	NO		NO		NO		0	EHS OPD, AIIMS, Ansari Nagar, New Delhi, 110029		NO			NO			NO	NO	NO	NO	NO	NO	NO	NO		NO
All India Institute Of Medical Sciences, Delhi	AIIMSD/22/071	Male	29	Y	No		Negative	NO		NO		NO		0	EHS OPD, AIIMS, Ansari Nagar, New Delhi, 110029		NO			NO			NO	NO	NO	NO	NO	NO	NO	NO		NO
All India Institute Of Medical Sciences, Delhi	AIIMSD/22/072	Female	24	Y	No		Negative	NO		NO		NO		0	EHS OPD, AIIMS, Ansari Nagar, New Delhi, 110029		NO			NO			NO	NO	NO	NO	NO	NO	NO	NO		NO
All India Institute Of Medical Sciences, Delhi	AIIMSD/22/074	Female	41	Y	No		Negative	NO		NO		NO		0	EHS OPD, AIIMS, Ansari Nagar, New Delhi, 110029		NO			NO			NO	NO	NO	NO	NO	NO	NO	NO		NO	Y
All India Institute Of Medical Sciences, Delhi	AIIMSD/22/075	Female	29	Y	No		Negative	NO		NO		NO		0	EHS OPD, AIIMS, Ansari Nagar, New Delhi, 110029		NO			NO			NO	NO	NO	NO	NO	NO	NO	NO		NO
All India Institute Of Medical Sciences, Delhi	AIIMSD/22/079	Male	50	Y	No		Negative	NO		NO		NO		0	EHS OPD, AIIMS, Ansari Nagar, New Delhi, 110029		NO			NO			NO	NO	NO	NO	NO	NO	NO	NO		NO
All India Institute Of Medical Sciences, Delhi	AIIMSD/22/081	Male	31	Y	No		Negative	NO		NO		NO		0	EHS OPD, AIIMS, Ansari Nagar, New Delhi, 110029		NO			NO			NO	NO	NO	NO	NO	NO	NO	NO		NO
All India Institute Of Medical Sciences, Delhi	AIIMSD/22/083	Male	26	Y	Yes	2022-01-22	Negative	NO		YES	2022-02-20	NO		-44583	All India Institute of Medical Sciences, Ansari Nagar, New Delhi, 110029		NO			NO			NO	NO	NO	NO	NO	NO	NO	NO		NO	Y
All India Institute Of Medical Sciences, Delhi	AIIMSD/22/085	Female	24	Y	No		Negative	NO		NO		NO		0	EHS OPD, AIIMS, Ansari Nagar, New Delhi, 110029		NO			NO			NO	NO	NO	NO	NO	NO	NO	NO		NO
All India Institute Of Medical Sciences, Delhi	AIIMSD/22/086	Female	31	Y	No		Negative	NO		NO		NO		0	EHS OPD, AIIMS, Ansari Nagar, New Delhi, 110029		NO			NO			NO	NO	NO	NO	NO	NO	NO	NO		NO
All India Institute Of Medical Sciences, Delhi	AIIMSD/22/094	Male	26	Y	No		Negative	NO		NO		NO		0	EHS OPD, AIIMS, Ansari Nagar, New Delhi, 110029		NO			NO			NO	NO	NO	NO	NO	NO	NO	NO		NO
All India Institute Of Medical Sciences, Delhi	AIIMSD/22/088	Female	29	Y	No		Negative	NO		NO		NO		0	Day care, AIIMS, Ansari Nagar, New Delhi, 110029		NO			NO			NO	NO	NO	NO	NO	NO	NO	NO		NO
All India Institute Of Medical Sciences, Delhi	AIIMSD/22/089	Female	40	Y	No		Negative	NO		NO		NO		0	Day care, AIIMS, Ansari Nagar, New Delhi, 110029		NO			NO			NO	NO	NO	NO	NO	NO	NO	NO		NO
All India Institute Of Medical Sciences, Delhi	AIIMSD/22/096	Male	47	Y	No		Negative	NO		NO		NO		0	EHS OPD, AIIMS, Ansari Nagar, New Delhi, 110029		NO			NO			NO	NO	NO	NO	NO	NO	NO	NO		NO	Y
All India Institute Of Medical Sciences, Delhi	AIIMSD/22/097	Male	53	Y	No		Negative	NO		NO		NO		0	EHS OPD, AIIMS, Ansari Nagar, New Delhi, 110029		NO			NO			NO	NO	NO	NO	NO	NO	NO	NO		NO
All India Institute Of Medical Sciences, Delhi	AIIMSD/22/091	Male	43	Y	No		Negative	NO		NO		NO		0	EHS OPD, AIIMS, Ansari Nagar, New Delhi, 110029		NO			NO			NO	NO	NO	NO	NO	NO	NO	NO		NO	Y
All India Institute Of Medical Sciences, Delhi	AIIMSD/22/092	Male	30	Y	No		Negative	NO		NO		NO		0	EHS OPD, AIIMS, Ansari Nagar, New Delhi, 110029		NO			NO			NO	NO	NO	NO	NO	NO	NO	NO		NO
All India Institute Of Medical Sciences, Delhi	AIIMSD/22/099	Male	34	Y	No		Negative	NO		NO		NO		0	EHS OPD, AIIMS, Ansari Nagar, New Delhi, 110029		NO			NO			NO	NO	NO	NO	NO	NO	NO	NO		NO
All India Institute Of Medical Sciences, Delhi	AIIMSD/22/100	Male	25	Y	No		Negative	NO		NO		NO		0	EHS OPD, AIIMS, Ansari Nagar, New Delhi, 110029		NO			NO			NO	NO	NO	NO	NO	NO	NO	NO		NO
All India Institute Of Medical Sciences, Delhi	AIIMSD/22/106	Female	31	Y	No		Negative	NO		NO		NO		0	EHS OPD, AIIMS, Ansari Nagar, New Delhi, 110029		NO			NO			NO	NO	NO	NO	NO	NO	NO	NO		NO
All India Institute Of Medical Sciences, Delhi	AIIMSD/22/107	Male	18	Y	No		Negative	NO		NO		NO		0	EHS OPD, AIIMS, Ansari Nagar, New Delhi, 110029		NO			NO			NO	NO	NO	NO	NO	NO	NO	NO		NO	Y
All India Institute Of Medical Sciences, Delhi	AIIMSD/22/105	Female	10	Y	Yes	2022-01-31	Negative	NO		NO		Yes	2022-02-05	5	All India Institute of Medical Sciences, Ansari Nagar, New Delhi, 110029		NO			NO			NO	NO	NO	NO	NO	NO	NO	NO		NO
All India Institute Of Medical Sciences, Delhi	AIIMSD/22/111	Male	33	Y	No		Negative	NO		NO		NO		0	Day care, AIIMS, Ansari Nagar, New Delhi, 110029		NO			NO			NO	NO	NO	NO	NO	NO	NO	NO		NO
All India Institute Of Medical Sciences, Delhi	AIIMSD/22/108	Female	59	Y	No		Negative	NO		NO		NO		0	EHS OPD, AIIMS, Ansari Nagar, New Delhi, 110029		NO			NO			NO	NO	NO	NO	NO	NO	NO	NO		NO
All India Institute Of Medical Sciences, Delhi	AIIMSD/22/110	Female	48	Y	No		Negative	NO		NO		NO		0	Day care, AIIMS, Ansari Nagar, New Delhi, 110029		NO			NO			NO	NO	NO	NO	NO	NO	NO	NO		NO	Y
All India Institute Of Medical Sciences, Delhi	AIIMSD/22/113	Female	47	Y	No		Negative	NO		NO		NO		0	EHS OPD, AIIMS, Ansari Nagar, New Delhi, 110029		NO			NO			NO	NO	NO	NO	NO	NO	NO	NO		NO	Y
All India Institute Of Medical Sciences, Delhi	AIIMSD/22/115	Male	30	Y	No		Negative	NO		NO		NO		0	EHS OPD, AIIMS, Ansari Nagar, New Delhi, 110029		NO			NO			NO	NO	NO	NO	NO	NO	NO	NO		NO
All India Institute Of Medical Sciences, Delhi	AIIMSD/22/118	Male	25	Y	No		Negative	NO		NO		NO		0	EHS OPD, AIIMS, Ansari Nagar, New Delhi, 110029		NO			NO			NO	NO	NO	NO	NO	NO	NO	NO		NO
All India Institute Of Medical Sciences, Delhi	AIIMSD/22/119	Male	42	Y	No		Negative	NO		NO		NO		0	EHS OPD, AIIMS, Ansari Nagar, New Delhi, 110029		NO			NO			NO	NO	NO	NO	NO	NO	NO	NO		NO
All India Institute Of Medical Sciences, Delhi	AIIMSD/22/123	Male	27	Y	No		Negative	NO		NO		NO		0	EHS OPD, AIIMS, Ansari Nagar, New Delhi, 110029		NO			NO			NO	NO	NO	NO	NO	NO	NO	NO		NO
All India Institute Of Medical Sciences, Delhi	AIIMSD/22/122	Male	17	Y	No		Negative	NO		NO		NO		0	EHS OPD, AIIMS, Ansari Nagar, New Delhi, 110029		NO			NO			NO	NO	NO	NO	NO	NO	NO	NO		NO
All India Institute Of Medical Sciences, Delhi	AIIMSD/22/125	Female	40	Y	Yes	2022-01-31	Negative	NO		Yes	2022-02-05	NO		-44592	All India Institute of Medical Sciences, Ansari Nagar, New Delhi, 110029		NO			NO			NO	NO	NO	NO	NO	NO	NO	NO		NO
All India Institute Of Medical Sciences, Delhi	AIIMSD/22/130	Female	39	Y	No		Negative	NO		NO		NO		0	EHS OPD, AIIMS, Ansari Nagar, New Delhi, 110029		NO			NO			NO	NO	NO	NO	NO	NO	NO	NO		NO
All India Institute Of Medical Sciences, Delhi	AIIMSD/22/132	Female	34	Y	No		Negative	NO		NO		NO		0	EHS OPD, AIIMS, Ansari Nagar, New Delhi, 110029		NO			NO			NO	NO	NO	NO	NO	NO	NO	NO		NO
All India Institute Of Medical Sciences, Delhi	AIIMSD/22/134	Male	53	Y	No		Negative	NO		NO		NO		0	EHS OPD, AIIMS, Ansari Nagar, New Delhi, 110029		NO			NO			NO	NO	NO	NO	NO	NO	NO	NO		NO
All India Institute Of Medical Sciences, Delhi	AIIMSD/22/138	Male	33	Y	Yes	2022-02-05	Negative	NO		Yes		NO		-44597	All India Institute of Medical Sciences, Ansari Nagar, New Delhi, 110029		Yes			NO			NO	NO	NO	NO	NO	NO	NO	NO		NO
All India Institute Of Medical Sciences, Delhi	AIIMSD/22/139	Female	17	Y	No		Negative	NO		NO		NO		0	Day care, AIIMS, Ansari Nagar, New Delhi, 110029		NO			NO			NO	NO	NO	NO	NO	NO	NO	NO		NO
All India Institute Of Medical Sciences, Delhi	AIIMSD/22/140	Male	51	Y	No		Negative	NO		NO		NO		0	EHS OPD, AIIMS, Ansari Nagar, New Delhi, 110029		NO			NO			NO	NO	NO	NO	NO	NO	NO	NO		NO	Y
All India Institute Of Medical Sciences, Delhi	AIIMSD/22/141	Male	25	Y	No		Negative	NO		NO		NO		0	EHS OPD, AIIMS, Ansari Nagar, New Delhi, 110029		NO			NO			NO	NO	NO	NO	NO	NO	NO	NO		NO
All India Institute Of Medical Sciences, Delhi	AIIMSD/22/142	Male	69	Y	No		Negative	NO		NO		NO		0	EHS OPD, AIIMS, Ansari Nagar, New Delhi, 110029		NO			NO			NO	NO	NO	NO	NO	NO	NO	NO		NO
All India Institute Of Medical Sciences, Delhi	AIIMSD/22/143	Female	32	Y	Yes	2022-02-05	Negative	NO		NO		Yes	2022-02-12	7	All India Institute of Medical Sciences, Ansari Nagar, New Delhi, 110029		NO			NO			NO	NO	NO	NO	NO	NO	NO	NO		NO
All India Institute Of Medical Sciences, Delhi	AIIMSD/22/144	Female	54	Y	No		Negative	NO		NO		NO		0	EHS OPD, AIIMS, Ansari Nagar, New Delhi, 110029		NO			NO			NO	NO	NO	NO	NO	NO	NO	NO		NO
All India Institute Of Medical Sciences, Delhi	AIIMSD/22/145	Female	59	Y	No		Negative	NO		NO		NO		0	EHS OPD, AIIMS, Ansari Nagar, New Delhi, 110029		NO			NO			NO	NO	NO	NO	NO	NO	NO	NO		NO
All India Institute Of Medical Sciences, Delhi	AIIMSD/22/147	Female	29	Y	No		Negative	NO		NO		NO		0	EHS OPD, AIIMS, Ansari Nagar, New Delhi, 110029		NO			NO			NO	NO	NO	NO	NO	NO	NO	NO		NO
All India Institute Of Medical Sciences, Delhi	AIIMSD/22/149	Male	52	Y	No		Negative	NO		NO		NO		0	EHS OPD, AIIMS, Ansari Nagar, New Delhi, 110029		NO			NO			NO	NO	NO	NO	NO	NO	NO	NO		NO
All India Institute Of Medical Sciences, Delhi	AIIMSD/22/157	Male	2	Y	Yes	2022-02-14	Negative	NO		Yes	2022-02-21	NO		-44606	All India Institute of Medical Sciences, Ansari Nagar, New Delhi, 110029		NO			NO			NO	NO	NO	NO	NO	NO	NO	NO		NO	Y
All India Institute Of Medical Sciences, Delhi	AIIMSD/22/159	Female	30	Y	No		Negative	NO		NO		NO		0	EHS OPD, AIIMS, Ansari Nagar, New Delhi, 110029		NO			NO			NO	NO	NO	NO	NO	NO	NO	NO		NO
All India Institute Of Medical Sciences, Delhi	AIIMSD/22/166	Male	40	Y	No		Negative	NO		NO		NO		0	EHS OPD, AIIMS, Ansari Nagar, New Delhi, 110029		NO			NO			NO	NO	NO	NO	NO	NO	NO	NO		NO
All India Institute Of Medical Sciences, Delhi	AIIMSD/22/167	Male	42	Y	No		Negative	NO		NO		NO		0	EHS OPD, AIIMS, Ansari Nagar, New Delhi, 110029		NO			NO			NO	NO	NO	NO	NO	NO	NO	NO		NO
All India Institute Of Medical Sciences, Delhi	AIIMSD/22/161	Female	49	Y	No		Negative	NO		NO		NO		0	Mohna PHC, Mohna, Haryana, 121004 (Villages Deegh Pehladpur, Sagarpur and Sunped)		NO			NO			NO	NO	NO	NO	NO	NO	NO	NO		NO
All India Institute Of Medical Sciences, Delhi	AIIMSD/22/162	Female	2	Y	No		Negative	NO		NO		NO		0	Mohna PHC, Mohna, Haryana, 121004 (Villages Deegh Pehladpur, Sagarpur and Sunped)		NO			NO			NO	NO	NO	NO	NO	NO	NO	NO		NO
All India Institute Of Medical Sciences, Delhi	AIIMSD/22/165	Female	64	Y	No		Negative	NO		NO		NO		0	Mohna PHC, Mohna, Haryana, 121004 (Villages Deegh Pehladpur, Sagarpur and Sunped)		NO			NO			NO	NO	NO	NO	NO	NO	NO	NO		NO
All India Institute Of Medical Sciences, Delhi	AIIMSD/22/168	Female	80	Y	No		Negative	NO		NO		NO		0	Mohna PHC, Mohna, Haryana, 121004 (Villages Deegh Pehladpur, Sagarpur and Sunped)		NO			NO			NO	NO	NO	NO	NO	NO	NO	NO		NO
All India Institute Of Medical Sciences, Delhi	AIIMSD/22/171	Female	60	Y	No		Negative	NO		NO		NO		0	Mohna PHC, Mohna, Haryana, 121004 (Villages Deegh Pehladpur, Sagarpur and Sunped)		NO			NO			NO	NO	NO	NO	NO	NO	NO	NO		NO
All India Institute Of Medical Sciences, Delhi	AIIMSD/22/173	Male	28	Y	No		Negative	NO		NO		NO		0	EHS OPD, AIIMS, Ansari Nagar, New Delhi, 110029		NO			NO			NO	NO	NO	NO	NO	NO	NO	NO		NO
All India Institute Of Medical Sciences, Delhi	AIIMSD/22/174	Female	26	Y	No		Negative	NO		NO		NO		0	EHS OPD, AIIMS, Ansari Nagar, New Delhi, 110029		NO			NO			NO	NO	NO	NO	NO	NO	NO	NO		NO
All India Institute Of Medical Sciences, Delhi	AIIMSD/22/175	Male	35	Y	No		Negative	NO		NO		NO		0	EHS OPD, AIIMS, Ansari Nagar, New Delhi, 110029		NO			NO			NO	NO	NO	NO	NO	NO	NO	NO		NO
All India Institute Of Medical Sciences, Delhi	AIIMSD/22/190	Female	30	Y	No		Negative	NO		NO		NO		0	EHS OPD, AIIMS, Ansari Nagar, New Delhi, 110029		NO			NO			NO	NO	NO	NO	NO	NO	NO	NO		NO
All India Institute Of Medical Sciences, Delhi	AIIMSD/22/187	Female	79	Y	No		Negative	NO		NO		NO		0	Mohna PHC, Mohna, Haryana, 121004 (Villages Deegh Pehladpur, Sagarpur and Sunped)		NO			NO			NO	NO	NO	NO	NO	NO	NO	NO		NO
All India Institute Of Medical Sciences, Delhi	AIIMSD/22/193	Female	26	Y	No		Negative	NO		NO		NO		0	EHS OPD, AIIMS, Ansari Nagar, New Delhi, 110029		NO			NO			NO	NO	NO	NO	NO	NO	NO	NO		NO	Y
All India Institute Of Medical Sciences, Delhi	AIIMSD/22/197	Male	29	Y	No		Negative	NO		NO		NO		0	EHS OPD, AIIMS, Ansari Nagar, New Delhi, 110029		NO			NO			NO	NO	NO	NO	NO	NO	NO	NO		NO
All India Institute Of Medical Sciences, Delhi	AIIMSD/22/198	Female	47	Y	No		Negative	NO		NO		NO		0	EHS OPD, AIIMS, Ansari Nagar, New Delhi, 110029		NO			NO			NO	NO	NO	NO	NO	NO	NO	NO		NO
All India Institute Of Medical Sciences, Delhi	AIIMSD/22/195	Male	46	Y	No		Negative	NO		NO		NO		0	EHS OPD, AIIMS, Ansari Nagar, New Delhi, 110029		NO			NO			NO	NO	NO	NO	NO	NO	NO	NO		NO
All India Institute Of Medical Sciences, Delhi	AIIMSD/22/201	Female	49	Y	No		Negative	NO		NO		NO		0	Mohna PHC, Mohna, Haryana, 121004 (Villages Deegh Pehladpur, Sagarpur and Sunped)		NO			NO			NO	NO	NO	NO	NO	NO	NO	NO		NO
All India Institute Of Medical Sciences, Delhi	AIIMSD/22/203	Male	14	Y	No		Negative	NO		NO		NO		0	Mohna PHC, Mohna, Haryana, 121004 (Villages Deegh Pehladpur, Sagarpur and Sunped)		NO			NO			NO	NO	NO	NO	NO	NO	NO	NO		NO
All India Institute Of Medical Sciences, Delhi	AIIMSD/22/204	Male	13	Y	No		Negative	NO		NO		NO		0	Mohna PHC, Mohna, Haryana, 121004 (Villages Deegh Pehladpur, Sagarpur and Sunped)		NO			NO			NO	NO	NO	NO	NO	NO	NO	NO		NO
All India Institute Of Medical Sciences, Delhi	AIIMSD/22/209	Female	69	Y	No		Negative	NO		NO		NO		0	Mohna PHC, Mohna, Haryana, 121004 (Villages Deegh Pehladpur, Sagarpur and Sunped)		NO			NO			NO	NO	NO	NO	NO	NO	NO	NO		NO
All India Institute Of Medical Sciences, Delhi	AIIMSD/22/214	Male	37	Y	No		Negative	NO		NO		NO		0	EHS OPD, AIIMS, Ansari Nagar, New Delhi, 110029		NO			NO			NO	NO	NO	NO	NO	NO	NO	NO		NO
All India Institute Of Medical Sciences, Delhi	AIIMSD/22/219	Male	68	Y	No		Negative	NO		NO		NO		0	EHS OPD, AIIMS, Ansari Nagar, New Delhi, 110029		NO			NO			NO	NO	NO	NO	NO	NO	NO	NO		NO
All India Institute Of Medical Sciences, Delhi	AIIMSD/22/215	Male	41	Y	No		Negative	NO		NO		NO		0	EHS OPD, AIIMS, Ansari Nagar, New Delhi, 110029		NO			NO			NO	NO	NO	NO	NO	NO	NO	NO		NO
All India Institute Of Medical Sciences, Delhi	AIIMSD/22/216	Male	50	Y	No		Negative	NO		NO		NO		0	EHS OPD, AIIMS, Ansari Nagar, New Delhi, 110029		NO			NO			NO	NO	NO	NO	NO	NO	NO	NO		NO
All India Institute Of Medical Sciences, Delhi	AIIMSD/22/217	Female	21	Y	No		Negative	NO		NO		NO		0	EHS OPD, AIIMS, Ansari Nagar, New Delhi, 110029		NO			NO			NO	NO	NO	NO	NO	NO	NO	NO		NO
All India Institute Of Medical Sciences, Delhi	AIIMSD/22/220	Female	29	Y	No		Negative	NO		NO		NO		0	EHS OPD, AIIMS, Ansari Nagar, New Delhi, 110029		NO			NO			NO	NO	NO	NO	NO	NO	NO	NO		NO
All India Institute Of Medical Sciences, Delhi	AIIMSD/22/221	Male	37	Y	No		Negative	NO		NO		NO		0	EHS OPD, AIIMS, Ansari Nagar, New Delhi, 110029		NO			NO			NO	NO	NO	NO	NO	NO	NO	NO		NO
All India Institute Of Medical Sciences, Delhi	AIIMSD/22/222	Male	22	Y	No		Negative	NO		NO		NO		0	EHS OPD, AIIMS, Ansari Nagar, New Delhi, 110029		NO			NO			NO	NO	NO	NO	NO	NO	NO	NO		NO
All India Institute Of Medical Sciences, Delhi	AIIMSD/22/224	Female	27	Y	No		Negative	NO		NO		NO		0	EHS OPD, AIIMS, Ansari Nagar, New Delhi, 110029		NO			NO			NO	NO	NO	NO	NO	NO	NO	NO		NO
All India Institute Of Medical Sciences, Delhi	AIIMSD/22/225	Female	39	Y	No		Negative	NO		NO		NO		0	EHS OPD, AIIMS, Ansari Nagar, New Delhi, 110029		NO			NO			NO	NO	NO	NO	NO	NO	NO	NO		NO
All India Institute Of Medical Sciences, Delhi	AIIMSD/22/223	Male	21	Y	No		Negative	NO		NO		NO		0	EHS OPD, AIIMS, Ansari Nagar, New Delhi, 110029		NO			NO			NO	NO	NO	NO	NO	NO	NO	NO		NO
All India Institute Of Medical Sciences, Delhi	AIIMSD/22/229	Female	53	Y	No		Negative	NO		NO		NO		0	Mohna PHC, Mohna, Haryana, 121004 (Villages Deegh Pehladpur, Sagarpur and Sunped)		NO			NO			NO	NO	NO	NO	NO	NO	NO	NO		NO
All India Institute Of Medical Sciences, Delhi	AIIMSD/22/240	Male	59	Y	No		Negative	NO		NO		NO		0	EHS OPD, AIIMS, Ansari Nagar, New Delhi, 110029		NO			NO			NO	NO	NO	NO	NO	NO	NO	NO		NO
All India Institute Of Medical Sciences, Delhi	AIIMSD/22/242	Female	28	Y	No		Negative	NO		NO		NO		0	EHS OPD, AIIMS, Ansari Nagar, New Delhi, 110029		NO			NO			NO	NO	NO	NO	NO	NO	NO	NO		NO
All India Institute Of Medical Sciences, Delhi	AIIMSD/22/244	Male	11	M	No		Negative	NO		NO		NO		0	EHS OPD, AIIMS, Ansari Nagar, New Delhi, 110029		NO			NO			NO	NO	NO	NO	NO	NO	NO	NO		NO
All India Institute Of Medical Sciences, Delhi	AIIMSD/22/245	Female	25	Y	No		Negative	NO		NO		NO		0	EHS OPD, AIIMS, Ansari Nagar, New Delhi, 110029		NO			NO			NO	NO	NO	NO	NO	NO	NO	NO		NO
All India Institute Of Medical Sciences, Delhi	AIIMSD/22/246	Male	27	Y	No		Negative	NO		NO		NO		0	EHS OPD, AIIMS, Ansari Nagar, New Delhi, 110029		NO			NO			NO	NO	NO	NO	NO	NO	NO	NO		NO
All India Institute Of Medical Sciences, Delhi	AIIMSD/22/236	Female	39	Y	No		Negative	NO		NO		NO		0	Mohna PHC, Mohna, Haryana, 121004 (Villages Deegh Pehladpur, Sagarpur and Sunped)		NO			NO			NO	NO	NO	NO	NO	NO	NO	NO		NO
All India Institute Of Medical Sciences, Delhi	AIIMSD/22/237	Female	65	Y	No		Negative	NO		NO		NO		0	Mohna PHC, Mohna, Haryana, 121004 (Villages Deegh Pehladpur, Sagarpur and Sunped)		NO			NO			NO	NO	NO	NO	NO	NO	NO	NO		NO
All India Institute Of Medical Sciences, Delhi	AIIMSD/22/248	Male	13	Y	No		Negative	NO		NO		NO		0	EHS OPD, AIIMS, Ansari Nagar, New Delhi, 110029		NO			NO			NO	NO	NO	NO	NO	NO	NO	NO		NO
All India Institute Of Medical Sciences, Delhi	AIIMSD/22/238	Female	67	Y	No		Negative	NO		NO		NO		0	Mohna PHC, Mohna, Haryana, 121004 (Villages Deegh Pehladpur, Sagarpur and Sunped)		NO			NO			NO	NO	NO	NO	NO	NO	NO	NO		NO
All India Institute Of Medical Sciences, Delhi	AIIMSD/22/252	Female	64	Y	No		Negative	NO		NO		NO		0	Mohna PHC, Mohna, Haryana, 121004 (Villages Deegh Pehladpur, Sagarpur and Sunped)		NO			NO			NO	NO	NO	NO	NO	NO	NO	NO		NO
All India Institute Of Medical Sciences, Delhi	AIIMSD/22/254	Female	73	Y	No		Negative	NO		NO		NO		0	Mohna PHC, Mohna, Haryana, 121004 (Villages Deegh Pehladpur, Sagarpur and Sunped)		NO			NO			NO	NO	NO	NO	NO	NO	NO	NO		NO
All India Institute Of Medical Sciences, Delhi	AIIMSD/22/255	Female	65	Y	No		Negative	NO		NO		NO		0	Mohna PHC, Mohna, Haryana, 121004 (Villages Deegh Pehladpur, Sagarpur and Sunped)		NO			NO			NO	NO	NO	NO	NO	NO	NO	NO		NO
All India Institute Of Medical Sciences, Delhi	AIIMSD/22/261	Male	21	Y	No		Negative	NO		NO		NO		0	EHS OPD, AIIMS, Ansari Nagar, New Delhi, 110029		NO			NO			NO	NO	NO	NO	NO	NO	NO	NO		NO
All India Institute Of Medical Sciences, Delhi	AIIMSD/22/264	Male	27	Y	No		Negative	NO		NO		NO		0	EHS OPD, AIIMS, Ansari Nagar, New Delhi, 110029		NO			NO			NO	NO	NO	NO	NO	NO	NO	NO		NO	Y
All India Institute Of Medical Sciences, Delhi	AIIMSD/22/266	Female	31	Y	No		Negative	NO		NO		NO		0	EHS OPD, AIIMS, Ansari Nagar, New Delhi, 110029		NO			NO			NO	NO	NO	NO	NO	NO	NO	NO		NO	Y
All India Institute Of Medical Sciences, Delhi	AIIMSD/22/267	Male	58	Y	No		Negative	NO		NO		NO		0	EHS OPD, AIIMS, Ansari Nagar, New Delhi, 110029		NO			NO			NO	NO	NO	NO	NO	NO	NO	NO		NO
All India Institute Of Medical Sciences, Delhi	AIIMSD/22/268	Female	27	Y	No		Negative	NO		NO		NO		0	EHS OPD, AIIMS, Ansari Nagar, New Delhi, 110029		NO			NO			NO	NO	NO	NO	NO	NO	NO	NO		NO
All India Institute Of Medical Sciences, Delhi	AIIMSD/22/269	Female	29	Y	No		Negative	NO		NO		NO		0	EHS OPD, AIIMS, Ansari Nagar, New Delhi, 110029		NO			NO			NO	NO	NO	NO	NO	NO	NO	NO		NO
All India Institute Of Medical Sciences, Delhi	AIIMSD/22/270	Female	56	Y	No		Negative	NO		NO		NO		0	EHS OPD, AIIMS, Ansari Nagar, New Delhi, 110029		NO			NO			NO	NO	NO	NO	NO	NO	NO	NO		NO
All India Institute Of Medical Sciences, Delhi	AIIMSD/22/271	Male	30	Y	No		Negative	NO		NO		NO		0	Day care, AIIMS, Ansari Nagar, New Delhi, 110029		NO			NO			NO	NO	NO	NO	NO	NO	NO	NO		NO
All India Institute Of Medical Sciences, Delhi	AIIMSD/22/273	Male	49	Y	No		Negative	NO		NO		NO		0	EHS OPD, AIIMS, Ansari Nagar, New Delhi, 110029		NO			NO			NO	NO	NO	NO	NO	NO	NO	NO		NO
All India Institute Of Medical Sciences, Delhi	AIIMSD/22/274	Female	14	Y	No		Negative	NO		NO		NO		0	EHS OPD, AIIMS, Ansari Nagar, New Delhi, 110029		NO			NO			NO	NO	NO	NO	NO	NO	NO	NO		NO
All India Institute Of Medical Sciences, Delhi	AIIMSD/22/282	Male	28	Y	No		Negative	NO		NO		NO		0	EHS OPD, AIIMS, Ansari Nagar, New Delhi, 110029		NO			NO			NO	NO	NO	NO	NO	NO	NO	NO		NO
All India Institute Of Medical Sciences, Delhi	AIIMSD/22/284	Male	24	Y	No		Negative	NO		NO		NO		0	EHS OPD, AIIMS, Ansari Nagar, New Delhi, 110029		NO			NO			NO	NO	NO	NO	NO	NO	NO	NO		NO
All India Institute Of Medical Sciences, Delhi	AIIMSD/22/285	Female	52	Y	No		Negative	NO		NO		NO		0	EHS OPD, AIIMS, Ansari Nagar, New Delhi, 110029		NO			NO			NO	NO	NO	NO	NO	NO	NO	NO		NO
All India Institute Of Medical Sciences, Delhi	AIIMSD/22/290	Female	67	Y	No		Negative	NO		NO		NO		0	Panhera Khurd PHC, Panhera Kalan Road, Panhera Khurd, Haryana, 121004 (Villages Piala, Khandawali)		NO			NO			NO	NO	NO	NO	NO	NO	NO	NO		NO
All India Institute Of Medical Sciences, Delhi	AIIMSD/22/292	Female	62	Y	No		Negative	NO		NO		NO		0	Panhera Khurd PHC, Panhera Kalan Road, Panhera Khurd, Haryana, 121004 (Villages Piala, Khandawali)		NO			NO			NO	NO	NO	NO	NO	NO	NO	NO		NO
All India Institute Of Medical Sciences, Delhi	AIIMSD/22/294	Female	77	Y	No		Negative	NO		NO		NO		0	Mohna PHC, Mohna, Haryana, 121004 (Villages Deegh Pehladpur, Sagarpur and Sunped)		NO			NO			NO	NO	NO	NO	NO	NO	NO	NO		NO
All India Institute Of Medical Sciences, Delhi	AIIMSD/22/295	Female	60	Y	No		Negative	NO		NO		NO		0	Mohna PHC, Mohna, Haryana, 121004 (Villages Deegh Pehladpur, Sagarpur and Sunped)		NO			NO			NO	NO	NO	NO	NO	NO	NO	NO		NO
All India Institute Of Medical Sciences, Delhi	AIIMSD/22/308	Female	63	Y	No		Negative	NO		NO		NO		0	Mohna PHC, Mohna, Haryana, 121004 (Villages Deegh Pehladpur, Sagarpur and Sunped)		NO			NO			NO	NO	NO	NO	NO	NO	NO	NO		NO
All India Institute Of Medical Sciences, Delhi	AIIMSD/22/315	Female	88	Y	No		Negative	NO		NO		NO		0	Panhera Khurd PHC, Panhera Kalan Road, Panhera Khurd, Haryana, 121004 (Villages Piala, Khandawali)		NO			NO			NO	NO	NO	NO	NO	NO	NO	NO		NO
All India Institute Of Medical Sciences, Delhi	AIIMSD/22/317	Male	1	Y	No		Negative	NO		NO		NO		0	Mohna PHC, Mohna, Haryana, 121004 (Villages Deegh Pehladpur, Sagarpur and Sunped)		NO			NO			NO	NO	NO	NO	NO	NO	NO	NO		NO
All India Institute Of Medical Sciences, Delhi	AIIMSD/22/320	Female	43	Y	No		Negative	NO		NO		NO		0	EHS OPD, AIIMS, Ansari Nagar, New Delhi, 110029		NO			NO			NO	NO	NO	NO	NO	NO	NO	NO		NO
All India Institute Of Medical Sciences, Delhi	AIIMSD/22/321	Female	36	Y	No		Negative	NO		NO		NO		0	EHS OPD, AIIMS, Ansari Nagar, New Delhi, 110029		NO			NO			NO	NO	NO	NO	NO	NO	NO	NO		NO
All India Institute Of Medical Sciences, Delhi	AIIMSD/22/327	Male	39	Y	No		Positive	NO		NO		NO		0	EHS OPD, AIIMS, Ansari Nagar, New Delhi, 110029		NO			NO			NO	NO	NO	NO	NO	NO	NO	NO		Yes
All India Institute Of Medical Sciences, Delhi	AIIMSD/22/329	Female	39	Y	No		Negative	NO		NO		NO		0	EHS OPD, AIIMS, Ansari Nagar, New Delhi, 110029		NO			NO			NO	NO	NO	NO	NO	NO	NO	NO		NO
All India Institute Of Medical Sciences, Delhi	AIIMSD/22/332	Female	40	Y	No		Negative	NO		NO		NO		0	EHS OPD, AIIMS, Ansari Nagar, New Delhi, 110029		NO			NO			NO	NO	NO	NO	NO	NO	NO	NO		NO
All India Institute Of Medical Sciences, Delhi	AIIMSD/22/333	Male	35	Y	No		Negative	NO		NO		NO		0	EHS OPD, AIIMS, Ansari Nagar, New Delhi, 110029		NO			NO			NO	NO	NO	NO	NO	NO	NO	NO		NO
All India Institute Of Medical Sciences, Delhi	AIIMSD/22/334	Male	25	Y	No		Negative	NO		NO		NO		0	EHS OPD, AIIMS, Ansari Nagar, New Delhi, 110029		NO			NO			NO	NO	NO	NO	NO	NO	NO	NO		NO
All India Institute Of Medical Sciences, Delhi	AIIMSD/22/340	Female	83	Y	No		Negative	NO		NO		NO		0	Mohna PHC, Mohna, Haryana, 121004 (Villages Deegh Pehladpur, Sagarpur and Sunped)		NO			NO			NO	NO	NO	NO	NO	NO	NO	NO		NO	Y
All India Institute Of Medical Sciences, Delhi	AIIMSD/22/336	Female	32	Y	No		Negative	NO		NO		NO		0	EHS OPD, AIIMS, Ansari Nagar, New Delhi, 110029		NO			NO			NO	NO	NO	NO	NO	NO	NO	NO		NO
All India Institute Of Medical Sciences, Delhi	AIIMSD/22/337	Male	33	Y	No		Negative	NO		NO		NO		0	Day care, AIIMS, Ansari Nagar, New Delhi, 110029		NO			NO			NO	NO	NO	NO	NO	NO	NO	NO		NO
All India Institute Of Medical Sciences, Delhi	AIIMSD/22/342	Female	60	Y	No		Negative	NO		NO		NO		0	Mohna PHC, Mohna, Haryana, 121004 (Villages Deegh Pehladpur, Sagarpur and Sunped)		NO			NO			NO	NO	NO	NO	NO	NO	NO	NO		NO
All India Institute Of Medical Sciences, Delhi	AIIMSD/22/338	Female	50	Y	No		Positive	NO		NO		NO		0	EHS OPD, AIIMS, Ansari Nagar, New Delhi, 110029		NO			NO			NO	NO	NO	NO	NO	NO	NO	NO		Yes
All India Institute Of Medical Sciences, Delhi	AIIMSD/22/343	Female	63	Y	No		Negative	NO		NO		NO		0	Panhera Khurd PHC, Panhera Kalan Road, Panhera Khurd, Haryana, 121004 (Villages Piala, Khandawali)		NO			NO			NO	NO	NO	NO	NO	NO	NO	NO		NO
All India Institute Of Medical Sciences, Delhi	AIIMSD/22/344	Female	74	Y	No		Negative	NO		NO		NO		0	Panhera Khurd PHC, Panhera Kalan Road, Panhera Khurd, Haryana, 121004 (Villages Piala, Khandawali)		NO			NO			NO	NO	NO	NO	NO	NO	NO	NO		NO
All India Institute Of Medical Sciences, Delhi	AIIMSD/22/346	Male	66	Y	No		Negative	NO		NO		NO		0	Panhera Khurd PHC, Panhera Kalan Road, Panhera Khurd, Haryana, 121004 (Villages Piala, Khandawali)		NO			NO			NO	NO	NO	NO	NO	NO	NO	NO		NO
All India Institute Of Medical Sciences, Delhi	AIIMSD/22/347	Male	66	Y	No		Negative	NO		NO		NO		0	Panhera Khurd PHC, Panhera Kalan Road, Panhera Khurd, Haryana, 121004 (Villages Piala, Khandawali)		NO			NO			NO	NO	NO	NO	NO	NO	NO	NO		NO
All India Institute Of Medical Sciences, Delhi	AIIMSD/22/348	Female	71	Y	No		Negative	NO		NO		NO		0	Panhera Khurd PHC, Panhera Kalan Road, Panhera Khurd, Haryana, 121004 (Villages Piala, Khandawali)		NO			NO			NO	NO	NO	NO	NO	NO	NO	NO		NO
All India Institute Of Medical Sciences, Delhi	AIIMSD/22/350	Male	4	M	Yes	2022-04-06	Negative	Yes	2022-04-07	NO		Yes	2022-04-12	6	All India Institute of Medical Sciences, Ansari Nagar, New Delhi, 110029		Yes			Yes			NO	NO	NO	NO	NO	NO	NO	NO		NO	Y
All India Institute Of Medical Sciences, Delhi	AIIMSD/22/352	Female	8	M	Yes	2022-04-10	Negative	Yes	2022-04-10	Yes	2022-05-17	NO		-44661	All India Institute of Medical Sciences, Ansari Nagar, New Delhi, 110029		NO			Yes			NO	NO	NO	NO	NO	NO	NO	NO		NO
All India Institute Of Medical Sciences, Delhi	AIIMSD/22/353	Female	12	Y	Yes	2022-04-10	Negative	Yes	2022-04-10	Yes	2022-04-15	NO		-44661	All India Institute of Medical Sciences, Ansari Nagar, New Delhi, 110029		Yes			NO			NO	NO	NO	NO	NO	NO	NO	NO		NO	Y
All India Institute Of Medical Sciences, Delhi	AIIMSD/22/354	Female	31	Y	No		Negative	NO		NO		NO		0	EHS OPD, AIIMS, Ansari Nagar, New Delhi, 110029		NO			NO			NO	NO	NO	NO	NO	NO	NO	NO		NO
All India Institute Of Medical Sciences, Delhi	AIIMSD/22/364	Male	16	Y	No		Negative	NO		NO		NO		0	EHS OPD, AIIMS, Ansari Nagar, New Delhi, 110029		NO			NO			NO	NO	NO	NO	NO	NO	NO	NO		NO
All India Institute Of Medical Sciences, Delhi	AIIMSD/22/365	Female	33	Y	No		Negative	NO		NO		NO		0	EHS OPD, AIIMS, Ansari Nagar, New Delhi, 110029		NO			NO			NO	NO	NO	NO	NO	NO	NO	NO		NO
All India Institute Of Medical Sciences, Delhi	AIIMSD/22/368	Female	28	Y	No		Negative	NO		NO		NO		0	EHS OPD, AIIMS, Ansari Nagar, New Delhi, 110029		NO			NO			NO	NO	NO	NO	NO	NO	NO	NO		NO
All India Institute Of Medical Sciences, Delhi	AIIMSD/22/358	Male	5.3	Y	No		Negative	NO		NO		NO		0	Mohna PHC, Mohna, Haryana, 121004 (Villages Deegh Pehladpur, Sagarpur and Sunped)		NO			NO			NO	NO	NO	NO	NO	NO	NO	NO		NO
All India Institute Of Medical Sciences, Delhi	AIIMSD/22/369	Male	21	Y	No		Negative	NO		NO		NO		0	Mohna PHC, Mohna, Haryana, 121004 (Villages Deegh Pehladpur, Sagarpur and Sunped)		NO			NO			NO	NO	NO	NO	NO	NO	NO	NO		NO
All India Institute Of Medical Sciences, Delhi	AIIMSD/22/360	Female	60	Y	No		Negative	NO		NO		NO		0	Mohna PHC, Mohna, Haryana, 121004 (Villages Deegh Pehladpur, Sagarpur and Sunped)		NO			NO			NO	NO	NO	NO	NO	NO	NO	NO		NO
All India Institute Of Medical Sciences, Delhi	AIIMSD/22/371	Female	54	Y	No		Negative	NO		NO		NO		0	Day care, AIIMS, Ansari Nagar, New Delhi, 110029		NO			NO			NO	NO	NO	NO	NO	NO	NO	NO		NO
All India Institute Of Medical Sciences, Delhi	AIIMSD/22/373	Male	60	Y	No		Negative	NO		NO		NO		0	EHS OPD, AIIMS, Ansari Nagar, New Delhi, 110029		NO			NO			NO	NO	NO	NO	NO	NO	NO	NO		NO
All India Institute Of Medical Sciences, Delhi	AIIMSD/22/398	Male	63	Y	No		Negative	NO		NO		NO		0	Mohna PHC, Mohna, Haryana, 121004 (Villages Deegh Pehladpur, Sagarpur and Sunped)		NO			NO			NO	NO	NO	NO	NO	NO	NO	NO		NO
All India Institute Of Medical Sciences, Delhi	AIIMSD/22/400	Male	67	Y	No		Negative	NO		NO		NO		0	Panhera Khurd PHC, Panhera Kalan Road, Panhera Khurd, Haryana, 121004 (Villages Piala, Khandawali)		NO			NO			NO	NO	NO	NO	NO	NO	NO	NO		NO
All India Institute Of Medical Sciences, Delhi	AIIMSD/22/384	Female	22	Y	No		Negative	NO		NO		NO		0	EHS OPD, AIIMS, Ansari Nagar, New Delhi, 110029		NO			NO			NO	NO	NO	NO	NO	NO	NO	NO		NO
All India Institute Of Medical Sciences, Delhi	AIIMSD/22/385	Male	13	Y	No		Negative	NO		NO		NO		0	EHS OPD, AIIMS, Ansari Nagar, New Delhi, 110029		NO			NO			NO	NO	NO	NO	NO	NO	NO	NO		NO
All India Institute Of Medical Sciences, Delhi	AIIMSD/22/388	Female	63	Y	No		Negative	NO		NO		NO		0	EHS OPD, AIIMS, Ansari Nagar, New Delhi, 110029		NO			NO			NO	NO	NO	NO	NO	NO	NO	NO		NO
All India Institute Of Medical Sciences, Delhi	AIIMSD/22/390	Female	33	Y	No		Negative	NO		NO		NO		0	EHS OPD, AIIMS, Ansari Nagar, New Delhi, 110029		NO			NO			NO	NO	NO	NO	NO	NO	NO	NO		NO
All India Institute Of Medical Sciences, Delhi	AIIMSD/22/403	Male	23	Y	No		Negative	NO		NO		NO		0	EHS OPD, AIIMS, Ansari Nagar, New Delhi, 110029		NO			NO			NO	NO	NO	NO	NO	NO	NO	NO		NO
All India Institute Of Medical Sciences, Delhi	AIIMSD/22/404	Male	33	Y	No		Negative	NO		NO		NO		0	EHS OPD, AIIMS, Ansari Nagar, New Delhi, 110029		NO			NO			NO	NO	NO	NO	NO	NO	NO	NO		NO
All India Institute Of Medical Sciences, Delhi	AIIMSD/22/405	Male	37	Y	No		Positive	NO		NO		NO		0	EHS OPD, AIIMS, Ansari Nagar, New Delhi, 110029		NO			NO			NO	NO	NO	NO	NO	NO	NO	NO		Yes
All India Institute Of Medical Sciences, Delhi	AIIMSD/22/406	Male	10	Y	Yes	2022-04-25	Negative	NO		Yes	2022-05-08	NO		-44676	All India Institute of Medical Sciences, Ansari Nagar, New Delhi, 110029		NO			NO			NO	NO	NO	NO	NO	NO	NO	NO		NO
All India Institute Of Medical Sciences, Delhi	AIIMSD/22/408	Male	22	Y	No		Negative	NO		NO		NO		0	Day care, AIIMS, Ansari Nagar, New Delhi, 110029		NO			NO			NO	NO	NO	NO	NO	NO	NO	NO		NO
All India Institute Of Medical Sciences, Delhi	AIIMSD/22/409	Female	54	Y	No		Negative	NO		NO		NO		0	EHS OPD, AIIMS, Ansari Nagar, New Delhi, 110029		NO			NO			NO	NO	NO	NO	NO	NO	NO	NO		NO
All India Institute Of Medical Sciences, Delhi	AIIMSD/22/410	Male	25	Y	No		Negative	NO		NO		NO		0	EHS OPD, AIIMS, Ansari Nagar, New Delhi, 110029		NO			NO			NO	NO	NO	NO	NO	NO	NO	NO		NO
All India Institute Of Medical Sciences, Delhi	AIIMSD/22/411	Female	24	Y	No		Negative	NO		NO		NO		0	EHS OPD, AIIMS, Ansari Nagar, New Delhi, 110029		NO			NO			NO	NO	NO	NO	NO	NO	NO	NO		NO
All India Institute Of Medical Sciences, Delhi	AIIMSD/22/413	Male	42	Y	No		Negative	NO		NO		NO		0	EHS OPD, AIIMS, Ansari Nagar, New Delhi, 110029		NO			NO			NO	NO	NO	NO	NO	NO	NO	NO		NO	Y
All India Institute Of Medical Sciences, Delhi	AIIMSD/21/026	Male	1	Y	No		Negative							0									NO	NO	NO	NO	NO	NO	NO	NO		NO
All India Institute Of Medical Sciences, Delhi	AIIMSD/21/010	Male	2	Y	Yes	2021-08-04	Negative	NO		Yes	2021-08-10	NO		-44412			NO			NO			NO	NO	NO	NO	NO	NO	NO	NO		NO	Y
All India Institute Of Medical Sciences, Delhi	AIIMSD/21/016	Male	56	Y	Yes	2021-08-10	Positive	NO		Yes	2021-08-12	NO		-44418			NO			NO			Yes	NO	Yes	NO	NO	NO	NO	NO	Y	NO
All India Institute Of Medical Sciences, Delhi	AIIMSD/21/022	Female	4	Y	No		Negative	NO		NO		NO		0			NO			NO			NO	NO	NO	NO	NO	NO	NO	NO		NO	Y
All India Institute Of Medical Sciences, Delhi	AIIMSD/21/024	Female	35	Y	No		Negative	NO		NO		NO		0			NO			NO			NO	NO	NO	NO	NO	NO	NO	NO		NO
All India Institute Of Medical Sciences, Delhi	AIIMSD/21/028	Male	68	Y	Yes	2021-08-06	Negative	NO		Yes	2021-08-17	NO		-44414			Yes			NO			NO	NO	NO	NO	NO	NO	NO	NO		NO	Y
All India Institute Of Medical Sciences, Delhi	AIIMSD/21/029	Male	1	Y	Yes	2021-08-10	Negative	Yes	2021-08-10	NO		Yes	2021-11-03	85			Yes			Yes			NO	NO	NO	NO	NO	NO	NO	NO		NO	Y
All India Institute Of Medical Sciences, Delhi	AIIMSD/21/043	Male	25	Y	Yes	2021-08-15	Positive	NO		Yes	2021-08-21	NO		-44423			NO			NO			Yes	NO	Yes	NO	NO	NO	NO	NO	Y	NO
All India Institute Of Medical Sciences, Delhi	AIIMSD/21/050	Female	49	Y	No		Negative	NO		NO		NO		-44426			NO			NO			NO	NO	NO	NO	NO	NO	NO	NO		NO
All India Institute Of Medical Sciences, Delhi	AIIMSD/21/051	Male	18	Y	No		Negative	NO		NO		NO		0			NO			NO			NO	NO	NO	NO	NO	NO	NO	NO		NO	Y
All India Institute Of Medical Sciences, Delhi	AIIMSD/21/053	Female	23	Y	Yes	2021-08-20	Negative	NO		Yes	2021-09-23	NO		-44428			NO			NO			NO	NO	NO	NO	NO	NO	NO	NO		NO
All India Institute Of Medical Sciences, Delhi	AIIMSD/21/058	Male	1	Y	Yes	2021-09-02	Negative	Yes	2021-09-02	NO		Yes	2021-11-03	31			Yes			Yes			NO	NO	NO	NO	NO	NO	NO	NO		NO	Y
All India Institute Of Medical Sciences, Delhi	AIIMSD/21/059	Male	6	M	Yes	2021-08-21	Negative	Yes	2021-06-01	NO		Yes	2021-10-30	70			Yes			Yes			NO	NO	NO	NO	NO	NO	NO	NO		NO	Y
All India Institute Of Medical Sciences, Delhi	AIIMSD/21/063	Female	39	Y	No		Positive	NO		NO		NO		0			NO			NO			NO	NO	NO	NO	Yes	Yes	NO	NO	Y	NO
All India Institute Of Medical Sciences, Delhi	AIIMSD/21/073	Female	31	Y	No		Negative	NO		NO		NO		0			NO			NO			NO	NO	NO	NO	NO	NO	NO	NO		NO
All India Institute Of Medical Sciences, Delhi	AIIMSD/21/081	Male	3	Y	Yes	2021-08-29	Positive	NO		Yes	2021-09-07	NO		-44437			NO			NO			Yes	NO	Yes	NO	NO	NO	NO	NO	Y	NO
All India Institute Of Medical Sciences, Delhi	AIIMSD/21/087	Female	24	Y	No		Negative	NO		NO		NO		0			NO			NO			NO	NO	NO	NO	NO	NO	NO	NO		NO
All India Institute Of Medical Sciences, Delhi	AIIMSD/21/089	Male	3	Y	Yes	2021-09-03	Negative	Yes	2021-09-03	Yes	2021-10-12	NO		-44442			Yes			NO			NO	NO	NO	NO	NO	NO	NO	NO		NO	Y
All India Institute Of Medical Sciences, Delhi	AIIMSD/21/097	Male	2	Y	Yes	2021-09-01	Negative	NO		Yes	2021-09-18	NO		-44440			NO			NO			NO	NO	NO	NO	NO	NO	NO	NO		NO	Y
All India Institute Of Medical Sciences, Delhi	AIIMSD/21/100	Female	14	Y	Yes	2021-09-07	Negative	NO		Yes	2021-09-23	NO		-44446			Yes			NO			NO	NO	NO	NO	NO	NO	NO	NO		NO
All India Institute Of Medical Sciences, Delhi	AIIMSD/21/118	Male	27	Y	Yes	2021-09-11	Negative	NO		NO		Yes	2021-09-29	18			NO			NO			NO	NO	NO	NO	NO	NO	NO	NO		NO	Y
All India Institute Of Medical Sciences, Delhi	AIIMSD/21/132	Female	67	Y	Yes	2021-09-14	Negative	NO		Yes	2021-10-13	NO		-44453			NO			NO			NO	NO	NO	NO	NO	NO	NO	NO		NO
All India Institute Of Medical Sciences, Delhi	AIIMSD/21/135	Male	8	Y	No		Negative	NO		NO		NO		-44456			NO			NO			NO	NO	NO	NO	NO	NO	NO	NO		NO	Y
All India Institute Of Medical Sciences, Delhi	AIIMSD/21/136	Male	1	Y	Yes	2021-09-18	Negative	NO		Yes	2021-09-29	NO		-44457			NO			NO			NO	NO	NO	NO	NO	NO	NO	NO		NO
All India Institute Of Medical Sciences, Delhi	AIIMSD/21/138	Female	3	Y	Yes	2021-09-18	Negative	NO		Yes	2021-12-30	NO		-44457			Yes			NO			NO	NO	NO	NO	NO	NO	NO	NO		NO
All India Institute Of Medical Sciences, Delhi	AIIMSD/21/141	Female	3	Y	Yes	2021-09-19	Negative	NO		Yes	2021-09-22	NO		-44458			NO			NO			NO	NO	NO	NO	NO	NO	NO	NO		NO
All India Institute Of Medical Sciences, Delhi	AIIMSD/21/156	Male	7	Y	Yes	2021-09-20	Negative	NO		NO		Yes	2021-10-06	16			Yes			NO			NO	NO	NO	NO	NO	NO	NO	NO		NO	Y
All India Institute Of Medical Sciences, Delhi	AIIMSD/21/163	Female	12	Y	Yes	2021-09-21	Negative	NO		Yes	2021-09-26	NO		-44460			Yes			NO			NO	NO	NO	NO	NO	NO	NO	NO		NO	Y
All India Institute Of Medical Sciences, Delhi	AIIMSD/21/164	Male	31	Y	Yes	2021-09-24	Negative	NO		Yes	2021-10-09	NO		-44463			NO			NO			NO	NO	NO	NO	NO	NO	NO	NO		NO
All India Institute Of Medical Sciences, Delhi	AIIMSD/21/166	Female	24	Y	Yes	2021-09-25	Negative	NO		Yes	2021-10-07	NO		-44464			Yes			NO			NO	NO	NO	NO	NO	NO	NO	NO		NO	Y
All India Institute Of Medical Sciences, Delhi	AIIMSD/21/172	Male	8	M	No		Negative	NO		Yes		NO		0			Yes			NO			NO	NO	NO	NO	NO	NO	NO	NO		NO	Y
All India Institute Of Medical Sciences, Delhi	AIIMSD/21/174	Male	2	Y	Yes	2021-09-24	Negative	NO		Yes	2021-09-30	NO		-44463			Yes			NO			NO	NO	NO	NO	NO	NO	NO	NO		NO
All India Institute Of Medical Sciences, Delhi	AIIMSD/21/186	Male	24	Y	No		Negative	NO		NO		NO		0			NO			NO			NO	NO	NO	NO	NO	NO	NO	NO		NO
All India Institute Of Medical Sciences, Delhi	AIIMSD/21/203	Male	15	Y	Yes	2021-10-01	Negative	NO		NO		Yes	2021-10-09	8			Yes			NO			NO	NO	NO	NO	NO	NO	NO	NO		NO	Y
All India Institute Of Medical Sciences, Delhi	AIIMSD/21/206	Female	54	Y	Yes	2021-10-02	Negative	NO		Yes	2021-10-25	NO		-44471			NO			NO			NO	NO	NO	NO	NO	NO	NO	NO		NO	Y
All India Institute Of Medical Sciences, Delhi	AIIMSD/21/215	Female	37	Y	No		Negative	NO		NO		NO		0	PRC/ Day care, AIIMS, Delhi		NO			NO			NO	NO	NO	NO	NO	NO	NO	NO		NO
All India Institute Of Medical Sciences, Delhi	AIIMSD/21/239	Female	66	Y	No		Negative	NO		NO		NO		-44483	EHS OPD, All India Institute of Medical Sciences, Delhi		Yes			NO			NO	NO	NO	NO	NO	NO	NO	NO		NO
All India Institute Of Medical Sciences, Delhi	AIIMSD/21/260	Female	62	Y	Yes	2021-10-19	Negative	NO		NO		Yes	2021-10-27	8			Yes			NO			NO	NO	NO	NO	NO	NO	NO	NO		NO	Y
All India Institute Of Medical Sciences, Delhi	AIIMSD/21/270	Male	22	Y	No		Negative	NO		NO		NO		0	EHS OPD, All India Institute of Medical Sciences, Delhi		NO			NO			NO	NO	NO	NO	NO	NO	NO	NO		NO	Y
All India Institute Of Medical Sciences, Delhi	AIIMSD/21/272	Male	1	M	Yes	2021-10-23	Negative	Yes	2021-10-23	Yes	2021-11-03	NO		-44492			Yes			Yes			NO	NO	NO	NO	NO	NO	NO	NO		NO	Y
All India Institute Of Medical Sciences, Delhi	AIIMSD/21/279	Female	25	Y	No		Negative	NO		NO		NO		0	PRC/ Day care, AIIMS, Delhi		NO			NO			NO	NO	NO	NO	NO	NO	NO	NO		NO
All India Institute Of Medical Sciences, Delhi	AIIMSD/21/291	Male	67	Y	Yes	2021-10-26	Negative	NO		Yes	2021-11-03	NO		-44495			NO			NO			NO	NO	NO	NO	NO	NO	NO	NO		NO	Y
All India Institute Of Medical Sciences, Delhi	AIIMSD/21/293	Female	19	Y	No		Negative	NO		NO		NO		0	EHS OPD, All India Institute of Medical Sciences, Delhi		NO			NO			NO	NO	NO	NO	NO	NO	NO	NO		NO
All India Institute Of Medical Sciences, Delhi	AIIMSD/21/309	Male	33	Y	No		Negative	NO		NO		NO		0	EHS OPD, All India Institute of Medical Sciences, Delhi		NO			NO			NO	NO	NO	NO	NO	NO	NO	NO		NO
All India Institute Of Medical Sciences, Delhi	AIIMSD/21/311	Male	66	Y	No		Negative	NO		NO		NO		0	EHS OPD, All India Institute of Medical Sciences, Delhi		NO			NO			NO	NO	NO	NO	NO	NO	NO	NO		NO	Y
All India Institute Of Medical Sciences, Delhi	AIIMSD/21/312	Male	14	Y	No		Negative	NO		NO		NO		0	PRC/ Day care, AIIMS, Delhi		NO			NO			NO	NO	NO	NO	NO	NO	NO	NO		NO
All India Institute Of Medical Sciences, Delhi	AIIMSD/21/316	Male	25	Y	No		Negative	NO		NO		NO		0	EHS OPD, All India Institute of Medical Sciences, Delhi		NO			NO			NO	NO	NO	NO	NO	NO	NO	NO		NO
All India Institute Of Medical Sciences, Delhi	AIIMSD/21/317	Female	35	Y	No		Negative	NO		NO		NO		0	EHS OPD, All India Institute of Medical Sciences, Delhi		NO			NO			NO	NO	NO	NO	NO	NO	NO	NO		NO	Y
All India Institute Of Medical Sciences, Delhi	AIIMSD/21/319	Male	42	Y	Yes	2021-11-01	Negative	NO		Yes	2021-11-05	NO		-44501			NO			NO			NO	NO	NO	NO	NO	NO	NO	NO		NO	Y
All India Institute Of Medical Sciences, Delhi	AIIMSD/21/320	Female	29	Y	No		Negative	NO		NO		NO		0	PRC/ Day care, AIIMS, Delhi		NO			NO			NO	NO	NO	NO	NO	NO	NO	NO		NO
All India Institute Of Medical Sciences, Delhi	AIIMSD/21/334	Female	22	Y	No		Negative	NO		NO		NO		0	EHS OPD, All India Institute of Medical Sciences, Delhi		NO			NO			NO	NO	NO	NO	NO	NO	NO	NO		NO
All India Institute Of Medical Sciences, Delhi	AIIMSD/21/337	Female	37	Y	No		Negative	NO		NO		NO		0	EHS OPD, All India Institute of Medical Sciences, Delhi		NO			NO			NO	NO	NO	NO	NO	NO	NO	NO		NO
All India Institute Of Medical Sciences, Delhi	AIIMSD/21/330	Female	11	M	Yes	2021-11-09	Negative	NO		Yes	2021-11-11	NO		-44509			Yes			NO			NO	NO	NO	NO	NO	NO	NO	NO		NO	Y
All India Institute Of Medical Sciences, Delhi	AIIMSD/21/342	Male	63	Y	Yes	2021-11-07	Negative	NO		NO		Yes	2021-11-21	14			NO			NO			NO	NO	NO	NO	NO	NO	NO	NO		NO	Y
All India Institute Of Medical Sciences, Delhi	AIIMSD/21/347	Female	31	Y	No		Negative	NO		NO		NO		0	EHS OPD, All India Institute of Medical Sciences, Delhi		NO			NO			NO	NO	NO	NO	NO	NO	NO	NO		NO
All India Institute Of Medical Sciences, Delhi	AIIMSD/21/361	Female	70	Y	No		Negative	NO		NO		NO		0	EHS OPD, All India Institute of Medical Sciences, Delhi		NO			NO			NO	NO	NO	NO	NO	NO	NO	NO		NO
All India Institute Of Medical Sciences, Delhi	AIIMSD/21/368	Male	10	M	Yes	2021-11-17	Negative	NO		Yes	2021-11-23	NO		-44517			NO			NO			NO	NO	NO	NO	NO	NO	NO	NO		NO	Y
All India Institute Of Medical Sciences, Delhi	AIIMSD/21/369	Female	54	Y	No		Negative	NO		NO		NO		0	EHS OPD, All India Institute of Medical Sciences, Delhi		NO			NO			NO	NO	NO	NO	NO	NO	NO	NO		NO
All India Institute Of Medical Sciences, Delhi	AIIMSD/21/380	Male	39	Y	No		Negative	NO		NO		NO		0	EHS OPD, All India Institute of Medical Sciences, Delhi		NO			NO			NO	NO	NO	NO	NO	NO	NO	NO		NO
All India Institute Of Medical Sciences, Delhi	AIIMSD/21/377	Female	2	Y	Yes	2021-11-23	Negative	NO		Yes	2021-11-25	NO		-44523			NO			NO			NO	NO	NO	NO	NO	NO	NO	NO		NO	Y
All India Institute Of Medical Sciences, Delhi	AIIMSD/21/383	Male	22	Y	No		Negative	NO		NO		NO		0	EHS OPD, All India Institute of Medical Sciences, Delhi		NO			NO			NO	NO	NO	NO	NO	NO	NO	NO		NO
All India Institute Of Medical Sciences, Delhi	AIIMSD/21/396	Female	63	Y	No		Negative	NO		NO		NO		0	PRC/ Day care, AIIMS, Delhi		NO			NO			NO	NO	NO	NO	NO	NO	NO	NO		NO	Y
All India Institute Of Medical Sciences, Delhi	AIIMSD/21/397	Male	24	Y	No		Negative	NO		NO		NO		0	EHS OPD, All India Institute of Medical Sciences, Delhi		NO			NO			NO	NO	NO	NO	NO	NO	NO	NO		NO
All India Institute Of Medical Sciences, Delhi	AIIMSD/21/409	Female	25	Y	No		Negative	NO		NO		NO		0	EHS OPD, All India Institute of Medical Sciences, Delhi		NO			NO			NO	NO	NO	NO	NO	NO	NO	NO		NO
All India Institute Of Medical Sciences, Delhi	AIIMSD/21/412	Female	78	Y	No		Negative	NO		NO		NO		0	EHS OPD, All India Institute of Medical Sciences, Delhi		NO			NO			NO	NO	NO	NO	NO	NO	NO	NO		NO
All India Institute Of Medical Sciences, Delhi	AIIMSD/21/414	Male	33	Y	Yes	2021-11-29	Negative	Yes	2021-11-29	NO		Yes	2021-12-06	7			NO			NO			NO	NO	NO	NO	NO	NO	NO	NO		NO	Y
All India Institute Of Medical Sciences, Delhi	AIIMSD/21/418	Male	55	Y	Yes	2021-11-28	Negative	NO		Yes	2021-12-28	NO		-44528			NO			NO			NO	NO	NO	NO	NO	NO	NO	NO		NO
All India Institute Of Medical Sciences, Delhi	AIIMSD/21/423	Male	6	M	Yes	2021-12-01	Negative	Yes	2021-12-01	Yes	2021-12-30	NO		-44531	All India Institute of Medical Sciences, Delhi		Yes			NO			NO	NO	NO	NO	NO	NO	NO	NO		NO	Y
All India Institute Of Medical Sciences, Delhi	AIIMSD/21/443	Male	21	Y	No		Negative	NO		NO		NO		0	EHS OPD, All India Institute of Medical Sciences, Delhi		NO			NO			NO	NO	NO	NO	NO	NO	NO	NO		NO
All India Institute Of Medical Sciences, Delhi	AIIMSD/21/438	Male	68	Y	No		Negative	NO		NO		NO		0	EHS OPD, All India Institute of Medical Sciences, Delhi		NO			NO			NO	NO	NO	NO	NO	NO	NO	NO		NO
All India Institute Of Medical Sciences, Delhi	AIIMSD/21/446	Male	26	Y	No		Negative	NO		NO		NO		0	EHS OPD, All India Institute of Medical Sciences, Delhi		NO			NO			NO	NO	NO	NO	NO	NO	NO	NO		NO
All India Institute Of Medical Sciences, Delhi	AIIMSD/21/451	Male	11	Y	Yes	2021-12-11	Negative	Yes	2021-12-11	Yes	2021-12-15	NO		-44541			NO			NO			NO	NO	NO	NO	NO	NO	NO	NO		NO	Y
All India Institute Of Medical Sciences, Delhi	AIIMSD/21/455	Female	41	Y	No		Negative	NO		NO		NO		0	EHS OPD, All India Institute of Medical Sciences, Delhi		NO			NO			NO	NO	NO	NO	NO	NO	NO	NO		NO	Y
All India Institute Of Medical Sciences, Delhi	AIIMSD/21/456	Male	41	Y	No		Negative	NO		NO		NO		0	EHS OPD, All India Institute of Medical Sciences, Delhi		NO			NO			NO	NO	NO	NO	NO	NO	NO	NO		NO
All India Institute Of Medical Sciences, Delhi	AIIMSD/21/462	Female	70	Y	No		Negative	NO		NO		NO		0	EHS OPD, All India Institute of Medical Sciences, Delhi		NO			NO			NO	NO	NO	NO	NO	NO	NO	NO		NO
All India Institute Of Medical Sciences, Delhi	AIIMSD/21/459	Female	30	Y	No		Negative	NO		NO		NO		0	EHS OPD, All India Institute of Medical Sciences, Delhi		NO			NO			NO	NO	NO	NO	NO	NO	NO	NO		NO
All India Institute Of Medical Sciences, Delhi	AIIMSD/21/460	Male	36	Y	No		Negative	NO		NO		NO		0	EHS OPD, All India Institute of Medical Sciences, Delhi		NO			NO			NO	NO	NO	NO	NO	NO	NO	NO		NO
All India Institute Of Medical Sciences, Delhi	AIIMSD/21/467	Male	51	Y	No		Negative	NO		NO		NO		0	EHS OPD, All India Institute of Medical Sciences, Delhi		NO			NO			NO	NO	NO	NO	NO	NO	NO	NO		NO
All India Institute Of Medical Sciences, Delhi	AIIMSD/21/473	Female	75	Y	No		Negative	NO		NO		NO		0	EHS OPD, All India Institute of Medical Sciences, Delhi		NO			NO			NO	NO	NO	NO	NO	NO	NO	NO		NO
All India Institute Of Medical Sciences, Delhi	AIIMSD/21/481	Male	27	Y	No		Negative	NO		NO		NO		0	EHS OPD, All India Institute of Medical Sciences, Delhi		NO			NO			NO	NO	NO	NO	NO	NO	NO	NO		NO
All India Institute Of Medical Sciences, Delhi	AIIMSD/21/483	Male	57	Y	No		Negative	NO		NO		NO		0	EHS OPD, All India Institute of Medical Sciences, Delhi		NO			NO			NO	NO	NO	NO	NO	NO	NO	NO		NO	Y
All India Institute Of Medical Sciences, Delhi	AIIMSD/21/484	Male	74	Y	No		Negative	NO		NO		NO		0	EHS OPD, All India Institute of Medical Sciences, Delhi		NO			NO			NO	NO	NO	NO	NO	NO	NO	NO		NO	Y
All India Institute Of Medical Sciences, Delhi	AIIMSD/21/486	Female	52	Y	No		Negative	NO		NO		NO		0	PRC/ Day care, AIIMS, Delhi		NO			NO			NO	NO	NO	NO	NO	NO	NO	NO		NO
All India Institute Of Medical Sciences, Delhi	AIIMSD/21/487	Male	58	Y	No		Negative	NO		NO		NO		0	PRC/ Day care, AIIMS, Delhi		NO			NO			NO	NO	NO	NO	NO	NO	NO	NO		NO
All India Institute Of Medical Sciences, Delhi	AIIMSD/21/489	Male	34	Y	No		Negative	NO		NO		NO		0	EHS OPD, All India Institute of Medical Sciences, Delhi		NO			NO			NO	NO	NO	NO	NO	NO	NO	NO		NO
All India Institute Of Medical Sciences, Delhi	AIIMSD/21/491	Male	66	Y	No		Negative	NO		NO		NO		0	EHS OPD, All India Institute of Medical Sciences, Delhi		NO			NO			NO	NO	NO	NO	NO	NO	NO	NO		NO	Y
All India Institute Of Medical Sciences, Delhi	AIIMSD/21/492	Female	59	Y	No		Negative	NO		NO		NO		0	PRC/ Day care, AIIMS, Delhi		NO			NO			NO	NO	NO	NO	NO	NO	NO	NO		NO
All India Institute Of Medical Sciences, Delhi	AIIMSD/21/518	Male	66	Y	Yes	2021-12-26	Negative	NO		NO		Yes	2022-01-19	24	All India Institute of Medical Sciences, Delhi		NO			NO			NO	NO	NO	NO	NO	NO	NO	NO		NO
All India Institute Of Medical Sciences, Delhi	AIIMSD/22/002	Male	3	M	Yes	2022-01-01	Negative	Yes	2022-01-01	NO		Yes	2022-01-05	4	All India Institute of Medical Sciences, Delhi		NO			Yes			NO	NO	NO	NO	NO	NO	NO	NO		NO	Y
All India Institute Of Medical Sciences, Delhi	AIIMSD/22/003	Female	4	Y	Yes	2022-01-01	Negative	Yes	2022-01-01	NO		Yes	2022-01-04	3	All India Institute of Medical Sciences, Delhi		Yes			Yes			NO	NO	NO	NO	NO	NO	NO	NO		NO	Y
All India Institute Of Medical Sciences, Delhi	AIIMSD/22/013	Female	24	Y	No		Negative	NO		NO		NO		0	EHS OPD, All India Institute of Medical Sciences, Delhi		NO			NO			NO	NO	NO	NO	NO	NO	NO	NO		NO
All India Institute Of Medical Sciences, Delhi	AIIMSD/22/015	Female	32	Y	No		Negative	NO		NO		NO		0	EHS OPD, All India Institute of Medical Sciences, Delhi		NO			NO			NO	NO	NO	NO	NO	NO	NO	NO		NO
All India Institute Of Medical Sciences, Delhi	AIIMSD/22/024	Male	3	Y	Yes	2022-01-04	Negative	NO		Yes	2022-01-08	NO		-44565			NO			NO			NO	NO	NO	NO	NO	NO	NO	NO		NO	Y
All India Institute Of Medical Sciences, Delhi	AIIMSD/22/040	Female	43	Y	Yes	2022-01-08	Negative	NO		NO		Yes	2022-04-05	87	All India Institute of Medical Sciences, Ansari Nagar, New Delhi, 110029		Yes			NO			NO	NO	NO	NO	NO	NO	NO	NO		NO	Y
All India Institute Of Medical Sciences, Delhi	AIIMSD/22/042	Female	85	Y	Yes	2022-01-08	Negative	NO		Yes	2022-01-19	NO		-44569	All India Institute of Medical Sciences, Ansari Nagar, New Delhi, 110029		NO			NO			NO	NO	NO	NO	NO	NO	NO	NO		NO	Y
All India Institute Of Medical Sciences, Delhi	AIIMSD/22/056	Female	62	Y	Yes	2022-01-16	Negative	NO		Yes	2022-01-17	NO		-44577	All India Institute of Medical Sciences, Ansari Nagar, New Delhi, 110029		NO			NO			NO	NO	NO	NO	NO	NO	NO	NO		NO	Y
All India Institute Of Medical Sciences, Delhi	AIIMSD/22/057	Male	32	Y	No		Negative	NO		NO		NO		0	EHS OPD, AIIMS, Ansari Nagar, New Delhi, 110029		NO			NO			NO	NO	NO	NO	NO	NO	NO	NO		NO
All India Institute Of Medical Sciences, Delhi	AIIMSD/22/061	Female	46	Y	No		Negative	NO		NO		NO		0	EHS OPD, AIIMS, Ansari Nagar, New Delhi, 110029		NO			NO			NO	NO	NO	NO	NO	NO	NO	NO		NO
All India Institute Of Medical Sciences, Delhi	AIIMSD/22/063	Male	60	Y	Yes	2022-01-16	Negative	NO		NO		Yes	2022-02-01	16	All India Institute of Medical Sciences, Ansari Nagar, New Delhi, 110029		NO			NO			NO	NO	NO	NO	NO	NO	NO	NO		NO	Y
All India Institute Of Medical Sciences, Delhi	AIIMSD/22/067	Female	45	Y	No		Negative	NO		NO		NO		0	EHS OPD, AIIMS, Ansari Nagar, New Delhi, 110029		NO			NO			NO	NO	NO	NO	NO	NO	NO	NO		NO
All India Institute Of Medical Sciences, Delhi	AIIMSD/22/070	Male	58	Y	No		Negative	NO		NO		NO		0	EHS OPD, AIIMS, Ansari Nagar, New Delhi, 110029		NO			NO			NO	NO	NO	NO	NO	NO	NO	NO		NO
All India Institute Of Medical Sciences, Delhi	AIIMSD/22/073	Male	28	Y	No		Negative	NO		NO		NO		0	EHS OPD, AIIMS, Ansari Nagar, New Delhi, 110029		NO			NO			NO	NO	NO	NO	NO	NO	NO	NO		NO
All India Institute Of Medical Sciences, Delhi	AIIMSD/22/080	Female	31	Y	No		Negative	NO		NO		NO		0	EHS OPD, AIIMS, Ansari Nagar, New Delhi, 110029		NO			NO			NO	NO	NO	NO	NO	NO	NO	NO		NO
All India Institute Of Medical Sciences, Delhi	AIIMSD/22/093	Female	37	Y	No		Negative	NO		NO		NO		0	EHS OPD, AIIMS, Ansari Nagar, New Delhi, 110029		NO			NO			NO	NO	NO	NO	NO	NO	NO	NO		NO
All India Institute Of Medical Sciences, Delhi	AIIMSD/22/087	Female	34	Y	Yes	2022-01-21	Negative	NO		Yes	2022-01-31	NO		-44582	All India Institute of Medical Sciences, Ansari Nagar, New Delhi, 110029		NO			NO			NO	NO	NO	NO	NO	NO	NO	NO		NO
All India Institute Of Medical Sciences, Delhi	AIIMSD/22/090	Female	28	Y	Yes	2022-01-21	Negative	NO		Yes	2022-01-31	NO		-44582	All India Institute of Medical Sciences, Ansari Nagar, New Delhi, 110029		NO			NO			NO	NO	NO	NO	NO	NO	NO	NO		NO
All India Institute Of Medical Sciences, Delhi	AIIMSD/22/098	Female	3	Y	No		Negative	NO		NO		NO		0	Day care, AIIMS, Ansari Nagar, New Delhi, 110029		NO			NO			NO	NO	NO	NO	NO	NO	NO	NO		NO
All India Institute Of Medical Sciences, Delhi	AIIMSD/22/112	Male	48	Y	No		Negative	NO		NO		NO		0	EHS OPD, AIIMS, Ansari Nagar, New Delhi, 110029		NO			NO			NO	NO	NO	NO	NO	NO	NO	NO		NO
All India Institute Of Medical Sciences, Delhi	AIIMSD/22/116	Female	27	Y	Yes	2022-02-01	Negative	NO		Yes	2022-02-07	NO		-44593	All India Institute of Medical Sciences, Ansari Nagar, New Delhi, 110029		NO			NO			NO	NO	NO	NO	NO	NO	NO	NO		NO
All India Institute Of Medical Sciences, Delhi	AIIMSD/22/114	Male	52	Y	No		Negative	NO		NO		NO		0	EHS OPD, AIIMS, Ansari Nagar, New Delhi, 110029		NO			NO			NO	NO	NO	NO	NO	NO	NO	NO		NO
All India Institute Of Medical Sciences, Delhi	AIIMSD/22/124	Male	32	Y	No		Negative	NO		NO		NO		0	EHS OPD, AIIMS, Ansari Nagar, New Delhi, 110029		NO			NO			NO	NO	NO	NO	NO	NO	NO	NO		NO
All India Institute Of Medical Sciences, Delhi	AIIMSD/22/148	Female	25	Y	No		Negative	NO		NO		NO		0	EHS OPD, AIIMS, Ansari Nagar, New Delhi, 110029		NO			NO			NO	NO	NO	NO	NO	NO	NO	NO		NO
All India Institute Of Medical Sciences, Delhi	AIIMSD/22/151	Male	10	Y	Yes	2022-02-09	Negative	NO		Yes	2022-02-15	NO		-44601	All India Institute of Medical Sciences, Ansari Nagar, New Delhi, 110029		Yes			NO			NO	NO	NO	NO	NO	NO	NO	NO		NO	Y
All India Institute Of Medical Sciences, Delhi	AIIMSD/22/158	Male	6	Y	Yes	2022-02-13	Negative	NO		Yes	2022-02-21	NO		-44605	All India Institute of Medical Sciences, Ansari Nagar, New Delhi, 110029		Yes			NO			NO	NO	NO	NO	NO	NO	NO	NO		NO	Y
All India Institute Of Medical Sciences, Delhi	AIIMSD/22/155	Female	5	M	Yes	2022-02-15	Negative	NO		Yes	2022-02-19	NO		-44607	All India Institute of Medical Sciences, Ansari Nagar, New Delhi, 110029		Yes			NO			NO	NO	NO	NO	NO	NO	NO	NO		NO	Y
All India Institute Of Medical Sciences, Delhi	AIIMSD/22/177	Female	1	Y	Yes	2022-02-21	Negative	Yes	2022-02-21	Yes	2022-03-06	NO		-44613	All India Institute of Medical Sciences, Ansari Nagar, New Delhi, 110029		NO			NO			NO	NO	NO	NO	NO	NO	NO	NO		NO
All India Institute Of Medical Sciences, Delhi	AIIMSD/22/182	Male	75	Y	No		Negative	NO		NO		NO		0	Mohna PHC, Mohna, Haryana, 121004 (Villages Deegh Pehladpur, Sagarpur and Sunped)		NO			NO			NO	NO	NO	NO	NO	NO	NO	NO		NO
All India Institute Of Medical Sciences, Delhi	AIIMSD/22/184	Female	63	Y	No		Positive	NO		NO		NO		0	Mohna PHC, Mohna, Haryana, 121004 (Villages Deegh Pehladpur, Sagarpur and Sunped)		NO			NO			NO	NO	NO	NO	NO	NO	NO	NO		Yes	Y
All India Institute Of Medical Sciences, Delhi	AIIMSD/22/186	Female	79	Y	No		Negative	NO		NO		NO		0	Mohna PHC, Mohna, Haryana, 121004 (Villages Deegh Pehladpur, Sagarpur and Sunped)		NO			NO			NO	NO	NO	NO	NO	NO	NO	NO		NO
All India Institute Of Medical Sciences, Delhi	AIIMSD/22/196	Male	34	Y	No		Negative	NO		NO		NO		0	EHS OPD, AIIMS, Ansari Nagar, New Delhi, 110029		NO			NO			NO	NO	NO	NO	NO	NO	NO	NO		NO
All India Institute Of Medical Sciences, Delhi	AIIMSD/22/205	Male	72	Y	No		Negative	NO		NO		NO		0	Mohna PHC, Mohna, Haryana, 121004 (Villages Deegh Pehladpur, Sagarpur and Sunped)		NO			NO			NO	NO	NO	NO	NO	NO	NO	NO		NO
All India Institute Of Medical Sciences, Delhi	AIIMSD/22/210	Male	76	Y	No		Negative	NO		NO		NO		0	Mohna PHC, Mohna, Haryana, 121004 (Villages Deegh Pehladpur, Sagarpur and Sunped)		NO			NO			NO	NO	NO	NO	NO	NO	NO	NO		NO
All India Institute Of Medical Sciences, Delhi	AIIMSD/22/213	Male	25	Y	No		Negative	NO		NO		NO		0	EHS OPD, AIIMS, Ansari Nagar, New Delhi, 110029		NO			NO			NO	NO	NO	NO	NO	NO	NO	NO		NO
All India Institute Of Medical Sciences, Delhi	AIIMSD/22/218	Male	39	Y	No		Negative	NO		NO		NO		0	EHS OPD, AIIMS, Ansari Nagar, New Delhi, 110029		NO			NO			NO	NO	NO	NO	NO	NO	NO	NO		NO
All India Institute Of Medical Sciences, Delhi	AIIMSD/22/233	Male	80	Y	No		Negative	NO		NO		NO		0	Mohna PHC, Mohna, Haryana, 121004 (Villages Deegh Pehladpur, Sagarpur and Sunped)		NO			NO			NO	NO	NO	NO	NO	NO	NO	NO		NO
All India Institute Of Medical Sciences, Delhi	AIIMSD/22/234	Female	74	Y	No		Negative	NO		NO		NO		0	Mohna PHC, Mohna, Haryana, 121004 (Villages Deegh Pehladpur, Sagarpur and Sunped)		NO			NO			NO	NO	NO	NO	NO	NO	NO	NO		NO
All India Institute Of Medical Sciences, Delhi	AIIMSD/22/256	Female	69	Y	No		Negative	NO		NO		NO		0	Mohna PHC, Mohna, Haryana, 121004 (Villages Deegh Pehladpur, Sagarpur and Sunped)		NO			NO			NO	NO	NO	NO	NO	NO	NO	NO		NO
All India Institute Of Medical Sciences, Delhi	AIIMSD/22/262	Female	49	Y	No		Negative	NO		NO		NO		0	EHS OPD, AIIMS, Ansari Nagar, New Delhi, 110029		NO			NO			NO	NO	NO	NO	NO	NO	NO	NO		NO	Y
All India Institute Of Medical Sciences, Delhi	AIIMSD/22/263	Female	32	Y	No		Negative	NO		NO		NO		0	EHS OPD, AIIMS, Ansari Nagar, New Delhi, 110029		NO			NO			NO	NO	NO	NO	NO	NO	NO	NO		NO
All India Institute Of Medical Sciences, Delhi	AIIMSD/22/276	Male	7	Y	Yes	2022-03-18	Negative	Yes	2022-03-18	Yes	2022-04-27	NO		-44638	All India Institute of Medical Sciences, Ansari Nagar, New Delhi, 110029		Yes			NO			NO	NO	NO	NO	NO	NO	NO	NO		NO
All India Institute Of Medical Sciences, Delhi	AIIMSD/22/286	Male	18	Y	No		Negative	NO		NO		NO		0	EHS OPD, AIIMS, Ansari Nagar, New Delhi, 110029		NO			NO			NO	NO	NO	NO	NO	NO	NO	NO		NO
All India Institute Of Medical Sciences, Delhi	AIIMSD/22/293	Female	66	Y	No		Negative	NO		NO		NO		0	Panhera Khurd PHC, Panhera Kalan Road, Panhera Khurd, Haryana, 121004 (Villages Piala, Khandawali)		NO			NO			NO	NO	NO	NO	NO	NO	NO	NO		NO
All India Institute Of Medical Sciences, Delhi	AIIMSD/22/296	Male	75	Y	No		Negative	NO		NO		NO		0	Mohna PHC, Mohna, Haryana, 121004 (Villages Deegh Pehladpur, Sagarpur and Sunped)		NO			NO			NO	NO	NO	NO	NO	NO	NO	NO		NO
All India Institute Of Medical Sciences, Delhi	AIIMSD/22/297	Female	76	Y	No		Negative	NO		NO		NO		0	Panhera Khurd PHC, Panhera Kalan Road, Panhera Khurd, Haryana, 121004 (Villages Piala, Khandawali)		NO			NO			NO	NO	NO	NO	NO	NO	NO	NO		NO
All India Institute Of Medical Sciences, Delhi	AIIMSD/22/298	Female	74	Y	No		Negative	NO		NO		NO		0	Panhera Khurd PHC, Panhera Kalan Road, Panhera Khurd, Haryana, 121004 (Villages Piala, Khandawali)		NO			NO			NO	NO	NO	NO	NO	NO	NO	NO		NO
All India Institute Of Medical Sciences, Delhi	AIIMSD/22/309	Male	63	Y	No		Negative	NO		NO		NO		0	Mohna PHC, Mohna, Haryana, 121004 (Villages Deegh Pehladpur, Sagarpur and Sunped)		NO			NO			NO	NO	NO	NO	NO	NO	NO	NO		NO
All India Institute Of Medical Sciences, Delhi	AIIMSD/22/310	Male	60	Y	No		Negative	NO		NO		NO		0	Mohna PHC, Mohna, Haryana, 121004 (Villages Deegh Pehladpur, Sagarpur and Sunped)		NO			NO			NO	NO	NO	NO	NO	NO	NO	NO		NO
All India Institute Of Medical Sciences, Delhi	AIIMSD/22/312	Male	69	Y	No		Negative	NO		NO		NO		0	Mohna PHC, Mohna, Haryana, 121004 (Villages Deegh Pehladpur, Sagarpur and Sunped)		NO			NO			NO	NO	NO	NO	NO	NO	NO	NO		NO
All India Institute Of Medical Sciences, Delhi	AIIMSD/22/304	Female	59	Y	Yes	2022-03-29	Negative	Yes	2022-03-29	Yes	2022-04-05	NO		-44649	All India Institute of Medical Sciences, Ansari Nagar, New Delhi, 110029		NO			Yes			NO	NO	NO	NO	NO	NO	NO	NO		NO	Y
All India Institute Of Medical Sciences, Delhi	AIIMSD/22/314	Female	88	Y	No		Negative	NO		NO		NO		0	Panhera Khurd PHC, Panhera Kalan Road, Panhera Khurd, Haryana, 121004 (Villages Piala, Khandawali)		NO			NO			NO	NO	NO	NO	NO	NO	NO	NO		NO
All India Institute Of Medical Sciences, Delhi	AIIMSD/22/325	Female	2	Y	Yes	2022-03-31	Negative	NO		Yes	2022-04-15	NO		-44651	None		NO			NO			NO	NO	NO	NO	NO	NO	NO	NO		NO	Y
All India Institute Of Medical Sciences, Delhi	AIIMSD/22/328	Female	46	Y	No		Negative	NO		NO		NO		0	EHS OPD, AIIMS, Ansari Nagar, New Delhi, 110029		NO			NO			NO	NO	NO	NO	NO	NO	NO	NO		NO
All India Institute Of Medical Sciences, Delhi	AIIMSD/22/359	Male	83	Y	No		Negative	NO		NO		NO		0	Mohna PHC, Mohna, Haryana, 121004 (Villages Deegh Pehladpur, Sagarpur and Sunped)		NO			NO			NO	NO	NO	NO	NO	NO	NO	NO		NO
All India Institute Of Medical Sciences, Delhi	AIIMSD/22/361	Male	70	Y	No		Negative	NO		NO		NO		0	Mohna PHC, Mohna, Haryana, 121004 (Villages Deegh Pehladpur, Sagarpur and Sunped)		NO			NO			NO	NO	NO	NO	NO	NO	NO	NO		NO
All India Institute Of Medical Sciences, Delhi	AIIMSD/22/372	Male	46	Y	No		Positive	NO		NO		NO		0	EHS OPD, AIIMS, Ansari Nagar, New Delhi, 110029		NO			NO			NO	NO	NO	NO	NO	NO	NO	NO		Yes
All India Institute Of Medical Sciences, Delhi	AIIMSD/22/363	Female	66	Y	No		Negative	NO		NO		NO		0	Mohna PHC, Mohna, Haryana, 121004 (Villages Deegh Pehladpur, Sagarpur and Sunped)		NO			NO			NO	NO	NO	NO	NO	NO	NO	NO		NO
All India Institute Of Medical Sciences, Delhi	AIIMSD/22/375	Male	26	Y	Yes	2022-04-10	Negative	NO		Yes	2022-05-24	NO		-44661	All India Institute of Medical Sciences, Ansari Nagar, New Delhi, 110029		NO			NO			NO	NO	NO	NO	NO	NO	NO	NO		NO	Y
All India Institute Of Medical Sciences, Delhi	AIIMSD/22/393	Female	78	Y	No		Negative	NO		NO		NO		0	Mohna PHC, Mohna, Haryana, 121004 (Villages Deegh Pehladpur, Sagarpur and Sunped)		NO			NO			NO	NO	NO	NO	NO	NO	NO	NO		NO
All India Institute Of Medical Sciences, Delhi	AIIMSD/22/395	Female	67	Y	No		Negative	NO		NO		NO		0	Mohna PHC, Mohna, Haryana, 121004 (Villages Deegh Pehladpur, Sagarpur and Sunped)		NO			NO			NO	NO	NO	NO	NO	NO	NO	NO		NO
All India Institute Of Medical Sciences, Delhi	AIIMSD/22/378	Female	4	Y	Yes	2022-04-16	Negative	Yes	2022-04-16	Yes	2022-04-30	NO		-44667	All India Institute of Medical Sciences, Ansari Nagar, New Delhi, 110029		Yes			NO			NO	NO	NO	NO	NO	NO	NO	NO		NO	Y
All India Institute Of Medical Sciences, Delhi	AIIMSD/22/396	Female	63	Y	No		Negative	NO		NO		NO		0	Mohna PHC, Mohna, Haryana, 121004 (Villages Deegh Pehladpur, Sagarpur and Sunped)		NO			NO			NO	NO	NO	NO	NO	NO	NO	NO		NO
All India Institute Of Medical Sciences, Delhi	AIIMSD/22/399	Female	62	Y	No		Negative	NO		NO		NO		0	Mohna PHC, Mohna, Haryana, 121004 (Villages Deegh Pehladpur, Sagarpur and Sunped)		NO			NO			NO	NO	NO	NO	NO	NO	NO	NO		NO	Y
All India Institute Of Medical Sciences, Delhi	AIIMSD/22/386	Female	57	Y	No		Negative	NO		NO		NO		0	Day care, AIIMS, Ansari Nagar, New Delhi, 110029		NO			NO			NO	NO	NO	NO	NO	NO	NO	NO		NO
All India Institute Of Medical Sciences, Delhi	AIIMSD/22/424	Female	69	Y	No		Negative	NO		NO		NO		0	Panhera Khurd PHC, Panhera Kalan Road, Panhera Khurd, Haryana, 121004 (Villages Piala, Khandawali)		NO			NO			NO	NO	NO	NO	NO	NO	NO	NO		NO
All India Institute Of Medical Sciences, Delhi	AIIMSD/22/425	Male	74	Y	No		Negative	NO		NO		NO		0	Panhera Khurd PHC, Panhera Kalan Road, Panhera Khurd, Haryana, 121004 (Villages Piala, Khandawali)		NO			NO			NO	NO	NO	NO	NO	NO	NO	NO		NO
All India Institute Of Medical Sciences, Delhi	AIIMSD/21/003	Male	43	Y	Yes	2021-08-05	Negative	NO		Yes	2021-08-08	NO		-44413			Yes			NO			NO	NO	NO	NO	NO	NO	NO	NO		NO	Y
All India Institute Of Medical Sciences, Delhi	AIIMSD/21/015	Female	47	Y	No		Positive	NO		NO		NO		-44416			NO			NO			Yes	Yes	NO	NO	NO	NO	NO	NO	Y	NO
All India Institute Of Medical Sciences, Delhi	AIIMSD/21/019	Female	4	Y	No		Negative	NO		Yes		NO		0			Yes			NO			NO	NO	NO	NO	NO	NO	NO	NO		NO
All India Institute Of Medical Sciences, Delhi	AIIMSD/21/045	Female	26	Y	No		Negative	NO		NO		NO		0			NO			NO			NO	NO	NO	NO	NO	NO	NO	NO		NO
All India Institute Of Medical Sciences, Delhi	AIIMSD/21/064	Male	50	Y	Yes	2021-08-22	Negative	NO		Yes	2021-09-04	NO		-44430			NO			NO			NO	NO	NO	NO	NO	NO	NO	NO		NO
All India Institute Of Medical Sciences, Delhi	AIIMSD/21/074	Female	40	Y	Yes	2021-08-29	Negative	NO		Yes	2021-10-15	NO		-44437			Yes			NO			NO	NO	NO	NO	NO	NO	NO	NO		NO
All India Institute Of Medical Sciences, Delhi	AIIMSD/21/075	Female	1	Y	Yes	2021-08-30	Positive	Yes	2021-08-30	Yes	2021-10-09	NO		-44438			Yes			Yes			NO	NO	NO	NO	Yes	Yes	NO	NO	Y	NO
All India Institute Of Medical Sciences, Delhi	AIIMSD/21/077	Male	1	Y	Yes	2021-08-31	Negative	NO		Yes	2021-09-01	NO		-44439			Yes			NO			NO	NO	NO	NO	NO	NO	NO	NO		NO	Y
All India Institute Of Medical Sciences, Delhi	AIIMSD/21/078	Male	5	Y	Yes	2021-08-28	Negative	NO		Yes	2021-09-01	NO		-44436			NO			NO			NO	NO	NO	NO	NO	NO	NO	NO		NO
All India Institute Of Medical Sciences, Delhi	AIIMSD/21/080	Male	2	Y	Yes	2021-08-27	Negative	NO		Yes	2021-09-16	NO		-44435			NO			NO			NO	NO	NO	NO	NO	NO	NO	NO		NO
All India Institute Of Medical Sciences, Delhi	AIIMSD/21/088	Male	30	Y	No		Negative	NO		NO		NO		0			NO			NO			NO	NO	NO	NO	NO	NO	NO	NO		NO
All India Institute Of Medical Sciences, Delhi	AIIMSD/21/092	Male	1	Y	Yes	2021-09-03	Negative	NO		Yes	2021-09-11	NO		-44442			Yes			NO			NO	NO	NO	NO	NO	NO	NO	NO		NO
All India Institute Of Medical Sciences, Delhi	AIIMSD/21/096	Female	25	Y	Yes	2021-09-04	Negative	NO		Yes	2021-09-10	NO		-44443			NO			NO			NO	NO	NO	NO	NO	NO	NO	NO		NO
All India Institute Of Medical Sciences, Delhi	AIIMSD/21/109	Female	26	Y	No		Negative	NO		NO		NO		0			NO			NO			NO	NO	NO	NO	NO	NO	NO	NO		NO
All India Institute Of Medical Sciences, Delhi	AIIMSD/21/115	Male	9	M	Yes	2021-09-10	Negative	NO		Yes	2021-09-27	NO		-44449			Yes			NO			NO	NO	NO	NO	NO	NO	NO	NO		NO
All India Institute Of Medical Sciences, Delhi	AIIMSD/21/126	Female	2	Y	Yes	2021-09-13	Negative	Yes	2021-09-13	Yes	2021-09-24	NO		-44452			Yes			NO			NO	NO	NO	NO	NO	NO	NO	NO		NO
All India Institute Of Medical Sciences, Delhi	AIIMSD/21/149	Female	29	Y	No		Negative	NO		NO		NO		0			NO			NO			NO	NO	NO	NO	NO	NO	NO	NO		NO
All India Institute Of Medical Sciences, Delhi	AIIMSD/21/154	Male	1	Y	No		Negative	NO		NO		NO		0			NO			NO			NO	NO	NO	NO	NO	NO	NO	NO		NO
All India Institute Of Medical Sciences, Delhi	AIIMSD/21/158	Female	3	M	Yes	2021-09-22	Negative	Yes	2021-09-22	Yes	2021-09-30	NO		-44461			Yes			NO			NO	NO	NO	NO	NO	NO	NO	NO		NO
All India Institute Of Medical Sciences, Delhi	AIIMSD/21/159	Female	1	M	Yes	2021-09-22	Negative	Yes	2021-09-22	Yes	2021-09-30	NO		-44461			Yes			NO			NO	NO	NO	NO	NO	NO	NO	NO		NO
All India Institute Of Medical Sciences, Delhi	AIIMSD/21/167	Male	35	Y	Yes	2021-09-23	Positive	NO		Yes	2021-09-29	NO		-44462			NO			NO			NO	NO	NO	NO	Yes	Yes	NO	NO	Y	NO
All India Institute Of Medical Sciences, Delhi	AIIMSD/21/176	Male	19	Y	Yes	2021-09-27	Negative	NO		Yes	2021-10-06	NO		-44466			Yes			NO			NO	NO	NO	NO	NO	NO	NO	NO		NO	Y
All India Institute Of Medical Sciences, Delhi	AIIMSD/21/190	Male	3	Y	Yes	2021-09-29	Negative	NO		Yes	2021-10-01	NO		-44468			NO			NO			NO	NO	NO	NO	NO	NO	NO	NO		NO	Y
All India Institute Of Medical Sciences, Delhi	AIIMSD/21/197	Male	23	Y	Yes	2021-09-30	Negative	Yes	2021-09-16	Yes	2021-11-02	NO		-44469			Yes			Yes			NO	NO	NO	NO	NO	NO	NO	NO		NO	Y
All India Institute Of Medical Sciences, Delhi	AIIMSD/21/209	Female	1	M	Yes	2021-10-04	Negative	Yes	2021-10-05	Yes	2021-10-20	NO		-44473			NO			Yes			NO	NO	NO	NO	NO	NO	NO	NO		NO
All India Institute Of Medical Sciences, Delhi	AIIMSD/21/212	Male	1	Y	Yes	2021-10-04	Negative	NO		NO		Yes	2021-11-23	50			NO			NO			NO	NO	NO	NO	NO	NO	NO	NO		NO	Y
All India Institute Of Medical Sciences, Delhi	AIIMSD/21/220	Male	1	Y	Yes	2021-10-07	Negative	NO		Yes	2021-10-14	NO		-44476			Yes			NO			NO	NO	NO	NO	NO	NO	NO	NO		NO
All India Institute Of Medical Sciences, Delhi	AIIMSD/21/222	Female	7	M	No		Negative	NO		NO		NO		-44480			Yes			NO			NO	NO	NO	NO	NO	NO	NO	NO		NO	Y
All India Institute Of Medical Sciences, Delhi	AIIMSD/21/226	Female	1	Y	No		Negative	NO		NO		NO		-44481			Yes			NO			NO	NO	NO	NO	NO	NO	NO	NO		NO
All India Institute Of Medical Sciences, Delhi	AIIMSD/21/231	Male	4	Y	No		Negative	NO		NO		NO		-44482			NO			NO			NO	NO	NO	NO	NO	NO	NO	NO		NO	Y
All India Institute Of Medical Sciences, Delhi	AIIMSD/21/248	Female	28	Y	No		Negative	NO		NO		NO		0	PRC/ Day care, AIIMS, Delhi		NO			NO			NO	NO	NO	NO	NO	NO	NO	NO		NO
All India Institute Of Medical Sciences, Delhi	AIIMSD/21/253	Male	6	Y	Yes	2021-10-18	Negative	NO		Yes	2021-10-19	NO		-44487			NO			NO			NO	NO	NO	NO	NO	NO	NO	NO		NO
All India Institute Of Medical Sciences, Delhi	AIIMSD/21/255	Male	1	M	Yes	2021-10-16	Negative	Yes	2021-10-16	Yes	2021-10-31	NO		-44485			NO			NO			NO	NO	NO	NO	NO	NO	NO	NO		NO
All India Institute Of Medical Sciences, Delhi	AIIMSD/21/258	Male	35	Y	Yes	2021-10-18	Negative	Yes	2021-10-19	Yes	2021-10-30	NO		-44487			Yes			Yes			NO	NO	NO	NO	NO	NO	NO	NO		NO	Y
All India Institute Of Medical Sciences, Delhi	AIIMSD/21/301	Male	28	Y	No		Negative	NO		NO		NO		0	PRC/ Day care, AIIMS, Delhi		NO			NO			NO	NO	NO	NO	NO	NO	NO	NO		NO
All India Institute Of Medical Sciences, Delhi	AIIMSD/21/336	Male	4	D	No		Negative	NO		NO		NO		-44506	PRC/ Day care, AIIMS, Delhi		NO			NO			NO	NO	NO	NO	NO	NO	NO	NO		NO
All India Institute Of Medical Sciences, Delhi	AIIMSD/21/328	Male	10	M	Yes	2021-11-06	Negative	NO		Yes	2021-11-11	NO		-44506			NO			NO			NO	NO	NO	NO	NO	NO	NO	NO		NO
All India Institute Of Medical Sciences, Delhi	AIIMSD/21/350	Male	1	Y	Yes	2021-11-15	Negative	Yes	2021-11-14	Yes	2021-12-02	NO		-44515			NO			NO			NO	NO	NO	NO	NO	NO	NO	NO		NO	Y
All India Institute Of Medical Sciences, Delhi	AIIMSD/21/379	Male	38	Y	No		Negative	NO		NO		NO		0	PRC/ Day care, AIIMS, Delhi		NO			NO			NO	NO	NO	NO	NO	NO	NO	NO		NO
All India Institute Of Medical Sciences, Delhi	AIIMSD/21/389	Male	15	Y	Yes	2021-11-20	Negative	NO		Yes	2021-12-07	NO		-44520			NO			NO			NO	NO	NO	NO	NO	NO	NO	NO		NO	Y
All India Institute Of Medical Sciences, Delhi	AIIMSD/21/401	Male	55	Y	Yes	2021-11-29	Negative	Yes	2021-11-29	Yes	2021-12-08	NO		-44529			Yes			NO			NO	NO	NO	NO	NO	NO	NO	NO		NO	Y
All India Institute Of Medical Sciences, Delhi	AIIMSD/21/429	Male	6	Y	Yes	2021-12-04	Negative	Yes	2021-12-04	Yes	2021-12-17	NO		-44534	All India Institute of Medical Sciences, Delhi		Yes			NO			NO	NO	NO	NO	NO	NO	NO	NO		NO	Y
All India Institute Of Medical Sciences, Delhi	AIIMSD/21/431	Female	20	Y	Yes	2021-12-08	Negative	Yes	2021-12-08	NO		Yes	2022-01-06	29	All India Institute of Medical Sciences, Delhi		Yes			Yes			NO	NO	NO	NO	NO	NO	NO	NO		NO	Y
All India Institute Of Medical Sciences, Delhi	AIIMSD/21/440	Female	46	Y	Yes	2021-12-04	Negative	Yes	2021-12-04	NO		Yes	2021-12-18	14			Yes			NO			NO	NO	NO	NO	NO	NO	NO	NO		NO	Y
All India Institute Of Medical Sciences, Delhi	AIIMSD/21/441	Male	71	Y	Yes	2021-12-04	Negative	NO		Yes	2021-12-22	NO		-44534			NO			NO			NO	NO	NO	NO	NO	NO	NO	NO		NO	Y
All India Institute Of Medical Sciences, Delhi	AIIMSD/21/448	Male	29	Y	Yes	2021-12-05	Negative	NO		Yes	2021-12-16	NO		-44535			NO			NO			NO	NO	NO	NO	NO	NO	NO	NO		NO	Y
All India Institute Of Medical Sciences, Delhi	AIIMSD/21/452	Female	7	M	Yes	2021-12-12	Negative	NO		Yes	2022-01-07	NO		-44542			NO			NO			NO	NO	NO	NO	NO	NO	NO	NO		NO	Y
All India Institute Of Medical Sciences, Delhi	AIIMSD/21/458	Female	18	Y	Yes	2021-12-13	Negative	NO		Yes	2021-12-23	NO		-44543	All India Institute of Medical Sciences, Delhi		NO			NO			NO	NO	NO	NO	NO	NO	NO	NO		NO
All India Institute Of Medical Sciences, Delhi	AIIMSD/21/471	Male	35	Y	Yes	2021-12-12	Negative	NO		Yes	2021-12-28	NO		-44542	All India Institute of Medical Sciences, Delhi		NO			NO			NO	NO	NO	NO	NO	NO	NO	NO		NO
All India Institute Of Medical Sciences, Delhi	AIIMSD/21/502	Female	24	Y	Yes	2021-12-25	Negative	NO		Yes	2021-12-31	NO		-44555	All India Institute of Medical Sciences, Delhi		NO			NO			NO	NO	NO	NO	NO	NO	NO	NO		NO
All India Institute Of Medical Sciences, Delhi	AIIMSD/21/512	Male	25	Y	Yes	2021-12-24	Negative	NO		Yes	2022-01-15	NO		-44554	All India Institute of Medical Sciences, Delhi		NO			NO			NO	NO	NO	NO	NO	NO	NO	NO		NO
All India Institute Of Medical Sciences, Delhi	AIIMSD/21/513	Female	50	Y	Yes	2021-12-24	Negative	NO		Yes	2022-01-08	NO		-44554	All India Institute of Medical Sciences, Delhi		NO			NO			NO	NO	NO	NO	NO	NO	NO	NO		NO
All India Institute Of Medical Sciences, Delhi	AIIMSD/21/521	Male	38	Y	No		Negative	NO		NO		NO		0	EHS OPD, All India Institute of Medical Sciences, Delhi		NO			NO			NO	NO	NO	NO	NO	NO	NO	NO		NO
All India Institute Of Medical Sciences, Delhi	AIIMSD/21/517	Male	72	Y	Yes	2021-12-24	Negative	NO		Yes	2022-01-10	NO		-44554	All India Institute of Medical Sciences, Delhi		NO			NO			NO	NO	NO	NO	NO	NO	NO	NO		NO
All India Institute Of Medical Sciences, Delhi	AIIMSD/21/522	Female	52	Y	No		Negative	NO		NO		NO		0	EHS OPD, All India Institute of Medical Sciences, Delhi		NO			NO			NO	NO	NO	NO	NO	NO	NO	NO		NO	Y
All India Institute Of Medical Sciences, Delhi	AIIMSD/21/523	Female	22	Y	No		Negative	NO		NO		NO		0	EHS OPD, All India Institute of Medical Sciences, Delhi		NO			NO			NO	NO	NO	NO	NO	NO	NO	NO		NO
All India Institute Of Medical Sciences, Delhi	AIIMSD/21/519	Female	28	Y	Yes	2021-12-24	Negative	NO		NO		Yes	2021-12-29	5	All India Institute of Medical Sciences, Delhi		Yes			NO			NO	NO	NO	NO	NO	NO	NO	NO		NO	Y
All India Institute Of Medical Sciences, Delhi	AIIMSD/22/005	Female	9	Y	Yes	2021-12-30	Negative	NO		NO		Yes	2022-01-04	5	All India Institute of Medical Sciences, Delhi		Yes			NO			NO	NO	NO	NO	NO	NO	NO	NO		NO	Y
All India Institute Of Medical Sciences, Delhi	AIIMSD/22/004	Male	14	Y	Yes	2022-01-03	Negative	NO		Yes	2022-01-03	NO		-44564	All India Institute of Medical Sciences, Delhi		Yes			NO			NO	NO	NO	NO	NO	NO	NO	NO		NO	Y
All India Institute Of Medical Sciences, Delhi	AIIMSD/22/018	Male	3	Y	Yes	2021-12-31	Negative	NO		Yes	2022-01-09	NO		-44561	All India Institute of Medical Sciences, Delhi		NO			NO			NO	NO	NO	NO	NO	NO	NO	NO		NO	Y
All India Institute Of Medical Sciences, Delhi	AIIMSD/22/052	Male	10	Y	Yes	2022-01-14	Negative	NO		Yes	2022-01-24	NO		-44575	All India Institute of Medical Sciences, Ansari Nagar, New Delhi, 110029		Yes			NO			NO	NO	NO	NO	NO	NO	NO	NO		NO	Y
All India Institute Of Medical Sciences, Delhi	AIIMSD/22/058	Female	35	Y	No		Negative	NO		NO		NO		0	EHS OPD, AIIMS, Ansari Nagar, New Delhi, 110029		NO			NO			NO	NO	NO	NO	NO	NO	NO	NO		NO
All India Institute Of Medical Sciences, Delhi	AIIMSD/22/076	Male	13	Y	Yes	2022-01-16	Negative	NO		Yes	2022-01-24	NO		-44577	All India Institute of Medical Sciences, Ansari Nagar, New Delhi, 110029		NO			NO			NO	NO	NO	NO	NO	NO	NO	NO		NO	Y
All India Institute Of Medical Sciences, Delhi	AIIMSD/22/077	Male	8	Y	Yes	2022-01-24	Positive	Yes	2022-01-24	NO		Yes	2022-03-08	43	All India Institute of Medical Sciences, Delhi		Yes			NO			NO	NO	NO	NO	NO	NO	NO	NO		Yes	Y
All India Institute Of Medical Sciences, Delhi	AIIMSD/22/095	Female	29	Y	No		Negative	NO		NO		NO		0	EHS OPD, AIIMS, Ansari Nagar, New Delhi, 110029		NO			NO			NO	NO	NO	NO	NO	NO	NO	NO		NO
All India Institute Of Medical Sciences, Delhi	AIIMSD/22/102	Male	7	Y	Yes	2022-01-26	Negative	NO		Yes	2022-02-11	NO		-44587	All India Institute of Medical Sciences, Ansari Nagar, New Delhi, 110029		NO			NO			NO	NO	NO	NO	NO	NO	NO	NO		NO
All India Institute Of Medical Sciences, Delhi	AIIMSD/22/129	Male	1	Y	Yes	2022-02-07	Negative	NO		Yes	2022-02-11	NO		-44599	All India Institute of Medical Sciences, Ansari Nagar, New Delhi, 110029		Yes			NO			NO	NO	NO	NO	NO	NO	NO	NO		NO
All India Institute Of Medical Sciences, Delhi	AIIMSD/22/153	Male	1	Y	Yes	2022-02-11	Negative	NO		Yes	2022-02-18	NO		-44603	All India Institute of Medical Sciences, Ansari Nagar, New Delhi, 110029		Yes			NO			NO	NO	NO	NO	NO	NO	NO	NO		NO	Y
All India Institute Of Medical Sciences, Delhi	AIIMSD/22/164	Female	67	Y	No		Negative	NO		NO		NO		0	Mohna PHC, Mohna, Haryana, 121004 (Villages Deegh Pehladpur, Sagarpur and Sunped)		NO			NO			NO	NO	NO	NO	NO	NO	NO	NO		NO
All India Institute Of Medical Sciences, Delhi	AIIMSD/22/170	Male	60	Y	No		Negative	NO		NO		NO		0	Mohna PHC, Mohna, Haryana, 121004 (Villages Deegh Pehladpur, Sagarpur and Sunped)		NO			NO			NO	NO	NO	NO	NO	NO	NO	NO		NO
All India Institute Of Medical Sciences, Delhi	AIIMSD/22/176	Male	2	M	Yes	2022-02-19	Negative	NO		Yes	2022-02-23	NO		-44611	All India Institute of Medical Sciences, Ansari Nagar, New Delhi, 110029		NO			NO			NO	NO	NO	NO	NO	NO	NO	NO		NO
All India Institute Of Medical Sciences, Delhi	AIIMSD/22/179	Male	12	Y	Yes	2022-02-19	Positive	NO		Yes	2022-02-24	NO		-44611	All India Institute of Medical Sciences, Ansari Nagar, New Delhi, 110029		Yes			NO			NO	NO	NO	NO	NO	NO	NO	NO		Yes
All India Institute Of Medical Sciences, Delhi	AIIMSD/22/183	Female	63	Y	No		Positive	NO		NO		NO		0	Mohna PHC, Mohna, Haryana, 121004 (Villages Deegh Pehladpur, Sagarpur and Sunped)		NO			NO			NO	NO	NO	NO	NO	NO	NO	NO		Yes
All India Institute Of Medical Sciences, Delhi	AIIMSD/22/188	Female	71	Y	No		Negative	NO		NO		NO		0	Mohna PHC, Mohna, Haryana, 121004 (Villages Deegh Pehladpur, Sagarpur and Sunped)		NO			NO			NO	NO	NO	NO	NO	NO	NO	NO		NO
All India Institute Of Medical Sciences, Delhi	AIIMSD/22/200	Male	1	Y	Yes	2022-02-23	Negative	Yes	2022-02-23	Yes	2022-03-04	NO		-44615	All India Institute of Medical Sciences, Ansari Nagar, New Delhi, 110029		Yes			NO			NO	NO	NO	NO	NO	NO	NO	NO		NO	Y
All India Institute Of Medical Sciences, Delhi	AIIMSD/22/206	Male	71	Y	No		Negative	NO		NO		NO		0	Mohna PHC, Mohna, Haryana, 121004 (Villages Deegh Pehladpur, Sagarpur and Sunped)		NO			NO			NO	NO	NO	NO	NO	NO	NO	NO		NO
All India Institute Of Medical Sciences, Delhi	AIIMSD/22/228	Female	34	Y	No		Negative	NO		NO		NO		0	Mohna PHC, Mohna, Haryana, 121004 (Villages Deegh Pehladpur, Sagarpur and Sunped)		NO			NO			NO	NO	NO	NO	NO	NO	NO	NO		NO
All India Institute Of Medical Sciences, Delhi	AIIMSD/22/253	Male	71	Y	No		Negative	NO		NO		NO		0	Mohna PHC, Mohna, Haryana, 121004 (Villages Deegh Pehladpur, Sagarpur and Sunped)		NO			NO			NO	NO	NO	NO	NO	NO	NO	NO		NO	Y
All India Institute Of Medical Sciences, Delhi	AIIMSD/22/257	Female	31	Y	No		Negative	NO		NO		NO		0	EHS OPD, AIIMS, Ansari Nagar, New Delhi, 110029		NO			NO			NO	NO	NO	NO	NO	NO	NO	NO		NO	Y
All India Institute Of Medical Sciences, Delhi	AIIMSD/22/275	Female	52	Y	Yes	2022-03-12	Negative	Yes	2022-03-12	Yes	2022-03-26	NO		-44632	All India Institute of Medical Sciences, Ansari Nagar, New Delhi, 110029		NO			NO			NO	NO	NO	NO	NO	NO	NO	NO		NO	Y
All India Institute Of Medical Sciences, Delhi	AIIMSD/22/279	Male	5	M	Yes	2022-03-20	Negative	NO		NO		Yes	2022-03-26	6	All India Institute of Medical Sciences, Ansari Nagar, New Delhi, 110029		Yes			NO			NO	NO	NO	NO	NO	NO	NO	NO		NO	Y
All India Institute Of Medical Sciences, Delhi	AIIMSD/22/288	Male	1	Y	Yes	2022-03-20	Negative	NO		Yes	2022-03-24	NO		-44640	All India Institute of Medical Sciences, Ansari Nagar, New Delhi, 110029		Yes			NO			NO	NO	NO	NO	NO	NO	NO	NO		NO
All India Institute Of Medical Sciences, Delhi	AIIMSD/22/291	Male	67	Y	No		Negative	NO		NO		NO		0	Panhera Khurd PHC, Panhera Kalan Road, Panhera Khurd, Haryana, 121004 (Villages Piala, Khandawali)		NO			NO			NO	NO	NO	NO	NO	NO	NO	NO		NO	Y
All India Institute Of Medical Sciences, Delhi	AIIMSD/22/300	Female	62	Y	No		Negative	NO		NO		NO		0	Panhera Khurd PHC, Panhera Kalan Road, Panhera Khurd, Haryana, 121004 (Villages Piala, Khandawali)		NO			NO			NO	NO	NO	NO	NO	NO	NO	NO		NO
All India Institute Of Medical Sciences, Delhi	AIIMSD/22/301	Male	1	M	Yes	2022-03-25	Negative	Yes	2022-03-25	Yes	2022-04-21	NO		-44645	None		NO			NO			NO	NO	NO	NO	NO	NO	NO	NO		NO
All India Institute Of Medical Sciences, Delhi	AIIMSD/22/307	Male	82	Y	No		Negative	NO		NO		NO		0	Mohna PHC, Mohna, Haryana, 121004 (Villages Deegh Pehladpur, Sagarpur and Sunped)		NO			NO			NO	NO	NO	NO	NO	NO	NO	NO		NO
All India Institute Of Medical Sciences, Delhi	AIIMSD/22/303	Male	1	Y	Yes	2022-03-24	Negative	NO		Yes	2022-03-28	NO		-44644	None		NO			NO			NO	NO	NO	NO	NO	NO	NO	NO		NO	Y
All India Institute Of Medical Sciences, Delhi	AIIMSD/22/305	Male	41	Y	Yes	2022-03-28	Negative	NO		Yes	2022-04-17	NO		-44648	All India Institute of Medical Sciences, Ansari Nagar, New Delhi, 110029		NO			NO			NO	NO	NO	NO	NO	NO	NO	NO		NO	Y
All India Institute Of Medical Sciences, Delhi	AIIMSD/22/316	Male	61	Y	No		Negative	NO		NO		NO		0	Panhera Khurd PHC, Panhera Kalan Road, Panhera Khurd, Haryana, 121004 (Villages Piala, Khandawali)		NO			NO			NO	NO	NO	NO	NO	NO	NO	NO		NO
All India Institute Of Medical Sciences, Delhi	AIIMSD/22/322	Male	36	Y	Yes	2022-03-24	Negative	NO		Yes	2022-04-02	NO		-44644	All India Institute of Medical Sciences, Ansari Nagar, New Delhi, 110029		NO			NO			NO	NO	NO	NO	NO	NO	NO	NO		NO	Y
All India Institute Of Medical Sciences, Delhi	AIIMSD/22/362	Female	78	Y	No		Negative	NO		NO		NO		0	Mohna PHC, Mohna, Haryana, 121004 (Villages Deegh Pehladpur, Sagarpur and Sunped)		NO			NO			NO	NO	NO	NO	NO	NO	NO	NO		NO
All India Institute Of Medical Sciences, Delhi	AIIMSD/22/402	Male	2	M	Yes	2022-04-24	Negative	NO		Yes	2022-04-29	NO		-44675	All India Institute of Medical Sciences, Ansari Nagar, New Delhi, 110029		Yes			NO			NO	NO	NO	NO	NO	NO	NO	NO		NO
All India Institute Of Medical Sciences, Delhi	AIIMSD/22/418	Male	62	Y	No		Negative	NO		NO		NO		0	Mohna PHC, Mohna, Haryana, 121004 (Villages Deegh Pehladpur, Sagarpur and Sunped)		NO			NO			NO	NO	NO	NO	NO	NO	NO	NO		NO	Y
All India Institute Of Medical Sciences, Delhi	AIIMSD/22/421	Female	68	Y	No		Negative	NO		NO		NO		0	Mohna PHC, Mohna, Haryana, 121004 (Villages Deegh Pehladpur, Sagarpur and Sunped)		NO			NO			NO	NO	NO	NO	NO	NO	NO	NO		NO
All India Institute Of Medical Sciences, Delhi	AIIMSD/21/001	Male	6	Y	No		Negative							0									NO	NO	NO	NO	NO	NO	NO	NO		NO
All India Institute Of Medical Sciences, Delhi	AIIMSD/21/005	Male	9	M	Yes	2021-08-05	Positive	Yes	2021-08-05	Yes	2021-08-12	NO		-44413			Yes			NO			Yes	NO	Yes	NO	NO	NO	NO	NO	Y	NO
All India Institute Of Medical Sciences, Delhi	AIIMSD/21/014	Male	40	Y	No		Positive	NO		NO		NO		-44415			NO			NO			Yes	Yes	NO	NO	NO	NO	NO	NO	Y	NO
All India Institute Of Medical Sciences, Delhi	AIIMSD/21/027	Male	5	Y	Yes	2021-08-12	Positive	NO		Yes	2021-08-17	NO		-44420			Yes			NO			Yes	NO	Yes	NO	NO	NO	NO	NO	Y	NO	Y
All India Institute Of Medical Sciences, Delhi	AIIMSD/21/040	Male	27	Y	Yes	2021-08-14	Positive	NO		Yes	2021-08-18	NO		-44422			NO			NO			Yes	NO	Yes	NO	NO	NO	NO	NO	Y	NO
All India Institute Of Medical Sciences, Delhi	AIIMSD/21/048	Male	23	Y	No		Negative	NO		NO		NO		-44424			NO			NO			NO	NO	NO	NO	NO	NO	NO	NO		NO	Y
All India Institute Of Medical Sciences, Delhi	AIIMSD/21/052	Male	4	Y	Yes	2021-08-18	Negative	Yes	2021-08-18	Yes	2021-09-08	NO		-44426			NO			Yes			NO	NO	NO	NO	NO	NO	NO	NO		NO	Y
All India Institute Of Medical Sciences, Delhi	AIIMSD/21/056	Female	30	Y	Yes	2021-08-22	Positive	Yes	2021-08-22	Yes	2021-09-13	NO		-44430			Yes			NO			Yes	Yes	NO	NO	NO	NO	NO	NO	Y	NO
All India Institute Of Medical Sciences, Delhi	AIIMSD/21/057	Female	28	Y	Yes	2021-08-21	Negative	NO		Yes	2021-08-25	NO		-44429			NO			NO			NO	NO	NO	NO	NO	NO	NO	NO		NO
All India Institute Of Medical Sciences, Delhi	AIIMSD/21/065	Male	2	Y	Yes	2021-08-21	Positive	NO		Yes	2021-09-03	NO		-44429			Yes			NO			NO	NO	NO	NO	Yes	Yes	NO	NO	Y	NO	Y
All India Institute Of Medical Sciences, Delhi	AIIMSD/21/072	Female	9	M	No		Negative	NO		NO		NO		0			Yes			NO			NO	NO	NO	NO	NO	NO	NO	NO		NO
All India Institute Of Medical Sciences, Delhi	AIIMSD/21/082	Male	4	M	Yes	2021-08-30	Negative	Yes	2021-08-30	Yes	2021-09-09	NO		-44438			Yes			NO			NO	NO	NO	NO	NO	NO	NO	NO		NO	Y
All India Institute Of Medical Sciences, Delhi	AIIMSD/21/084	Female	43	Y	Yes	2021-08-31	Positive	NO		Yes	2021-09-04	NO		-44439			NO			NO			Yes	NO	Yes	NO	NO	NO	NO	NO	Y	NO
All India Institute Of Medical Sciences, Delhi	AIIMSD/21/117	Female	2	Y	Yes	2021-09-09	Negative	NO		NO		Yes	2021-09-19	10			Yes			NO			NO	NO	NO	NO	NO	NO	NO	NO		NO	Y
All India Institute Of Medical Sciences, Delhi	AIIMSD/21/129	Female	1	Y	Yes	2021-09-15	Negative	Yes	2021-09-15	Yes	2021-09-25	NO		-44454			NO			NO			NO	NO	NO	NO	NO	NO	NO	NO		NO
All India Institute Of Medical Sciences, Delhi	AIIMSD/21/139	Female	3	Y	Yes	2021-09-17	Negative	NO		Yes	2021-09-25	NO		-44456			Yes			NO			NO	NO	NO	NO	NO	NO	NO	NO		NO
All India Institute Of Medical Sciences, Delhi	AIIMSD/21/145	Male	27	Y	No		Positive	NO		NO		NO		0			NO			NO			Yes	NO	Yes	NO	NO	NO	NO	NO	Y	NO
All India Institute Of Medical Sciences, Delhi	AIIMSD/21/160	Male	1	Y	Yes	2021-09-22	Negative	NO		Yes	2021-09-25	NO		-44461			Yes			NO			NO	NO	NO	NO	NO	NO	NO	NO		NO	Y
All India Institute Of Medical Sciences, Delhi	AIIMSD/21/165	Female	5	Y	Yes	2021-09-20	Negative	NO		Yes	2021-09-27	NO		-44459			NO			NO			NO	NO	NO	NO	NO	NO	NO	NO		NO	Y
All India Institute Of Medical Sciences, Delhi	AIIMSD/21/170	Male	14	Y	Yes	2021-09-24	Negative	NO		Yes	2021-10-04			-44463			Yes			NO			NO	NO	NO	NO	NO	NO	NO	NO		NO	Y
All India Institute Of Medical Sciences, Delhi	AIIMSD/21/185	Female	54	Y	Yes	2021-09-25	Negative	Yes	2021-09-26	Yes	2021-10-11	NO		-44464			NO			NO			NO	NO	NO	NO	NO	NO	NO	NO		NO
All India Institute Of Medical Sciences, Delhi	AIIMSD/21/191	Male	7	Y	Yes	2021-09-30	Negative	NO		Yes	2021-10-06	NO		-44469			NO			NO			NO	NO	NO	NO	NO	NO	NO	NO		NO	Y
All India Institute Of Medical Sciences, Delhi	AIIMSD/21/193	Male	8	M	No		Negative	NO		NO		NO		0	PRC/ Day care, AIIMS, Delhi		NO			NO			NO	NO	NO	NO	NO	NO	NO	NO		NO
All India Institute Of Medical Sciences, Delhi	AIIMSD/21/194	Female	28	Y	No		Negative	NO		NO		NO		0	PRC/ Day care, AIIMS, Delhi		NO			NO			NO	NO	NO	NO	NO	NO	NO	NO		NO
All India Institute Of Medical Sciences, Delhi	AIIMSD/21/196	Female	28	Y	Yes	2021-09-30	Negative	NO		Yes	2021-10-11	NO		-44469			NO			NO			NO	NO	NO	NO	NO	NO	NO	NO		NO
All India Institute Of Medical Sciences, Delhi	AIIMSD/21/205	Female	4	Y	Yes	2021-09-29	Negative	Yes	2021-09-29	Yes	2021-10-13	NO		-44468			NO			NO			NO	NO	NO	NO	NO	NO	NO	NO		NO	Y
All India Institute Of Medical Sciences, Delhi	AIIMSD/21/224	Female	2	M	No		Negative	NO		NO		NO		-44480			Yes			NO			NO	NO	NO	NO	NO	NO	NO	NO		NO	Y
All India Institute Of Medical Sciences, Delhi	AIIMSD/21/230	Male	10	M	No		Negative	NO		NO		NO		-44482			NO			NO			NO	NO	NO	NO	NO	NO	NO	NO		NO
All India Institute Of Medical Sciences, Delhi	AIIMSD/21/233	Female	54	Y	No		Negative	NO		NO		NO		0			NO			NO			NO	NO	NO	NO	NO	NO	NO	NO		NO	Y
All India Institute Of Medical Sciences, Delhi	AIIMSD/21/240	Female	26	Y	No		Negative	NO		NO		NO		0	EHS OPD, All India Institute of Medical Sciences, Delhi		NO			NO			NO	NO	NO	NO	NO	NO	NO	NO		NO
All India Institute Of Medical Sciences, Delhi	AIIMSD/21/242	Male	38	Y	No		Negative	NO		NO		NO		-44483	All India Institute of Medical Sciences, Delhi		NO			NO			NO	NO	NO	NO	NO	NO	NO	NO		NO	Y
All India Institute Of Medical Sciences, Delhi	AIIMSD/21/251	Male	63	Y	Yes	2021-10-13	Negative	Yes	2021-10-12	Yes	2021-10-24	NO		-44482			NO			NO			NO	NO	NO	NO	NO	NO	NO	NO		NO	Y
All India Institute Of Medical Sciences, Delhi	AIIMSD/21/252	Male	4	M	Yes	2021-10-17	Negative	NO		Yes	2021-10-20	NO		-44486			Yes			NO			NO	NO	NO	NO	NO	NO	NO	NO		NO
All India Institute Of Medical Sciences, Delhi	AIIMSD/21/256	Male	7	Y	Yes	2021-10-15	Negative	NO		Yes	2021-10-24	NO		-44484			Yes			NO			NO	NO	NO	NO	NO	NO	NO	NO		NO	Y
All India Institute Of Medical Sciences, Delhi	AIIMSD/21/275	Female	7	M	Yes	2021-10-03	Negative	Yes	2021-10-03	Yes	2021-12-17	NO		0			NO			Yes			NO	NO	NO	NO	NO	NO	NO	NO		NO	Y
All India Institute Of Medical Sciences, Delhi	AIIMSD/21/276	Female	11	Y	Yes	2021-10-24	Negative	NO		Yes	2021-11-02	NO		-44493			NO			NO			NO	NO	NO	NO	NO	NO	NO	NO		NO
All India Institute Of Medical Sciences, Delhi	AIIMSD/21/285	Male	2	Y	Yes	2021-10-26	Negative	Yes	2021-10-26	NO		Yes	2021-10-27	1			Yes			Yes			NO	NO	NO	NO	NO	NO	NO	NO		NO
All India Institute Of Medical Sciences, Delhi	AIIMSD/21/308	Male	28	Y	No		Negative	NO		NO		NO		0	EHS OPD, All India Institute of Medical Sciences, Delhi		NO			NO			NO	NO	NO	NO	NO	NO	NO	NO		NO
All India Institute Of Medical Sciences, Delhi	AIIMSD/21/310	Male	55	Y	Yes	2021-10-28	Negative	NO				NO		-44497			NO			NO			NO	NO	NO	NO	NO	NO	NO	NO		NO	Y
All India Institute Of Medical Sciences, Delhi	AIIMSD/21/314	Male	2	Y	Yes	2021-10-28	Negative	Yes	2021-10-28	Yes	2021-11-04	NO		-44497			NO			NO			NO	NO	NO	NO	NO	NO	NO	NO		NO	Y
All India Institute Of Medical Sciences, Delhi	AIIMSD/21/315	Male	5	Y	Yes	2021-10-28	Negative	NO		Yes	2021-11-10	NO		-44497			NO			NO			NO	NO	NO	NO	NO	NO	NO	NO		NO	Y
All India Institute Of Medical Sciences, Delhi	AIIMSD/21/329	Male	22	Y	Yes	2021-11-06	Negative	NO		Yes	2021-11-13	NO		-44506			Yes			NO			NO	NO	NO	NO	NO	NO	NO	NO		NO	Y
All India Institute Of Medical Sciences, Delhi	AIIMSD/21/332	Male	25	Y	Yes	2021-11-05	Negative	Yes	2021-11-05	NO		Yes	2021-11-11	6			Yes			NO			NO	NO	NO	NO	NO	NO	NO	NO		NO
All India Institute Of Medical Sciences, Delhi	AIIMSD/21/399	Female	5	M	Yes	2021-11-26	Negative	Yes	2021-11-26	Yes	2021-12-19	NO		#VALUE!			NO			Yes			NO	NO	NO	NO	NO	NO	NO	NO		NO	Y
All India Institute Of Medical Sciences, Delhi	AIIMSD/21/404	Female	25	Y	Yes	2021-11-27	Negative	NO		Yes	2021-12-05	NO		-44527			NO			NO			NO	NO	NO	NO	NO	NO	NO	NO		NO
All India Institute Of Medical Sciences, Delhi	AIIMSD/21/405	Female	29	Y	No		Negative	NO		NO		NO		0	EHS OPD, All India Institute of Medical Sciences, Delhi		NO			NO			NO	NO	NO	NO	NO	NO	NO	NO		NO
All India Institute Of Medical Sciences, Delhi	AIIMSD/21/454	Male	5	Y	Yes	2021-12-16	Negative	NO		Yes	2021-12-28	NO		-44546	All India Institute of Medical Sciences, Delhi		NO			NO			NO	NO	NO	NO	NO	NO	NO	NO		NO	Y
All India Institute Of Medical Sciences, Delhi	AIIMSD/21/498	Male	4	Y	Yes	2021-12-18	Negative	NO		Yes	2022-01-01	NO		-44548			Yes			NO			NO	NO	NO	NO	NO	NO	NO	NO		NO	Y
All India Institute Of Medical Sciences, Delhi	AIIMSD/21/501	Male	10	Y	Yes	2021-12-24	Negative	NO		Yes	2022-01-03	NO		-44554	All India Institute of Medical Sciences, Delhi		Yes			NO			NO	NO	NO	NO	NO	NO	NO	NO		NO	Y
All India Institute Of Medical Sciences, Delhi	AIIMSD/21/515	Female	70	Y	Yes	2021-12-23	Negative	NO		Yes	2022-01-19	NO		-44553	All India Institute of Medical Sciences, Delhi		NO			NO			NO	NO	NO	NO	NO	NO	NO	NO		NO
All India Institute Of Medical Sciences, Delhi	AIIMSD/21/001	Male	6	Y	Yes	2021-07-29	Negative	NO		Yes	2021-08-06	NO		-44406	All India Institute of Medical Sciences, Delhi		NO			NO			NO	NO	NO	NO	NO	NO	NO	NO		NO
All India Institute Of Medical Sciences, Delhi	AIIMSD/22/007	Male	3	M	Yes	2021-12-30	Negative	NO		Yes	2022-01-05	NO		-44560	All India Institute of Medical Sciences, Delhi		Yes			NO			NO	NO	NO	NO	NO	NO	NO	NO		NO
All India Institute Of Medical Sciences, Delhi	AIIMSD/22/062	Male	5	Y	Yes	2022-01-17	Negative	NO		Yes	2022-01-25	NO		-44578	All India Institute of Medical Sciences, Ansari Nagar, New Delhi, 110029		Yes			NO			NO	NO	NO	NO	NO	NO	NO	NO		NO
All India Institute Of Medical Sciences, Delhi	AIIMSD/22/101	Male	3	Y	Yes	2022-01-24	Negative	NO		Yes	2022-02-14	NO		-44585	All India Institute of Medical Sciences, Ansari Nagar, New Delhi, 110029		Yes			NO			NO	NO	NO	NO	NO	NO	NO	NO		NO	Y
All India Institute Of Medical Sciences, Delhi	AIIMSD/22/103	Female	2	Y	Yes	2022-01-26	Negative	NO		Yes	2022-02-19	NO		-44587	All India Institute of Medical Sciences, Ansari Nagar, New Delhi, 110029		Yes			NO			NO	NO	NO	NO	NO	NO	NO	NO		NO
All India Institute Of Medical Sciences, Delhi	AIIMSD/22/128	Male	2	Y	Yes	2022-02-05	Negative	NO		Yes	2022-02-21	NO		-44597	All India Institute of Medical Sciences, Ansari Nagar, New Delhi, 110029		NO			NO			NO	NO	NO	NO	NO	NO	NO	NO		NO	Y
All India Institute Of Medical Sciences, Delhi	AIIMSD/22/211	Male	1	Y	Yes	2022-02-23	Negative	NO		Yes	2022-03-04	NO		-44615	All India Institute of Medical Sciences, Ansari Nagar, New Delhi, 110029		Yes			NO			NO	NO	NO	NO	NO	NO	NO	NO		NO	Y
All India Institute Of Medical Sciences, Delhi	AIIMSD/22/239	Female	62	Y	No		Negative	NO		NO		NO		0	Mohna PHC, Mohna, Haryana, 121004 (Villages Deegh Pehladpur, Sagarpur and Sunped)		NO			NO			NO	NO	NO	NO	NO	NO	NO	NO		NO
All India Institute Of Medical Sciences, Delhi	AIIMSD/22/251	Male	4	Y	Yes	2022-03-13	Negative	NO		Yes	2022-03-15	NO		-44633	All India Institute of Medical Sciences, Ansari Nagar, New Delhi, 110029		Yes			NO			NO	NO	NO	NO	NO	NO	NO	NO		NO	Y
All India Institute Of Medical Sciences, Delhi	AIIMSD/22/258	Female	50	Y	No		Negative	NO		NO		NO		0	Day care, AIIMS, Ansari Nagar, New Delhi, 110029		NO			NO			NO	NO	NO	NO	NO	NO	NO	NO		NO
All India Institute Of Medical Sciences, Delhi	AIIMSD/22/259	Male	27	Y	No		Negative	NO		NO		NO		0	Day care, AIIMS, Ansari Nagar, New Delhi, 110029		NO			NO			NO	NO	NO	NO	NO	NO	NO	NO		NO
All India Institute Of Medical Sciences, Delhi	AIIMSD/22/260	Male	35	Y	No		Negative	NO		NO		NO		0	Day care, AIIMS, Ansari Nagar, New Delhi, 110029		NO			NO			NO	NO	NO	NO	NO	NO	NO	NO		NO
All India Institute Of Medical Sciences, Delhi	AIIMSD/22/323	Male	79	Y	No		Negative	NO		NO		NO		0	Day care, AIIMS, Ansari Nagar, New Delhi, 110029		NO			NO			NO	NO	NO	NO	NO	NO	NO	NO		NO	Y
All India Institute Of Medical Sciences, Delhi	AIIMSD/22/374	Male	56	Y	Yes	2022-04-07	Negative	NO		Yes	2022-05-14	NO		-44658	All India Institute of Medical Sciences, Ansari Nagar, New Delhi, 110029		Yes			NO			NO	NO	NO	NO	NO	NO	NO	NO		NO
All India Institute Of Medical Sciences, Delhi	AIIMSD/22/381	Male	9	M	Yes	2022-04-14	Negative	NO		Yes	2022-04-19	NO		-44665	All India Institute of Medical Sciences, Ansari Nagar, New Delhi, 110029		NO			NO			NO	NO	NO	NO	NO	NO	NO	NO		NO	Y
All India Institute Of Medical Sciences, Delhi	AIIMSD/22/382	Male	9	M	Yes	2022-04-14	Negative	NO		Yes	2022-04-22	NO		-44665	All India Institute of Medical Sciences, Ansari Nagar, New Delhi, 110029		NO			NO			NO	NO	NO	NO	NO	NO	NO	NO		NO	Y
All India Institute Of Medical Sciences, Delhi	AIIMSD/22/420	Female	68	Y	No		Negative	NO		NO		NO		0	Mohna PHC, Mohna, Haryana, 121004 (Villages Deegh Pehladpur, Sagarpur and Sunped)		NO			NO			NO	NO	NO	NO	NO	NO	NO	NO		NO
All India Institute Of Medical Sciences, Delhi	AIIMSD/22/422	Female	74	Y	No		Negative	NO		NO		NO		0	Mohna PHC, Mohna, Haryana, 121004 (Villages Deegh Pehladpur, Sagarpur and Sunped)		NO			NO			NO	NO	NO	NO	NO	NO	NO	NO		NO
All India Institute Of Medical Sciences, Delhi	AIIMSD/21/066	Male	3	Y	Yes	2021-08-24	Negative	Yes	2021-08-24	Yes	2021-09-15	NO		-44432			Yes			Yes			NO	NO	NO	NO	NO	NO	NO	NO		NO
All India Institute Of Medical Sciences, Delhi	AIIMSD/21/069	Male	2	Y	No		Negative	NO		NO		NO		0			NO			NO			NO	NO	NO	NO	NO	NO	NO	NO		NO
All India Institute Of Medical Sciences, Delhi	AIIMSD/21/076	Male	13	Y	Yes	2021-08-14	Negative	NO		Yes	2021-10-09	NO		-44422			Yes			NO			NO	NO	NO	NO	NO	NO	NO	NO		NO
All India Institute Of Medical Sciences, Delhi	AIIMSD/21/083	Female	47	Y	Yes	2021-08-31	Negative	NO		Yes	2021-09-04	NO		-44439			NO			NO			NO	NO	NO	NO	NO	NO	NO	NO		NO
All India Institute Of Medical Sciences, Delhi	AIIMSD/21/099	Male	15	Y	Yes	2021-08-31	Negative	NO		Yes	2021-10-09	NO		-44439			Yes			NO			NO	NO	NO	NO	NO	NO	NO	NO		NO	Y
All India Institute Of Medical Sciences, Delhi	AIIMSD/21/101	Female	25	Y	Yes	2021-09-07	Negative	Yes	2021-09-07	Yes	2021-10-02	NO		-44446			Yes			NO			NO	NO	NO	NO	NO	NO	NO	NO		NO
All India Institute Of Medical Sciences, Delhi	AIIMSD/21/102	Male	11	M	Yes	2021-09-04	Negative	NO		NO		Yes	2021-09-09	5			NO			NO			NO	NO	NO	NO	NO	NO	NO	NO		NO	Y
All India Institute Of Medical Sciences, Delhi	AIIMSD/21/103	Female	38	Y	Yes	2021-09-02	Negative	NO		Yes	2021-09-11	NO		-44441			NO			NO			NO	NO	NO	NO	NO	NO	NO	NO		NO	Y
All India Institute Of Medical Sciences, Delhi	AIIMSD/21/119	Female	27	Y	Yes	2021-09-12	Positive	NO		Yes	2021-09-17	NO		-44451			NO			NO			NO	NO	NO	NO	Yes	Yes	NO	NO	Y	NO
All India Institute Of Medical Sciences, Delhi	AIIMSD/21/178	Female	40	Y	No		Positive	NO		NO		NO		0	PRC/ Day care, AIIMS, Delhi		NO			NO			Yes	Yes	NO	NO	NO	NO	NO	NO	Y	NO
All India Institute Of Medical Sciences, Delhi	AIIMSD/21/188	Female	7	Y	Yes	2021-10-01	Negative	NO		NO		Yes	2021-10-01	0			NO			NO			NO	NO	NO	NO	NO	NO	NO	NO		NO	Y
All India Institute Of Medical Sciences, Delhi	AIIMSD/21/189	Female	34	Y	Yes	2021-09-24	Negative	NO		Yes	2021-10-04	NO		-44463			NO			NO			NO	NO	NO	NO	NO	NO	NO	NO		NO
All India Institute Of Medical Sciences, Delhi	AIIMSD/21/192	Female	2	Y	Yes	2021-09-29	Negative	NO		Yes	2021-09-30	NO		-44468			NO			NO			NO	NO	NO	NO	NO	NO	NO	NO		NO	Y
All India Institute Of Medical Sciences, Delhi	AIIMSD/21/198	Female	1	M	Yes	2021-09-09	Negative	Yes	2021-09-09	NO		Yes	2021-10-24	45			Yes			Yes			NO	NO	NO	NO	NO	NO	NO	NO		NO
All India Institute Of Medical Sciences, Delhi	AIIMSD/21/201	Male	32	Y	Yes	2021-09-30	Negative	NO		Yes	2021-10-18	NO		-44469			Yes			NO			NO	NO	NO	NO	NO	NO	NO	NO		NO
All India Institute Of Medical Sciences, Delhi	AIIMSD/21/208	Male	1	Y	Yes	2021-09-29	Negative	Yes	2021-10-01	Yes	2021-10-14	NO		-44468			NO			NO			NO	NO	NO	NO	NO	NO	NO	NO		NO
All India Institute Of Medical Sciences, Delhi	AIIMSD/21/234	Male	3	Y	Yes	2021-10-11	Negative	NO		Yes	2021-10-17	NO		-44480			NO			NO			NO	NO	NO	NO	NO	NO	NO	NO		NO
All India Institute Of Medical Sciences, Delhi	AIIMSD/21/235	Female	29	Y	No		Negative	NO		NO		NO		0	PRC/ Day care, AIIMS, Delhi		NO			NO			NO	NO	NO	NO	NO	NO	NO	NO		NO	Y
All India Institute Of Medical Sciences, Delhi	AIIMSD/21/249	Male	24	Y	No		Negative	NO		NO		NO		0	PRC/ Day care, AIIMS, Delhi		NO			NO			NO	NO	NO	NO	NO	NO	NO	NO		NO
All India Institute Of Medical Sciences, Delhi	AIIMSD/21/259	Male	30	Y	Yes	2021-10-19	Negative	Yes	2021-10-19	NO		Yes	2021-10-21	2			NO			NO			NO	NO	NO	NO	NO	NO	NO	NO		NO
All India Institute Of Medical Sciences, Delhi	AIIMSD/21/277	Female	3	Y	Yes	2021-10-19	Negative	NO		Yes	2021-10-31	NO		-44488			NO			NO			NO	NO	NO	NO	NO	NO	NO	NO		NO	Y
All India Institute Of Medical Sciences, Delhi	AIIMSD/21/288	Male	3	Y	Yes	2021-10-26	Negative	NO		NO		Yes	2021-10-29	3			Yes			NO			NO	NO	NO	NO	NO	NO	NO	NO		NO	Y
All India Institute Of Medical Sciences, Delhi	AIIMSD/21/325	Male	8	M	Yes	2021-11-02	Negative	NO		Yes	2021-11-12	NO		-44502			Yes			NO			NO	NO	NO	NO	NO	NO	NO	NO		NO
All India Institute Of Medical Sciences, Delhi	AIIMSD/21/338	Male	42	Y	Yes	2021-11-09	Negative	Yes	2021-11-10	Yes	2021-11-15	NO		-44509			Yes			NO			NO	NO	NO	NO	NO	NO	NO	NO		NO	Y
All India Institute Of Medical Sciences, Delhi	AIIMSD/21/378	Male	3	Y	Yes	2021-11-20	Negative	NO		Yes	2021-12-22	NO		-44520			NO			NO			NO	NO	NO	NO	NO	NO	NO	NO		NO
All India Institute Of Medical Sciences, Delhi	AIIMSD/21/425	Male	13	Y	Yes	2021-12-05	Negative	Yes	2021-12-05	Yes	2021-12-08	NO		-44535	All India Institute of Medical Sciences, Delhi		Yes			Yes			NO	NO	NO	NO	NO	NO	NO	NO		NO
All India Institute Of Medical Sciences, Delhi	AIIMSD/21/453	Male	11	Y	Yes	2021-12-12	Negative	NO		Yes	2021-12-28	NO		-44542	All India Institute of Medical Sciences, Delhi		Yes			NO			NO	NO	NO	NO	NO	NO	NO	NO		NO	Y
All India Institute Of Medical Sciences, Delhi	AIIMSD/21/520	Male	58	Y	Yes	2021-12-23	Negative	NO		Yes	2022-01-17	NO		-44553	All India Institute of Medical Sciences, Delhi		Yes			NO			NO	NO	NO	NO	NO	NO	NO	NO		NO	Y
All India Institute Of Medical Sciences, Delhi	AIIMSD/22/104	Male	1	Y	Yes	2022-01-29	Negative	NO		Yes	2022-02-10	NO		-44590	All India Institute of Medical Sciences, Ansari Nagar, New Delhi, 110029		Yes			NO			NO	NO	NO	NO	NO	NO	NO	NO		NO	Y
All India Institute Of Medical Sciences, Delhi	AIIMSD/22/126	Male	4	M	Yes	2022-02-01	Negative	Yes	2022-02-06	Yes	2022-03-11	NO		-44593	All India Institute of Medical Sciences, Ansari Nagar, New Delhi, 110029		Yes			NO			NO	NO	NO	NO	NO	NO	NO	NO		NO	Y
All India Institute Of Medical Sciences, Delhi	AIIMSD/22/163	Male	60	Y	No		Negative	NO		NO		NO		0	Mohna PHC, Mohna, Haryana, 121004 (Villages Deegh Pehladpur, Sagarpur and Sunped)		NO			NO			NO	NO	NO	NO	NO	NO	NO	NO		NO
All India Institute Of Medical Sciences, Delhi	AIIMSD/22/226	Male	1	Y	Yes	2022-03-01	Negative	NO		Yes	2022-03-15	NO		-44621	All India Institute of Medical Sciences, Ansari Nagar, New Delhi, 110029		NO			NO			NO	NO	NO	NO	NO	NO	NO	NO		NO
All India Institute Of Medical Sciences, Delhi	AIIMSD/22/227	Female	2	Y	Yes	2022-03-05	Negative	NO		Yes	2022-03-10	NO		-44625	All India Institute of Medical Sciences, Ansari Nagar, New Delhi, 110029		NO			NO			NO	NO	NO	NO	NO	NO	NO	NO		NO
All India Institute Of Medical Sciences, Delhi	AIIMSD/22/299	Female	90	Y	No		Negative	NO		NO		NO		0	Panhera Khurd PHC, Panhera Kalan Road, Panhera Khurd, Haryana, 121004 (Villages Piala, Khandawali)		NO			NO			NO	NO	NO	NO	NO	NO	NO	NO		NO
All India Institute Of Medical Sciences, Delhi	AIIMSD/22/306	Female	60	Y	No		Negative	NO		NO		NO		0	Mohna PHC, Mohna, Haryana, 121004 (Villages Deegh Pehladpur, Sagarpur and Sunped)		NO			NO			NO	NO	NO	NO	NO	NO	NO	NO		NO
All India Institute Of Medical Sciences, Delhi	AIIMSD/22/313	Male	74	Y	No		Negative	NO		NO		NO		0	Mohna PHC, Mohna, Haryana, 121004 (Villages Deegh Pehladpur, Sagarpur and Sunped)		NO			NO			NO	NO	NO	NO	NO	NO	NO	NO		NO
All India Institute Of Medical Sciences, Delhi	AIIMSD/22/326	Female	31	Y	No		Negative	NO		NO		NO		0	EHS OPD, AIIMS, Ansari Nagar, New Delhi, 110029		NO			NO			NO	NO	NO	NO	NO	NO	NO	NO		NO
All India Institute Of Medical Sciences, Delhi	AIIMSD/22/341	Male	87	Y	No		Negative	NO		NO		NO		0	Mohna PHC, Mohna, Haryana, 121004 (Villages Deegh Pehladpur, Sagarpur and Sunped)		NO			NO			NO	NO	NO	NO	NO	NO	NO	NO		NO
All India Institute Of Medical Sciences, Delhi	AIIMSD/22/349	Male	2	Y	Yes	2022-04-07	Negative	Yes	2022-04-07	Yes	2022-04-19	NO		-44658	All India Institute of Medical Sciences, Ansari Nagar, New Delhi, 110029		Yes			NO			NO	NO	NO	NO	NO	NO	NO	NO		NO
All India Institute Of Medical Sciences, Delhi	AIIMSD/22/355	Female	70	Y	No		Negative	NO		NO		NO		0	Mohna PHC, Mohna, Haryana, 121004 (Villages Deegh Pehladpur, Sagarpur and Sunped)		NO			NO			NO	NO	NO	NO	NO	NO	NO	NO		NO
All India Institute Of Medical Sciences, Delhi	AIIMSD/22/356	Female	80	Y	No		Negative	NO		NO		NO		0	Mohna PHC, Mohna, Haryana, 121004 (Villages Deegh Pehladpur, Sagarpur and Sunped)		NO			NO			NO	NO	NO	NO	NO	NO	NO	NO		NO	Y
All India Institute Of Medical Sciences, Delhi	AIIMSD/22/376	Female	1	Y	Yes	2022-04-14	Negative	NO		NO		Yes	2022-04-23	9	All India Institute of Medical Sciences, Ansari Nagar, New Delhi, 110029		NO			NO			NO	NO	NO	NO	NO	NO	NO	NO		NO	Y
All India Institute Of Medical Sciences, Delhi	AIIMSD/22/377	Male	3	M	Yes	2022-04-14	Negative	NO		Yes	2022-06-19	NO		-44665	All India Institute of Medical Sciences, Ansari Nagar, New Delhi, 110029		NO			NO			NO	NO	NO	NO	NO	NO	NO	NO		NO	Y
All India Institute Of Medical Sciences, Delhi	AIIMSD/22/397	Male	64	Y	No		Negative	NO		NO		NO		0	Mohna PHC, Mohna, Haryana, 121004 (Villages Deegh Pehladpur, Sagarpur and Sunped)		NO			NO			NO	NO	NO	NO	NO	NO	NO	NO		NO
All India Institute Of Medical Sciences, Delhi	AIIMSD/22/379	Male	1	Y	Yes	2022-04-12	Negative	Yes	2022-04-12	Yes	2022-04-19	NO		-44663	All India Institute of Medical Sciences, Ansari Nagar, New Delhi, 110029		Yes			NO			NO	NO	NO	NO	NO	NO	NO	NO		NO	Y
All India Institute Of Medical Sciences, Delhi	AIIMSD/22/423	Male	70	Y	No		Negative	NO		NO		NO		0	Mohna PHC, Mohna, Haryana, 121004 (Villages Deegh Pehladpur, Sagarpur and Sunped)		NO			NO			NO	NO	NO	NO	NO	NO	NO	NO		NO
All India Institute Of Medical Sciences, Delhi	AIIMSD/21/035	Male	7	Y	Yes	2021-08-13	Negative	Yes	2021-08-13	Yes	2021-08-22	NO		-44421			Yes			NO			NO	NO	NO	NO	NO	NO	NO	NO		NO	Y
All India Institute Of Medical Sciences, Delhi	AIIMSD/21/037	Male	6	Y	Yes	2021-08-14	Negative	Yes	2021-08-14	Yes	2021-08-16	NO		-44422			Yes			Yes			NO	NO	NO	NO	NO	NO	NO	NO		NO
All India Institute Of Medical Sciences, Delhi	AIIMSD/21/130	Male	51	Y	Yes	2021-09-10	Negative	NO		Yes	2021-09-23	NO		-44449			NO			NO			NO	NO	NO	NO	NO	NO	NO	NO		NO	Y
All India Institute Of Medical Sciences, Delhi	AIIMSD/21/133	Male	2	M	Yes	2021-09-17	Negative	Yes	2021-09-17	Yes	2021-09-25	NO		-44456			Yes			Yes			NO	NO	NO	NO	NO	NO	NO	NO		NO
All India Institute Of Medical Sciences, Delhi	AIIMSD/21/187	Male	1	Y	Yes	2021-09-29	Negative	NO		Yes	2021-10-06	NO		-44468			NO			NO			NO	NO	NO	NO	NO	NO	NO	NO		NO	Y
All India Institute Of Medical Sciences, Delhi	AIIMSD/21/213	Male	9	M	Yes	2021-09-29	Negative	NO		Yes	2021-10-06	NO		-44468			NO			NO			NO	NO	NO	NO	NO	NO	NO	NO		NO
All India Institute Of Medical Sciences, Delhi	AIIMSD/21/214	Male	1	Y	Yes	2021-09-29	Negative	NO		Yes	2021-10-14	NO		-44468			Yes			NO			NO	NO	NO	NO	NO	NO	NO	NO		NO	Y
All India Institute Of Medical Sciences, Delhi	AIIMSD/21/221	Female	5	M	No		Negative	NO		NO		NO		0	PRC/ Day care, AIIMS, Delhi		NO			NO			NO	NO	NO	NO	NO	NO	NO	NO		NO	Y
All India Institute Of Medical Sciences, Delhi	AIIMSD/21/247	Male	16	Y	Yes	2021-10-13	Negative	NO		Yes	2021-10-26	NO		-44482			Yes			NO			NO	NO	NO	NO	NO	NO	NO	NO		NO	Y
All India Institute Of Medical Sciences, Delhi	AIIMSD/21/250	Female	63	Y	Yes	2021-10-15	Negative	Yes	2021-10-15	Yes	2021-10-23	NO		-44484			Yes			NO			NO	NO	NO	NO	NO	NO	NO	NO		NO	Y
All India Institute Of Medical Sciences, Delhi	AIIMSD/21/280	Male	1	Y	Yes	2021-10-19	Negative	NO		Yes	2021-10-29	NO		-44488			Yes			NO			NO	NO	NO	NO	NO	NO	NO	NO		NO	Y
All India Institute Of Medical Sciences, Delhi	AIIMSD/21/281	Male	10	Y	Yes	2021-10-25	Positive	NO		NO		Yes	2021-10-30	5			Yes			NO			NO	NO	NO	NO	Yes	Yes	NO	NO	Y	NO
All India Institute Of Medical Sciences, Delhi	AIIMSD/21/282	Male	65	Y	Yes	2021-10-25	Negative	NO		Yes	2021-11-02	NO		-44494			Yes			NO			NO	NO	NO	NO	NO	NO	NO	NO		NO	Y
All India Institute Of Medical Sciences, Delhi	AIIMSD/21/295	Male	72	Y	No		Negative	NO		NO		NO		0	EHS OPD, All India Institute of Medical Sciences, Delhi		NO			NO			NO	NO	NO	NO	NO	NO	NO	NO		NO	Y
All India Institute Of Medical Sciences, Delhi	AIIMSD/21/323	Male	5	Y	Yes	2021-11-05	Negative	NO		Yes	2021-11-28	NO		-44505			Yes			NO			NO	NO	NO	NO	NO	NO	NO	NO		NO	Y
All India Institute Of Medical Sciences, Delhi	AIIMSD/21/355	Male	26	Y	Yes	2021-11-10	Negative	NO		Yes	2021-11-21	NO		-44510			NO			NO			NO	NO	NO	NO	NO	NO	NO	NO		NO
All India Institute Of Medical Sciences, Delhi	AIIMSD/21/365	Female	64	Y	No		Negative	NO		NO		NO		-44510			NO			NO			NO	NO	NO	NO	NO	NO	NO	NO		NO	Y
All India Institute Of Medical Sciences, Delhi	AIIMSD/21/362	Female	37	Y	No		Negative	NO		NO		NO		0	EHS OPD, All India Institute of Medical Sciences, Delhi		NO			NO			NO	NO	NO	NO	NO	NO	NO	NO		NO	Y
All India Institute Of Medical Sciences, Delhi	AIIMSD/21/402	Male	2	Y	Yes	2021-11-29	Negative	Yes	2021-11-29	Yes	2021-12-20	NO		-44529			Yes			NO			NO	NO	NO	NO	NO	NO	NO	NO		NO
All India Institute Of Medical Sciences, Delhi	AIIMSD/21/403	Male	10	Y	Yes	2021-11-23	Negative	NO		Yes	2021-12-03	NO		-44523			NO			NO			NO	NO	NO	NO	NO	NO	NO	NO		NO	Y
All India Institute Of Medical Sciences, Delhi	AIIMSD/21/426	Female	1	Y	Yes	2021-12-04	Negative	NO		Yes	2021-12-11	NO		-44534	All India Institute of Medical Sciences, Delhi		Yes			NO			NO	NO	NO	NO	NO	NO	NO	NO		NO	Y
All India Institute Of Medical Sciences, Delhi	AIIMSD/21/465	Female	20	Y	Yes	2021-12-09	Negative	NO		Yes	2022-01-01	NO		-44539	All India Institute of Medical Sciences, Delhi		NO			NO			NO	NO	NO	NO	NO	NO	NO	NO		NO
All India Institute Of Medical Sciences, Delhi	AIIMSD/21/469	Male	26	Y	Yes	2021-12-09	Negative	NO		Yes	2021-12-16	NO		-44539	All India Institute of Medical Sciences, Delhi		NO			NO			NO	NO	NO	NO	NO	NO	NO	NO		NO
All India Institute Of Medical Sciences, Delhi	AIIMSD/21/504	Male	30	Y	Yes	2021-12-21	Negative	NO		NO		Yes	2022-01-06	16	All India Institute of Medical Sciences, Delhi		Yes			NO			NO	NO	NO	NO	NO	NO	NO	NO		NO	Y
All India Institute Of Medical Sciences, Delhi	AIIMSD/21/505	Male	5	M	Yes	2021-12-28	Negative	Yes	2021-12-28	Yes	2022-01-12	NO		-44558	All India Institute of Medical Sciences, Delhi		Yes			NO			NO	NO	NO	NO	NO	NO	NO	NO		NO
All India Institute Of Medical Sciences, Delhi	AIIMSD/22/026	Female	18	Y	Yes	2022-01-01	Positive	NO		Yes	2022-01-08	NO		-44562	All India Institute of Medical Sciences, Ansari Nagar, New Delhi, 110029		NO			NO			NO	NO	NO	NO	NO	NO	NO	NO		Yes
All India Institute Of Medical Sciences, Delhi	AIIMSD/22/117	Male	45	Y	Yes	2022-01-28	Negative	NO		Yes	2022-02-15	NO		-44589	All India Institute of Medical Sciences, Ansari Nagar, New Delhi, 110029		NO			NO			NO	NO	NO	NO	NO	NO	NO	NO		NO
All India Institute Of Medical Sciences, Delhi	AIIMSD/22/178	Male	4	Y	Yes	2022-02-16	Negative	NO		Yes	2022-02-27	NO		-44608	All India Institute of Medical Sciences, Ansari Nagar, New Delhi, 110029		NO			NO			NO	NO	NO	NO	NO	NO	NO	NO		NO	Y
All India Institute Of Medical Sciences, Delhi	AIIMSD/22/185	Male	90	Y	No		Negative	NO		NO		NO		0	Mohna PHC, Mohna, Haryana, 121004 (Villages Deegh Pehladpur, Sagarpur and Sunped)		NO			NO			NO	NO	NO	NO	NO	NO	NO	NO		NO	Y
All India Institute Of Medical Sciences, Delhi	AIIMSD/22/250	Male	40	Y	Yes	2022-03-03	Negative	NO		Yes	2022-03-12	NO		-44623	All India Institute of Medical Sciences, Ansari Nagar, New Delhi, 110029		NO			NO			NO	NO	NO	NO	NO	NO	NO	NO		NO
All India Institute Of Medical Sciences, Delhi	AIIMSD/22/357	Male	75	Y	No		Negative	NO		NO		NO		0	Mohna PHC, Mohna, Haryana, 121004 (Villages Deegh Pehladpur, Sagarpur and Sunped)		NO			NO			NO	NO	NO	NO	NO	NO	NO	NO		NO	Y
All India Institute Of Medical Sciences, Delhi	AIIMSD/22/416	Female	64	Y	No		Negative	NO		NO		NO		0	Mohna PHC, Mohna, Haryana, 121004 (Villages Deegh Pehladpur, Sagarpur and Sunped)		NO			NO			NO	NO	NO	NO	NO	NO	NO	NO		NO
All India Institute Of Medical Sciences, Delhi	AIIMSD/22/417	Male	72	Y	No		Negative	NO		NO		NO		0	Mohna PHC, Mohna, Haryana, 121004 (Villages Deegh Pehladpur, Sagarpur and Sunped)		NO			NO			NO	NO	NO	NO	NO	NO	NO	NO		NO
All India Institute Of Medical Sciences, Delhi	AIIMSD/21/020	Male	11	Y	No		Negative	NO		NO		NO		-44417			Yes			NO			NO	NO	NO	NO	NO	NO	NO	NO		NO
All India Institute Of Medical Sciences, Delhi	AIIMSD/21/023	Male	43	Y	No		Positive	NO		NO		NO		0			NO			NO			Yes	Yes	NO	NO	NO	NO	NO	NO	Y	NO	Y
All India Institute Of Medical Sciences, Delhi	AIIMSD/21/085	Female	66	Y	No		Negative	NO		NO		NO		0			NO			NO			NO	NO	NO	NO	NO	NO	NO	NO		NO
All India Institute Of Medical Sciences, Delhi	AIIMSD/21/095	Female	23	D	Yes	2021-08-31	Negative	Yes	2021-08-31	Yes	2021-09-10	NO		-44439			Yes			NO			NO	NO	NO	NO	NO	NO	NO	NO		NO
All India Institute Of Medical Sciences, Delhi	AIIMSD/21/107	Male	7	M	Yes	2021-09-04	Negative	Yes	2021-09-04	Yes	2021-09-28	NO		-44443			Yes			NO			NO	NO	NO	NO	NO	NO	NO	NO		NO
All India Institute Of Medical Sciences, Delhi	AIIMSD/21/113	Female	6	Y	Yes	2021-09-09	Negative	Yes	2021-09-09	Yes	2021-09-24	NO		-44448			Yes			Yes			NO	NO	NO	NO	NO	NO	NO	NO		NO	Y
All India Institute Of Medical Sciences, Delhi	AIIMSD/21/143	Female	4	Y	Yes	2021-09-13	Negative	Yes	2021-09-07	Yes	2021-09-25	NO		-44452			NO			NO			NO	NO	NO	NO	NO	NO	NO	NO		NO	Y
All India Institute Of Medical Sciences, Delhi	AIIMSD/21/148	Female	16	Y	No		Negative	NO		NO		NO		0			Yes			NO			NO	NO	NO	NO	NO	NO	NO	NO		NO	Y
All India Institute Of Medical Sciences, Delhi	AIIMSD/21/151	Female	3	M	Yes	2021-09-20	Negative	Yes	2021-09-20	Yes	2021-12-30	NO		-44459			Yes			Yes			NO	NO	NO	NO	NO	NO	NO	NO		NO	Y
All India Institute Of Medical Sciences, Delhi	AIIMSD/21/179	Male	43	Y	No		Negative	NO		NO		NO		0	PRC/ Day care, AIIMS, Delhi		NO			NO			NO	NO	NO	NO	NO	NO	NO	NO		NO
All India Institute Of Medical Sciences, Delhi	AIIMSD/21/199	Female	2	Y	No		Negative	NO		NO		NO		0	PRC/ Day care, AIIMS, Delhi		NO			NO			NO	NO	NO	NO	NO	NO	NO	NO		NO
All India Institute Of Medical Sciences, Delhi	AIIMSD/21/210	Female	54	Y	Yes	2021-10-01	Negative	Yes	2021-10-03	Yes	2021-10-25	NO		-44470			Yes			Yes			NO	NO	NO	NO	NO	NO	NO	NO		NO	Y
All India Institute Of Medical Sciences, Delhi	AIIMSD/21/217	Female	35	Y	No		Negative	NO		NO		NO		-44468			Yes			NO			NO	NO	NO	NO	NO	NO	NO	NO		NO
All India Institute Of Medical Sciences, Delhi	AIIMSD/21/225	Male	11	Y	No		Negative	NO		NO		NO		0	PRC/ Day care, AIIMS, Delhi		NO			NO			NO	NO	NO	NO	NO	NO	NO	NO		NO	Y
All India Institute Of Medical Sciences, Delhi	AIIMSD/21/232	Male	3	Y	Yes	2021-10-07	Negative	NO		Yes	2021-10-28	NO		-44476			Yes			NO			NO	NO	NO	NO	NO	NO	NO	NO		NO	Y
All India Institute Of Medical Sciences, Delhi	AIIMSD/21/274	Male	1	Y	Yes	2021-10-23	Negative	Yes	2021-10-23	Yes	2021-12-04	NO		-44492			NO			Yes			NO	NO	NO	NO	NO	NO	NO	NO		NO
All India Institute Of Medical Sciences, Delhi	AIIMSD/21/278	Female	1	Y	Yes	2021-10-25	Negative	Yes	2021-10-20	Yes	2021-11-16	NO		-44494			Yes			NO			NO	NO	NO	NO	NO	NO	NO	NO		NO
All India Institute Of Medical Sciences, Delhi	AIIMSD/21/287	Male	1	Y	Yes	2021-10-23	Negative	Yes	2021-10-23	Yes	2021-12-04	NO		-44492			NO			NO			NO	NO	NO	NO	NO	NO	NO	NO		NO
All India Institute Of Medical Sciences, Delhi	AIIMSD/21/335	Male	26	Y	Yes	2021-11-02	Negative	NO		Yes	2021-11-14	NO		-44502			NO			NO			NO	NO	NO	NO	NO	NO	NO	NO		NO	Y
All India Institute Of Medical Sciences, Delhi	AIIMSD/21/327	Male	3	Y	Yes	2021-11-07	Negative	Yes	2021-11-08	Yes	2021-12-07	NO		-44507			Yes			NO			NO	NO	NO	NO	NO	NO	NO	NO		NO
All India Institute Of Medical Sciences, Delhi	AIIMSD/21/351	Male	63	Y	Yes	2021-11-16	Negative	NO		Yes	2021-11-24	NO		-44516			NO			NO			NO	NO	NO	NO	NO	NO	NO	NO		NO	Y
All India Institute Of Medical Sciences, Delhi	AIIMSD/21/427	Male	6	M	Yes	2021-11-28	Negative	NO		Yes	2021-12-24	NO		-44528	All India Institute of Medical Sciences, Delhi		Yes			NO			NO	NO	NO	NO	NO	NO	NO	NO		NO
All India Institute Of Medical Sciences, Delhi	AIIMSD/21/472	Female	15	Y	No		Negative	NO		NO		NO		-44538	All India Institute of Medical Sciences, Delhi		NO			NO			NO	NO	NO	NO	NO	NO	NO	NO		NO
All India Institute Of Medical Sciences, Delhi	AIIMSD/21/499	Female	21	Y	Yes	2021-12-22	Negative	Yes	2021-12-23	Yes	2022-01-03	NO		-44552	All India Institute of Medical Sciences, Delhi		Yes			NO			NO	NO	NO	NO	NO	NO	NO	NO		NO
All India Institute Of Medical Sciences, Delhi	AIIMSD/22/050	Male	50	Y	Yes	2022-01-05	Negative	NO		Yes	2022-01-18	NO		-44566	All India Institute of Medical Sciences, Ansari Nagar, New Delhi, 110029		NO			NO			NO	NO	NO	NO	NO	NO	NO	NO		NO	Y
All India Institute Of Medical Sciences, Delhi	AIIMSD/22/277	Male	3	Y	Yes	2022-03-14	Negative	NO		Yes	2022-03-26	NO		-44634	All India Institute of Medical Sciences, Ansari Nagar, New Delhi, 110029		NO			NO			NO	NO	NO	NO	NO	NO	NO	NO		NO	Y
All India Institute Of Medical Sciences, Delhi	AIIMSD/22/302	Male	1	M	Yes	2022-03-20	Negative	NO		Yes	2022-04-04	NO		-44640	None		Yes			NO			NO	NO	NO	NO	NO	NO	NO	NO		NO
All India Institute Of Medical Sciences, Delhi	AIIMSD/21/038	Male	7	Y	Yes	2021-08-14	Negative	Yes	2021-08-14	Yes	2021-10-15	NO		-44422			Yes			Yes			NO	NO	NO	NO	NO	NO	NO	NO		NO	Y
All India Institute Of Medical Sciences, Delhi	AIIMSD/21/112	Male	9	Y	Yes	2021-09-10	Negative	Yes	2021-09-10	Yes	2021-09-23	NO		-44449	All India Institute of Medical Sciences, Delhi		NO			Yes			NO	NO	NO	NO	NO	NO	NO	NO		NO
All India Institute Of Medical Sciences, Delhi	AIIMSD/21/122	Male	1	M	Yes	2021-09-10	Negative	NO		Yes	2021-09-22	NO		-44449			Yes			NO			NO	NO	NO	NO	NO	NO	NO	NO		NO
All India Institute Of Medical Sciences, Delhi	AIIMSD/21/155	Male	1	Y	Yes	2021-09-14	Negative	Yes	2021-09-10	Yes	2021-10-22	NO		-44453	All India Institute of Medical Sciences, Delhi		Yes			NO			NO	NO	NO	NO	NO	NO	NO	NO		NO
All India Institute Of Medical Sciences, Delhi	AIIMSD/21/184	Female	6	Y	Yes	2021-09-22	Negative	Yes	2021-09-25	NO		Yes	2021-10-07	15			Yes			Yes			NO	NO	NO	NO	NO	NO	NO	NO		NO
All India Institute Of Medical Sciences, Delhi	AIIMSD/21/223	Female	13	Y	No		Negative	NO		NO		NK		-44480			NO			NO			NO	NO	NO	NO	NO	NO	NO	NO		NO
All India Institute Of Medical Sciences, Delhi	AIIMSD/21/273	Female	49	Y	Yes	2021-10-16	Negative	NO		Yes	2021-10-23	NO		-44485			NO			NO			NO	NO	NO	NO	NO	NO	NO	NO		NO	Y
All India Institute Of Medical Sciences, Delhi	AIIMSD/21/449	Male	6	M	Yes	2021-12-10	Negative	NO		Yes	2021-12-13	NO		-44540	All India Institute of Medical Sciences, Delhi		Yes			NO			NO	NO	NO	NO	NO	NO	NO	NO		NO	Y
All India Institute Of Medical Sciences, Delhi	AIIMSD/22/028	Male	1	Y	Yes	2022-01-01	Negative	NO		Yes	2022-01-24	NO		-44562	All India Institute of Medical Sciences, Ansari Nagar, New Delhi, 110029		NO			NO			NO	NO	NO	NO	NO	NO	NO	NO		NO	Y
All India Institute Of Medical Sciences, Delhi	AIIMSD/22/029	Male	48	Y	Yes	2022-01-02	Negative	NO		Yes	2022-01-28	NO		-44563	All India Institute of Medical Sciences, Ansari Nagar, New Delhi, 110029		NO			NO			NO	NO	NO	NO	NO	NO	NO	NO		NO	Y
All India Institute Of Medical Sciences, Delhi	AIIMSD/22/054	Male	24	Y	Yes	2022-01-16	Negative	NO		Yes	2022-02-15	NO		-44577	All India Institute of Medical Sciences, Ansari Nagar, New Delhi, 110029		NO			NO			NO	NO	NO	NO	NO	NO	NO	NO		NO
All India Institute Of Medical Sciences, Delhi	AIIMSD/22/287	Male	41	Y	Yes	2022-03-15	Negative	NO		Yes	2022-04-17	NO		-44635	All India Institute of Medical Sciences, Ansari Nagar, New Delhi, 110029		NO			NO			NO	NO	NO	NO	NO	NO	NO	NO		NO	Y
All India Institute Of Medical Sciences, Delhi	AIIMSD/22/383	Male	11	Y	Yes	2022-04-11	Negative	NO		NO		Yes	2022-04-20	9	All India Institute of Medical Sciences, Ansari Nagar, New Delhi, 110029		Yes			NO			NO	NO	NO	NO	NO	NO	NO	NO		NO
All India Institute Of Medical Sciences, Delhi	AIIMSD/22/401	Male	2	Y	Yes	2022-04-17	Negative	Yes	2022-04-18	Yes	2022-04-25	NO		-44668	All India Institute of Medical Sciences, Ansari Nagar, New Delhi, 110029		NO			Yes			NO	NO	NO	NO	NO	NO	NO	NO		NO
All India Institute Of Medical Sciences, Delhi	AIIMSD/21/046	Male	12	Y	Yes	2021-08-18	Negative	Yes	2021-08-18	Yes	2021-09-09	NO		-44426			NO			Yes			NO	NO	NO	NO	NO	NO	NO	NO		NO
All India Institute Of Medical Sciences, Delhi	AIIMSD/21/093	Male	1	Y	Yes	2021-09-03	Negative	NO		Yes	2021-09-17	NO		-44442			Yes			NO			NO	NO	NO	NO	NO	NO	NO	NO		NO	Y
All India Institute Of Medical Sciences, Delhi	AIIMSD/21/124	Female	15	Y	Yes	2021-09-11	Negative	NO		Yes	2021-09-18	NO		-44450			Yes			NO			NO	NO	NO	NO	NO	NO	NO	NO		NO	Y
All India Institute Of Medical Sciences, Delhi	AIIMSD/21/207	Male	1	Y	Yes	2021-10-05	Negative	NO		Yes	2021-10-13	NO		-44474			Yes			NO			NO	NO	NO	NO	NO	NO	NO	NO		NO	Y
All India Institute Of Medical Sciences, Delhi	AIIMSD/21/257	Male	10	M	Yes	2021-10-10	Negative	NO		Yes	2021-11-06	NO		-44479			NO			NO			NO	NO	NO	NO	NO	NO	NO	NO		NO
All India Institute Of Medical Sciences, Delhi	AIIMSD/21/262	Female	45	Y	No		Positive	NO		NO		NO		0			NO			NO			NO	NO	NO	NO	NO	NO	NO	NO		Yes	Y
All India Institute Of Medical Sciences, Delhi	AIIMSD/21/286	Female	41	Y	Yes	2021-10-25	Negative	NO		Yes	2021-11-28	NO		-44494			NO			NO			NO	NO	NO	NO	NO	NO	NO	NO		NO	Y
All India Institute Of Medical Sciences, Delhi	AIIMSD/21/297	Male	27	Y	No		Negative	NO		NO		NO		0	EHS OPD, All India Institute of Medical Sciences, Delhi		NO			NO			NO	NO	NO	NO	NO	NO	NO	NO		NO
All India Institute Of Medical Sciences, Delhi	AIIMSD/21/340	Male	11	Y	Yes	2021-11-02	Negative	NO		Yes	2021-11-13	NO		-44502			Yes			NO			NO	NO	NO	NO	NO	NO	NO	NO		NO	Y
All India Institute Of Medical Sciences, Delhi	AIIMSD/21/348	Male	5	Y	Yes	2021-11-13	Negative	Yes	2021-11-13	Yes	2021-11-28	NO		-44513			Yes			NO			NO	NO	NO	NO	NO	NO	NO	NO		NO	Y
All India Institute Of Medical Sciences, Delhi	AIIMSD/21/393	Female	90	Y	No		Negative	NO		NO		NO		-44515			NO			NO			NO	NO	NO	NO	NO	NO	NO	NO		NO	Y
All India Institute Of Medical Sciences, Delhi	AIIMSD/21/475	Female	2	Y	Yes	2021-12-10	Negative	NO		Yes	2022-01-07	NO		-44540	All India Institute of Medical Sciences, Delhi		NO			NO			NO	NO	NO	NO	NO	NO	NO	NO		NO	Y
All India Institute Of Medical Sciences, Delhi	AIIMSD/21/482	Female	15	Y	No		Negative	NO		NO		NO		0	EHS OPD, All India Institute of Medical Sciences, Delhi		NO			NO			NO	NO	NO	NO	NO	NO	NO	NO		NO
All India Institute Of Medical Sciences, Delhi	AIIMSD/22/078	Male	9	Y	Yes	2022-01-22	Negative	Yes	2022-01-22	Yes	2022-02-05	NO		-44583	All India Institute of Medical Sciences, Ansari Nagar, New Delhi, 110029		Yes			NO			NO	NO	NO	NO	NO	NO	NO	NO		NO
All India Institute Of Medical Sciences, Delhi	AIIMSD/22/339	Male	74	Y	No		Negative	NO		NO		NO		0	Panhera Khurd PHC, Panhera Kalan Road, Panhera Khurd, Haryana, 121004 (Villages Piala, Khandawali)		NO			NO			NO	NO	NO	NO	NO	NO	NO	NO		NO
All India Institute Of Medical Sciences, Delhi	AIIMSD/22/392	Female	66	Y	No		Negative	NO		NO		NO		0	Mohna PHC, Mohna, Haryana, 121004 (Villages Deegh Pehladpur, Sagarpur and Sunped)		NO			NO			NO	NO	NO	NO	NO	NO	NO	NO		NO
All India Institute Of Medical Sciences, Delhi	AIIMSD/21/146	Male	4	Y	Yes	2021-09-18	Positive	NO		Yes	2021-09-29	NO		-44457	All India Institute of Medical Sciences, Delhi		NO			NO			NO	NO	NO	NO	Yes	Yes	NO	NO	Y	NO	Y
All India Institute Of Medical Sciences, Delhi	AIIMSD/21/229	Male	2	M	Yes	2021-10-13	Negative	NO		Yes	2021-10-16	NO		-44482	All India Institute of Medical Sciences, Delhi		NO			NO			NO	NO	NO	NO	NO	NO	NO	NO		NO	Y
All India Institute Of Medical Sciences, Delhi	AIIMSD/21/261	Male	77	Y	Yes	2021-10-15	Negative	Yes	2021-10-16	NO		Yes	2021-11-10	26			Yes			NO			NO	NO	NO	NO	NO	NO	NO	NO		NO	Y
All India Institute Of Medical Sciences, Delhi	AIIMSD/21/318	Male	38	Y	No		Negative	NO		NO		NO		0	PRC/ Day care, AIIMS, Delhi		NO			NO			NO	NO	NO	NO	NO	NO	NO	NO		NO
All India Institute Of Medical Sciences, Delhi	AIIMSD/21/321	Male	40	Y	Yes	2021-10-31	Negative	Yes	2021-11-01	Yes	2021-11-25	NO		-44500			Yes			NO			NO	NO	NO	NO	NO	NO	NO	NO		NO	Y
All India Institute Of Medical Sciences, Delhi	AIIMSD/21/356	Male	38	Y	Yes	2021-11-06	Negative	NO		Yes	2021-11-19	NO		-44506			Yes			NO			NO	NO	NO	NO	NO	NO	NO	NO		NO	Y
All India Institute Of Medical Sciences, Delhi	AIIMSD/21/400	Female	36	Y	Yes	2021-11-18	Negative	NO		Yes	2021-12-03	NO		-44518			NO			NO			NO	NO	NO	NO	NO	NO	NO	NO		NO
All India Institute Of Medical Sciences, Delhi	AIIMSD/21/450	Male	11	D	Yes	2021-12-01	Negative	Yes	2021-12-01	Yes	2022-01-29	NO		-44531	All India Institute of Medical Sciences, Delhi		NO			Yes			NO	NO	NO	NO	NO	NO	NO	NO		NO
All India Institute Of Medical Sciences, Delhi	AIIMSD/21/474	Male	11	M	Yes	2021-12-07	Negative	Yes	2021-12-07	Yes	2022-01-04	NO		-44537	All India Institute of Medical Sciences, Delhi		NO			Yes			NO	NO	NO	NO	NO	NO	NO	NO		NO
All India Institute Of Medical Sciences, Delhi	AIIMSD/22/156	Male	4	Y	Yes	2022-02-04	Negative	Yes	2022-02-04	Yes	2022-03-05	NO		-44596	All India Institute of Medical Sciences, Ansari Nagar, New Delhi, 110029		NO			NO			NO	NO	NO	NO	NO	NO	NO	NO		NO	Y
All India Institute Of Medical Sciences, Delhi	AIIMSD/22/152	Male	2	M	Yes	2022-02-11	Negative	NO		NO		Yes	2022-02-24	13	All India Institute of Medical Sciences, Ansari Nagar, New Delhi, 110029		Yes			NO			NO	NO	NO	NO	NO	NO	NO	NO		NO
All India Institute Of Medical Sciences, Delhi	AIIMSD/21/036	Male	28	Y	Yes	2021-08-04	Negative	NO		Yes	2021-08-20	NO		-44412			NO			NO			NO	NO	NO	NO	NO	NO	NO	NO		NO
All India Institute Of Medical Sciences, Delhi	AIIMSD/21/079	Female	55	Y	Yes	2021-08-30	Negative	NO		Yes	2021-09-09	NO		-44438			Yes			NO			NO	NO	NO	NO	NO	NO	NO	NO		NO	Y
All India Institute Of Medical Sciences, Delhi	AIIMSD/21/150	Male	3	M	Yes	2021-09-21	Negative	Yes	2021-09-21	NO		Yes	2021-09-28	7			Yes			Yes			NO	NO	NO	NO	NO	NO	NO	NO		NO	Y
All India Institute Of Medical Sciences, Delhi	AIIMSD/21/238	Female	40	Y	No		Negative	NO		NO		NO		-44482			NO			NO			NO	NO	NO	NO	NO	NO	NO	NO		NO
All India Institute Of Medical Sciences, Delhi	AIIMSD/21/333	Male	15	Y	Yes	2021-11-02	Negative	NO		Yes	2021-12-10	NO		-44502			NO			NO			NO	NO	NO	NO	NO	NO	NO	NO		NO	Y
All India Institute Of Medical Sciences, Delhi	AIIMSD/21/349	Female	59	Y	Yes	2021-11-13	Negative	NO		Yes	2021-11-14	NO		-44513			Yes			N			NO	NO	NO	NO	NO	NO	NO	NO		NO
All India Institute Of Medical Sciences, Delhi	AIIMSD/21/428	Female	3	Y	Yes	2021-12-03	Negative	NO		Yes	2021-12-10	NO		-44533	All India Institute of Medical Sciences, Delhi		Yes			NO			NO	NO	NO	NO	NO	NO	NO	NO		NO
All India Institute Of Medical Sciences, Delhi	AIIMSD/21/503	Male	26	Y	Yes	2021-12-23	Negative	Yes	2021-12-23	Yes	2022-01-25	NO		-44553	All India Institute of Medical Sciences, Delhi		Yes			Yes			NO	NO	NO	NO	NO	NO	NO	NO		NO	Y
All India Institute Of Medical Sciences, Delhi	AIIMSD/22/172	Male	4	Y	Yes	2022-02-04	Negative	NO		Yes	2022-02-22	NO		-44596	All India Institute of Medical Sciences, Ansari Nagar, New Delhi, 110029		NO			NO			NO	NO	NO	NO	NO	NO	NO	NO		NO	Y
All India Institute Of Medical Sciences, Delhi	AIIMSD/22/278	Female	58	Y	Yes	2022-03-19	Negative	NO		Yes	2022-03-28	NO		-44639	All India Institute of Medical Sciences, Ansari Nagar, New Delhi, 110029		Yes			NO			NO	NO	NO	NO	NO	NO	NO	NO		NO	Y
All India Institute Of Medical Sciences, Delhi	AIIMSD/21/054	Male	62	Y	Yes	2021-08-23	Negative	Yes	2021-08-23	NO		Yes	2021-08-24	1			Yes			NO			NO	NO	NO	NO	NO	NO	NO	NO		NO
All India Institute Of Medical Sciences, Delhi	AIIMSD/21/055	Male	50	Y	Yes	2021-08-21	Negative	NO		Yes	2021-08-25	NO		-44429			Yes			NO			NO	NO	NO	NO	NO	NO	NO	NO		NO
All India Institute Of Medical Sciences, Delhi	AIIMSD/21/105	Female	22	Y	Yes	2021-09-08	Negative	Yes	2021-09-08	Yes	2021-09-17	NO		-44447			Yes			NO			NO	NO	NO	NO	NO	NO	NO	NO		NO
All India Institute Of Medical Sciences, Delhi	AIIMSD/21/266	Male	15	Y	Yes	2021-10-07	Negative	Yes	2021-10-07	NO		Yes	2021-10-21	14			NO			Yes			NO	NO	NO	NO	NO	NO	NO	NO		NO
All India Institute Of Medical Sciences, Delhi	AIIMSD/21/424	Male	3	M	Yes	2021-12-01	Negative	NO		Yes	2021-12-06	NO		-44531	All India Institute of Medical Sciences, Delhi		Yes			NO			NO	NO	NO	NO	NO	NO	NO	NO		NO
All India Institute Of Medical Sciences, Delhi	AIIMSD/22/331	Female	30	Y	Yes	2022-03-23	Negative	NO		Yes	2022-04-09	NO		-44643	All India Institute of Medical Sciences, Ansari Nagar, New Delhi, 110029		NO			NO			NO	NO	NO	NO	NO	NO	NO	NO		NO
All India Institute Of Medical Sciences, Delhi	AIIMSD/21/002	Female	37	Y	Yes	2021-07-30	Negative	Yes	2021-08-03	Yes	2021-08-12	NO		-44407			Yes			NO			NO	NO	NO	NO	NO	NO	NO	NO		NO
All India Institute Of Medical Sciences, Delhi	AIIMSD/21/018	Female	15	Y	Yes	2021-08-06	Negative	Yes	2021-08-06	Yes	2021-08-20	NO		-44414			Yes			Yes			NO	NO	NO	NO	NO	NO	NO	NO		NO
All India Institute Of Medical Sciences, Delhi	AIIMSD/21/061	Male	50	Y	No		Negative	NO		NO		NO		0			Yes			NO			NO	NO	NO	NO	NO	NO	NO	NO		NO
All India Institute Of Medical Sciences, Delhi	AIIMSD/21/200	Female	8	M	Yes	2021-10-03	Negative	Yes	2021-10-01	Yes	2021-12-17	NO		-44472			NO			Yes			NO	NO	NO	NO	NO	NO	NO	NO		NO	Y
All India Institute Of Medical Sciences, Delhi	AIIMSD/21/265	Female	35	Y	No		Negative	NO		NO		NO		0	EHS OPD, All India Institute of Medical Sciences, Delhi		NO			NO			NO	NO	NO	NO	NO	NO	NO	NO		NO
All India Institute Of Medical Sciences, Delhi	AIIMSD/21/267	Male	39	Y	Yes	2021-10-06	Negative	NO		Yes	2022-01-02	NO		-44475			NO			N			NO	NO	NO	NO	NO	NO	NO	NO		NO	Y
All India Institute Of Medical Sciences, Delhi	AIIMSD/21/283	Male	77	Y	Yes	2021-10-15	Negative	Yes	2021-10-16	Yes	2021-11-10	NO		-44484			Yes			NO			NO	NO	NO	NO	NO	NO	NO	NO		NO
All India Institute Of Medical Sciences, Delhi	AIIMSD/21/300	Female	43	Y	Yes	2021-10-18	Negative	NO		Yes	2021-11-16	NO		-44487			NO			NO			NO	NO	NO	NO	NO	NO	NO	NO		NO
All India Institute Of Medical Sciences, Delhi	AIIMSD/21/507	Male	40	Y	Yes	2021-12-15	Negative	NO		Yes	2022-01-02	NO		-44545	All India Institute of Medical Sciences, Delhi		NO			NO			NO	NO	NO	NO	NO	NO	NO	NO		NO
All India Institute Of Medical Sciences, Delhi	AIIMSD/22/127	Male	8	Y	Yes	2022-01-24	Negative	Yes	2022-01-24	NO		Yes	2022-03-08	43	All India Institute of Medical Sciences, Ansari Nagar, New Delhi, 110029		NO			NO			NO	NO	NO	NO	NO	NO	NO	NO		NO
All India Institute Of Medical Sciences, Delhi	AIIMSD/21/030	Male	15	Y	Yes	2021-08-12	Negative	Yes	2021-08-12	NO		Yes	2021-08-24	12			NO			NO			NO	NO	NO	NO	NO	NO	NO	NO		NO
All India Institute Of Medical Sciences, Delhi	AIIMSD/21/162	Female	67	Y	Yes	2021-09-14	Negative	Yes	2021-09-14	Yes	2021-10-13	NO		-44453			NO			NO			NO	NO	NO	NO	NO	NO	NO	NO		NO
All India Institute Of Medical Sciences, Delhi	AIIMSD/22/289	Male	11	M	Yes	2022-03-23	Negative	NO		Yes	2022-04-01	NO		-44643	All India Institute of Medical Sciences, Ansari Nagar, New Delhi, 110029		Yes			NO			NO	NO	NO	NO	NO	NO	NO	NO		NO
All India Institute Of Medical Sciences, Delhi	AIIMSD/21/067	Male	4	Y	Yes	2021-08-22	Positive	Yes	2021-08-22	NO		Yes	2021-09-14	23			Yes			NO			Yes	NO	Yes	NO	NO	NO	NO	NO	Y	NO	Y
All India Institute Of Medical Sciences, Delhi	AIIMSD/21/068	Female	35	Y	Yes	2021-08-25	Negative	Yes	2021-08-25	Yes	2021-09-16	NO		-44433			Yes			Yes			NO	NO	NO	NO	NO	NO	NO	NO		NO
All India Institute Of Medical Sciences, Delhi	AIIMSD/21/514	Female	51	Y	Yes	2021-12-12	Negative	Yes	2021-12-12	NO		Yes	2021-12-29	17	All India Institute of Medical Sciences, Delhi		NO			NO			NO	NO	NO	NO	NO	NO	NO	NO		NO
All India Institute Of Medical Sciences, Delhi	AIIMSD/22/318	Male	56	Y	Yes	2022-03-12	Negative	NO		Yes	2022-05-14	NO		-44632	None		NO			N			NO	NO	NO	NO	NO	NO	NO	NO		NO	Y
All India Institute Of Medical Sciences, Delhi	AIIMSD/21/254	Male	3	M	Yes	2021-10-18	Negative	NO		Yes	2021-11-09	NO		-44487			Yes			NO			NO	NO	NO	NO	NO	NO	NO	NO		NO	Y
All India Institute Of Medical Sciences, Delhi	AIIMSD/21/263	Female	1	Y	Yes	2021-10-10	Negative	NO		Yes	2021-10-24	NO		-44479			NO			NO			NO	NO	NO	NO	NO	NO	NO	NO		NO	Y
All India Institute Of Medical Sciences, Delhi	AIIMSD/21/324	Female	8	Y	Yes	2021-11-02	Negative	NO		Yes	2021-11-10	NO		-44502			NO			NO			NO	NO	NO	NO	NO	NO	NO	NO		NO	Y
All India Institute Of Medical Sciences, Delhi	AIIMSD/21/506	Female	9	Y	Yes	2021-12-12	Negative	NO		NO		Yes	2022-01-04	23	All India Institute of Medical Sciences, Delhi		Yes			NO			NO	NO	NO	NO	NO	NO	NO	NO		NO	Y
All India Institute Of Medical Sciences, Delhi	AIIMSD/22/154	Female	10	Y	Yes	2022-01-28	Negative	Yes	2022-01-28	Yes	2022-03-04	NO		-44589	All India Institute of Medical Sciences, Ansari Nagar, New Delhi, 110029		Yes			NO			NO	NO	NO	NO	NO	NO	NO	NO		NO
All India Institute Of Medical Sciences, Delhi	AIIMSD/22/380	Male	49	Y	Yes	2022-03-29	Negative	NO		Yes	2022-04-26	NO		-44649	All India Institute of Medical Sciences, Ansari Nagar, New Delhi, 110029		Yes			NO			NO	NO	NO	NO	NO	NO	NO	NO		NO	Y
All India Institute Of Medical Sciences, Delhi	AIIMSD/21/071	Male	7	Y	Yes	2021-08-25	Positive	NO		Yes	2021-09-01	NO		-44433	All India Institute of Medical Sciences, Delhi		NO			NO			NO	NO	NO	NO	Yes	Yes	NO	NO	Y	NO
All India Institute Of Medical Sciences, Delhi	AIIMSD/22/006	Male	3	Y	Yes	2022-01-01	Negative	NO		Yes	2022-01-09	NO		-44562	All India Institute of Medical Sciences, Delhi		NO			NO			NO	NO	NO	NO	NO	NO	NO	NO		NO
All India Institute Of Medical Sciences, Delhi	AIIMSD/21/331	Male	7	M	Yes	2021-11-09	Negative	NO		Yes	2021-11-27	NO		-44509			Yes			NO			NO	NO	NO	NO	NO	NO	NO	NO		NO	Y
All India Institute Of Medical Sciences, Delhi	AIIMSD/21/125	Female	6	M	No		Negative	NO		NO		NO		0			Yes			NO			NO	NO	NO	NO	NO	NO	NO	NO		NO
All India Institute Of Medical Sciences, Delhi	AIIMSD/21/218	Male	90	Y	No		Negative	NO		NO		NO		-44475			NO			NO			NO	NO	NO	NO	NO	NO	NO	NO		NO	Y
All India Institute Of Medical Sciences, Delhi	AIIMSD/22/319	Male	7	Y	No		Negative	NO		NO		NO		0	Day care, AIIMS, Ansari Nagar, New Delhi, 110029		NO			NO			NO	NO	NO	NO	NO	NO	NO	NO		NO	Y
All India Institute Of Medical Sciences, Delhi	AIIMSD/21/202	Female	55	Y	Yes	2021-09-30	Negative	NO		Yes	2021-10-06	NO		-44469			Yes			NO			NO	NO	NO	NO	NO	NO	NO	NO		NO	Y
All India Institute Of Medical Sciences, Delhi	AIIMSD/22/137	Male	24	Y	Yes	2022-01-29	Negative	NO		Yes	2022-02-12	NO		-44590	All India Institute of Medical Sciences, Ansari Nagar, New Delhi, 110029		NO			NO			NO	NO	NO	NO	NO	NO	NO	NO		NO	Y
All India Institute Of Medical Sciences, Delhi	AIIMSD/22/212	Male	3	M	Yes	2022-01-15	Negative	NO		Yes	2022-03-11	NO		-44576	All India Institute of Medical Sciences, Ansari Nagar, New Delhi, 110029		Yes			NO			NO	NO	NO	NO	NO	NO	NO	NO		NO
All India Institute Of Medical Sciences, Raipur	AIIMSR/21/036	Male	32	Y	Yes	2021-09-13	Negative	NO		Yes	2021-09-25	NO	0	-44452	ALL INDIA INSTITUTE OF MEDICAL SCIENCE RAIPUR (C.G.)		NO			NO			NO	NO	NO	NO	NO	NO	NO	NO		NO
All India Institute Of Medical Sciences, Raipur	AIIMSR/21/092	Male	24	Y	Yes	2021-09-28	Negative	NO		Yes	2021-10-10	NO	0	-44467	ALL INDIA INSTITUTE OF MEDICAL SCIENCE RAIPUR (C.G.)		NO			NO			NO	NO	NO	NO	NO	NO	NO	NO		NO
All India Institute Of Medical Sciences, Raipur	AIIMSR/22/0186	Male	4	Y	No	NA	Negative	NO		Yes	NA	NO	0	#VALUE!	Urban Health Training Centre of AIIMS Raipur		NA	NA	NA	NA	NA	NA	NO	NO	NO	NO	NO	NO	NO	NO		NO
All India Institute Of Medical Sciences, Raipur	AIIMSR/21/018	Female	1	Y	Yes	2021-08-13	Negative	NO		Yes	2021-08-26	NO	0	-44421	ALL INDIA INSTITUTE OF MEDICAL SCIENCE RAIPUR (C.G.)		NO			NO			NO	NO	NO	NO	NO	NO	NO	NO		NO
All India Institute Of Medical Sciences, Raipur	AIIMSR/22/0161	Female	8	Y	Yes	2022-02-16	Negative	NO		Yes	2022-03-03	NO	0	-44608	ALL INDIA INSTITUTE OF MEDICAL SCIENCE RAIPUR (C.G.)		NO			NO			NO	NO	NO	NO	NO	NO	NO	NO		NO
All India Institute Of Medical Sciences, Raipur	AIIMSR/22/0184	Female	50	Y	No	NA	Negative	NO		Yes	NA	NO	0	#VALUE!	Urban Health Training Centre of AIIMS Raipur		NA	NA	NA	NA	NA	NA	NO	NO	NO	NO	NO	NO	NO	NO		NO
All India Institute Of Medical Sciences, Raipur	AIIMSR/22/0194	Female	5	Y	No	NA	Negative	NO		Yes	NA	NO	0	#VALUE!	Urban Health Training Centre of AIIMS Raipur		NA	NA	NA	NA	NA	NA	NO	NO	NO	NO	NO	NO	NO	NO		NO
All India Institute Of Medical Sciences, Raipur	AIIMSR/22/0204	Female	50	Y	No	NA	Negative	NO		Yes	NA	NO	0	#VALUE!	Urban Health Training Centre of AIIMS Raipur		NA	NA	NA	NA	NA	NA	NO	NO	NO	NO	NO	NO	NO	NO		NO
All India Institute Of Medical Sciences, Raipur	AIIMSR/22/0215	Female	33	Y	No	NA	Negative	NO		Yes	NA	NO	0	#VALUE!	Urban Health Training Centre of AIIMS Raipur		NA	NA	NA	NA	NA	NA	NO	NO	NO	NO	NO	NO	NO	NO		NO
All India Institute Of Medical Sciences, Raipur	AIIMSR/22/0232	Female	36	Y	No	NA	Negative	NO		Yes	NA	NO	0	#VALUE!	Urban Health Training Centre of AIIMS Raipur		NA	NA	NA	NA	NA	NA	NO	NO	NO	NO	NO	NO	NO	NO		NO
All India Institute Of Medical Sciences, Raipur	AIIMSR/22/0233	Male	46	Y	No	NA	Negative	NO		Yes	NA	NO	0	#VALUE!	Urban Health Training Centre of AIIMS Raipur		NA	NA	NA	NA	NA	NA	NO	NO	NO	NO	NO	NO	NO	NO		NO
All India Institute Of Medical Sciences, Raipur	AIIMSR/22/0237	Female	58	Y	Yes	2022-03-09	Negative	NO		Yes	2022-03-20	NO	0	-44629	ALL INDIA INSTITUTE OF MEDICAL SCIENCE RAIPUR (C.G.)		NO			NO			NO	NO	NO	NO	NO	NO	NO	NO		NO
All India Institute Of Medical Sciences, Raipur	AIIMSR/22/0242	Male	46	Y	No	NA	Negative	NO		Yes	NA	NO	0	#VALUE!	Urban Health Training Centre of AIIMS Raipur		NA	NA	NA	NA	NA	NA	NO	NO	NO	NO	NO	NO	NO	NO		NO
All India Institute Of Medical Sciences, Raipur	AIIMSR/22/0244	Female	55	Y	Yes	2022-03-10	Negative	NO		Yes	2022-03-28	NO	0	-44630	ALL INDIA INSTITUTE OF MEDICAL SCIENCE RAIPUR (C.G.)		NO			NO			NO	NO	NO	NO	NO	NO	NO	NO		NO
All India Institute Of Medical Sciences, Raipur	AIIMSR/22/0404	Female	27	Y	No	NA	Negative	NO		Yes	NA	NO	0	#VALUE!	Urban Health Training Centre of AIIMS Raipur		NA	NA	NA	NA	NA	NA	NO	NO	NO	NO	NO	NO	NO	NO		NO
All India Institute Of Medical Sciences, Raipur	AIIMSR/22/0415	Female	40	Y	No	NA	Negative	NO		Yes	NA	NO	0	#VALUE!	Urban Health Training Centre of AIIMS Raipur		NA	NA	NA	NA	NA	NA	NO	NO	NO	NO	NO	NO	NO	NO		NO
All India Institute Of Medical Sciences, Raipur	AIIMSR/22/0417	Male	5	Y	No	NA	Negative	NO		Yes	NA	NO	0	#VALUE!	Urban Health Training Centre of AIIMS Raipur		NA	NA	NA	NA	NA	NA	NO	NO	NO	NO	NO	NO	NO	NO		NO
All India Institute Of Medical Sciences, Raipur	AIIMSR/21/037	Female	41	Y	Yes	2021-09-13	Negative	NO		Yes	2021-09-24	NO	0	-44452	ALL INDIA INSTITUTE OF MEDICAL SCIENCE RAIPUR (C.G.)		NO			NO			NO	NO	NO	NO	NO	NO	NO	NO		NO
All India Institute Of Medical Sciences, Raipur	AIIMSR/21/072	Female	34	Y	Yes	2021-09-18	Negative	NO		Yes	2021-09-30	NO	0	-44457	ALL INDIA INSTITUTE OF MEDICAL SCIENCE RAIPUR (C.G.)		NO			NO			NO	NO	NO	NO	NO	NO	NO	NO		NO	Y
All India Institute Of Medical Sciences, Raipur	AIIMSR/21/0289	Female	50	Y	Yes	2021-11-24	Negative	NO		Yes	2021-12-05	NO	0	-44524			NO			NO			NO	NO	NO	NO	NO	NO	NO	NO		NO
All India Institute Of Medical Sciences, Raipur	AIIMSR/21/0374	Male	39	Y	Yes	2021-12-15	Negative	NO		Yes	2021-12-30	NO	0	-44545	All India Institute of Medical Sciences, Raipur, C.G.		NO			NO			NO	NO	NO	NO	NO	NO	NO	NO		NO
All India Institute Of Medical Sciences, Raipur	AIIMSR/22/034	Female	25	Y	Yes	2022-01-10	Negative	NO		Yes	2022-01-20	NO	0	-44571	ALL INDIA INSTITUTE OF MEDICAL SCIENCE RAIPUR (C.G.)		NO			NO			NO	NO	NO	NO	NO	NO	NO	NO		NO
All India Institute Of Medical Sciences, Raipur	AIIMSR/22/035	Male	25	Y	Yes	2022-01-10	Positive	NO		Yes	2022-01-18	NO	0	-44571	ALL INDIA INSTITUTE OF MEDICAL SCIENCE RAIPUR (C.G.)		NO			NO			NO	NO	NO	NO	NO	NO	NO	NO		Yes
All India Institute Of Medical Sciences, Raipur	AIIMSR/22/040	Male	50	Y	Yes	2022-01-12	Positive	NO		Yes	2022-01-19	NO	0	-44573	ALL INDIA INSTITUTE OF MEDICAL SCIENCE RAIPUR (C.G.)		NO			NO			NO	NO	NO	NO	NO	NO	NO	NO		Yes
All India Institute Of Medical Sciences, Raipur	AIIMSR/22/044	Female	26	Y	Yes	2022-01-13	Positive	NO		Yes	2022-01-21	NO	0	-44574	ALL INDIA INSTITUTE OF MEDICAL SCIENCE RAIPUR (C.G.)		NO			NO			NO	NO	NO	NO	NO	NO	NO	NO		Yes
All India Institute Of Medical Sciences, Raipur	AIIMSR/22/049	Male	35	Y	Yes	2022-01-12	Positive	NO		Yes	2022-01-19	NO	0	-44573	ALL INDIA INSTITUTE OF MEDICAL SCIENCE RAIPUR (C.G.)		NO			NO			NO	NO	NO	NO	NO	NO	NO	NO		Yes
All India Institute Of Medical Sciences, Raipur	AIIMSR/22/057	Male	11	Y	Yes	2022-01-17	Negative	NO		Yes	2022-01-26	NO	0	-44578	ALL INDIA INSTITUTE OF MEDICAL SCIENCE RAIPUR (C.G.)		NO			NO			NO	NO	NO	NO	NO	NO	NO	NO		NO
All India Institute Of Medical Sciences, Raipur	AIIMSR/22/059	Male	23	Y	Yes	2022-01-17	Negative	NO		Yes	2022-01-24	NO	0	-44578	ALL INDIA INSTITUTE OF MEDICAL SCIENCE RAIPUR (C.G.)		NO			NO			NO	NO	NO	NO	NO	NO	NO	NO		NO
All India Institute Of Medical Sciences, Raipur	AIIMSR/22/060	Male	30	Y	Yes	2022-01-17	Negative	NO		Yes	2022-01-26	NO	0	-44578	ALL INDIA INSTITUTE OF MEDICAL SCIENCE RAIPUR (C.G.)		NO			NO			NO	NO	NO	NO	NO	NO	NO	NO		NO
All India Institute Of Medical Sciences, Raipur	AIIMSR/22/062	Male	8	Y	Yes	2022-01-18	Positive	NO		Yes	2022-01-25	NO	0	-44579	ALL INDIA INSTITUTE OF MEDICAL SCIENCE RAIPUR (C.G.)		NO			NO			NO	NO	NO	NO	NO	NO	NO	NO		Yes
All India Institute Of Medical Sciences, Raipur	AIIMSR/22/063	Male	18	Y	Yes	2022-01-19	Negative	NO		Yes	2022-01-29	NO	0	-44580	ALL INDIA INSTITUTE OF MEDICAL SCIENCE RAIPUR (C.G.)		NO			NO			NO	NO	NO	NO	NO	NO	NO	NO		NO
All India Institute Of Medical Sciences, Raipur	AIIMSR/22/071	Male	23	Y	Yes	2022-01-20	Positive	NO		Yes	2022-01-29	NO	0	-44581	ALL INDIA INSTITUTE OF MEDICAL SCIENCE RAIPUR (C.G.)		NO			NO			NO	NO	NO	NO	NO	NO	NO	NO		Yes
All India Institute Of Medical Sciences, Raipur	AIIMSR/22/073	Male	52	Y	Yes	2022-01-20	Negative	NO		Yes	2022-02-01	NO	0	-44581	ALL INDIA INSTITUTE OF MEDICAL SCIENCE RAIPUR (C.G.)		NO			NO			NO	NO	NO	NO	NO	NO	NO	NO		NO
All India Institute Of Medical Sciences, Raipur	AIIMSR/22/075	Female	23	Y	No	NA	Positive	NO		Yes	NA	NO	0	#VALUE!	Urban Health Training Centre of AIIMS Raipur		NA	NA	NA	NA	NA	NA	NO	NO	NO	NO	NO	NO	NO	NO		Yes
All India Institute Of Medical Sciences, Raipur	AIIMSR/22/087	Female	42	Y	No	NA	Positive	NO		Yes	NA	NO	0	#VALUE!	Urban Health Training Centre of AIIMS Raipur		NA	NA	NA	NA	NA	NA	NO	NO	NO	NO	NO	NO	NO	NO		Yes
All India Institute Of Medical Sciences, Raipur	AIIMSR/22/096	Female	35	Y	No	NA	Positive	NO		Yes	NA	NO	0	#VALUE!	Urban Health Training Centre of AIIMS Raipur		NA	NA	NA	NA	NA	NA	NO	NO	NO	NO	NO	NO	NO	NO		Yes
All India Institute Of Medical Sciences, Raipur	AIIMSR/22/097	Female	36	Y	No	NA	Negative	NO		Yes	NA	NO	0	#VALUE!	Urban Health Training Centre of AIIMS Raipur		NA	NA	NA	NA	NA	NA	NO	NO	NO	NO	NO	NO	NO	NO		NO
All India Institute Of Medical Sciences, Raipur	AIIMSR/22/0110	Male	8	M	Yes	2022-01-30	Positive	NO		Yes	2022-02-08	NO	0	-44591	ALL INDIA INSTITUTE OF MEDICAL SCIENCE RAIPUR (C.G.)		NO	NA		NO			NO	NO	NO	NO	NO	NO	NO	NO		Yes
All India Institute Of Medical Sciences, Raipur	AIIMSR/22/0114	Male	20	Y	No	NA	Positive	NO		Yes	NA	NO	0	#VALUE!	Urban Health Training Centre of AIIMS Raipur		NA	NA	NA	NA	NA	NA	NO	NO	NO	NO	NO	NO	NO	NO		Yes
All India Institute Of Medical Sciences, Raipur	AIIMSR/22/0127	Female	74	Y	Yes	2022-02-06	Negative	NO		Yes	2022-02-15	NO	0	-44598	ALL INDIA INSTITUTE OF MEDICAL SCIENCE RAIPUR (C.G.)		NO			NO			NO	NO	NO	NO	NO	NO	NO	NO		NO
All India Institute Of Medical Sciences, Raipur	AIIMSR/22/0128	Male	17	Y	Yes	2022-02-07	Negative	NO		Yes	2022-02-18	NO	0	-44599	ALL INDIA INSTITUTE OF MEDICAL SCIENCE RAIPUR (C.G.)		NO			NO			NO	NO	NO	NO	NO	NO	NO	NO		NO
All India Institute Of Medical Sciences, Raipur	AIIMSR/22/0152	Female	22	Y	No	NA	Positive	NO		Yes	NA	NO	0	#VALUE!	Urban Health Training Centre of AIIMS Raipur		NA	NA	NA	NA	NA	NA	NO	NO	NO	NO	NO	NO	NO	NO		Yes
All India Institute Of Medical Sciences, Raipur	AIIMSR/22/0162	Female	12	Y	No	NA	Negative	NO		Yes	NA	NO	0	#VALUE!	Urban Health Training Centre of AIIMS Raipur		NA	NA	NA	NA	NA	NA	NO	NO	NO	NO	NO	NO	NO	NO		NO
All India Institute Of Medical Sciences, Raipur	AIIMSR/22/0171	Female	26	Y	No	NA	Negative	NO		Yes	NA	NO	0	#VALUE!	Urban Health Training Centre of AIIMS Raipur		NA	NA	NA	NA	NA	NA	NO	NO	NO	NO	NO	NO	NO	NO		NO
All India Institute Of Medical Sciences, Raipur	AIIMSR/22/0174	Male	55	Y	Yes	2022-02-16	Negative	NO		Yes	2022-02-28	NO	0	-44608	ALL INDIA INSTITUTE OF MEDICAL SCIENCE RAIPUR (C.G.)		NO			NO			NO	NO	NO	NO	NO	NO	NO	NO		NO
All India Institute Of Medical Sciences, Raipur	AIIMSR/22/0187	Female	70	Y	Yes	2022-02-21	Negative	NO		Yes	2022-03-03	NO	0	-44613	ALL INDIA INSTITUTE OF MEDICAL SCIENCE RAIPUR (C.G.)		NO			NO			NO	NO	NO	NO	NO	NO	NO	NO		NO	Y
All India Institute Of Medical Sciences, Raipur	AIIMSR/22/0189	Female	45	Y	Yes	2022-02-22	Negative	NO		Yes	2022-03-05	NO	0	-44614	ALL INDIA INSTITUTE OF MEDICAL SCIENCE RAIPUR (C.G.)		NO			NO			NO	NO	NO	NO	NO	NO	NO	NO		NO
All India Institute Of Medical Sciences, Raipur	AIIMSR/22/0190	Female	82	Y	Yes	2022-02-23	Negative	NO		Yes	2022-03-04	NO	0	-44615	ALL INDIA INSTITUTE OF MEDICAL SCIENCE RAIPUR (C.G.)		NO			NO			NO	NO	NO	NO	NO	NO	NO	NO		NO
All India Institute Of Medical Sciences, Raipur	AIIMSR/22/0196	Male	39	Y	No	NA	Negative	NO		Yes	NA	NO	0	#VALUE!	Urban Health Training Centre of AIIMS Raipur		NA	NA	NA	NA	NA	NA	NO	NO	NO	NO	NO	NO	NO	NO		NO
All India Institute Of Medical Sciences, Raipur	AIIMSR/22/0199	Male	65	Y	No	NA	Negative	NO		Yes	NA	NO	0	#VALUE!	Urban Health Training Centre of AIIMS Raipur		NA	NA	NA	NA	NA	NA	NO	NO	NO	NO	NO	NO	NO	NO		NO
All India Institute Of Medical Sciences, Raipur	AIIMSR/22/0201	Female	28	Y	No	NA	Negative	NO		Yes	NA	NO	0	#VALUE!	Urban Health Training Centre of AIIMS Raipur		NA	NA	NA	NA	NA	NA	NO	NO	NO	NO	NO	NO	NO	NO		NO
All India Institute Of Medical Sciences, Raipur	AIIMSR/22/0205	Male	71	Y	No	NA	Negative	NO		Yes	NA	NO	0	#VALUE!	Urban Health Training Centre of AIIMS Raipur		NA	NA	NA	NA	NA	NA	NO	NO	NO	NO	NO	NO	NO	NO		NO
All India Institute Of Medical Sciences, Raipur	AIIMSR/22/0210	Female	46	Y	No	NA	Negative	NO		Yes	NA	NO	0	#VALUE!	Urban Health Training Centre of AIIMS Raipur		NA	NA	NA	NA	NA	NA	NO	NO	NO	NO	NO	NO	NO	NO		NO
All India Institute Of Medical Sciences, Raipur	AIIMSR/22/0212	Male	59	Y	Yes	2022-02-28	Negative	NO		Yes	2022-03-11	NO	0	-44620	ALL INDIA INSTITUTE OF MEDICAL SCIENCE RAIPUR (C.G.)		NO			NO			NO	NO	NO	NO	NO	NO	NO	NO		NO
All India Institute Of Medical Sciences, Raipur	AIIMSR/22/0213	Male	58	Y	Yes	2022-03-02	Negative	NO		Yes	2022-03-13	NO	0	-44622	ALL INDIA INSTITUTE OF MEDICAL SCIENCE RAIPUR (C.G.)		NO			NO			NO	NO	NO	NO	NO	NO	NO	NO		NO
All India Institute Of Medical Sciences, Raipur	AIIMSR/22/0214	Female	32	Y	No	NA	Negative	NO		Yes	NA	NO	0	#VALUE!	Urban Health Training Centre of AIIMS Raipur		NA	NA	NA	NA	NA	NA	NO	NO	NO	NO	NO	NO	NO	NO		NO
All India Institute Of Medical Sciences, Raipur	AIIMSR/22/0218	Male	23	Y	Yes	2022-03-02	Negative	NO		Yes	2022-03-10	NO	0	-44622	ALL INDIA INSTITUTE OF MEDICAL SCIENCE RAIPUR (C.G.)		NO			NO			NO	NO	NO	NO	NO	NO	NO	NO		NO
All India Institute Of Medical Sciences, Raipur	AIIMSR/22/0219	Female	49	Y	No	NA	Positive	NO		Yes	NA	NO	0	#VALUE!	Urban Health Training Centre of AIIMS Raipur		NA	NA	NA	NA	NA	NA	NO	NO	NO	NO	NO	NO	NO	NO		Yes
All India Institute Of Medical Sciences, Raipur	AIIMSR/22/0221	Male	62	Y	Yes	2022-03-03	Negative	NO		Yes	2022-03-15	NO	0	-44623	ALL INDIA INSTITUTE OF MEDICAL SCIENCE RAIPUR (C.G.)		NO			NO			NO	NO	NO	NO	NO	NO	NO	NO		NO	Y
All India Institute Of Medical Sciences, Raipur	AIIMSR/22/0222	Male	21	Y	Yes	2022-03-03	Negative	NO		Yes	2022-03-13	NO	0	-44623	ALL INDIA INSTITUTE OF MEDICAL SCIENCE RAIPUR (C.G.)		NO			NO			NO	NO	NO	NO	NO	NO	NO	NO		NO
All India Institute Of Medical Sciences, Raipur	AIIMSR/22/0229	Male	26	Y	No	NA	Negative	NO		Yes	NA	NO	0	#VALUE!	Urban Health Training Centre of AIIMS Raipur		NA	NA	NA	NA	NA	NA	NO	NO	NO	NO	NO	NO	NO	NO		NO
All India Institute Of Medical Sciences, Raipur	AIIMSR/22/0234	Male	53	Y	No	NA	Negative	NO		Yes	NA	NO	0	#VALUE!	Urban Health Training Centre of AIIMS Raipur		NA	NA	NA	NA	NA	NA	NO	NO	NO	NO	NO	NO	NO	NO		NO
All India Institute Of Medical Sciences, Raipur	AIIMSR/22/0238	Male	22	Y	Yes	2022-03-08	Negative	NO		Yes	2022-03-18	NO	0	-44628	ALL INDIA INSTITUTE OF MEDICAL SCIENCE RAIPUR (C.G.)		NO			NO			NO	NO	NO	NO	NO	NO	NO	NO		NO
All India Institute Of Medical Sciences, Raipur	AIIMSR/22/0262	Female	5	Y	No	NA	Negative	NO		Yes	NA	NO	0	#VALUE!	Urban Health Training Centre of AIIMS Raipur		NA	NA	NA	NA	NA	NA	NO	NO	NO	NO	NO	NO	NO	NO		NO
All India Institute Of Medical Sciences, Raipur	AIIMSR/22/0364	Female	45	Y	No	NA	Negative	NO		Yes	NA	NO	0	#VALUE!	Urban Health Training Centre of AIIMS Raipur		NA	NA	NA	NA	NA	NA	NO	NO	NO	NO	NO	NO	NO	NO		NO
All India Institute Of Medical Sciences, Raipur	AIIMSR/22/0369	Female	18	Y	No	NA	Negative	NO		Yes	NA	NO	0	#VALUE!	Urban Health Training Centre of AIIMS Raipur		NA	NA	NA	NA	NA	NA	NO	NO	NO	NO	NO	NO	NO	NO		NO
All India Institute Of Medical Sciences, Raipur	AIIMSR/22/0377	Male	23	Y	No	NA	Negative	NO		Yes	NA	NO	0	#VALUE!	Urban Health Training Centre of AIIMS Raipur		NA	NA	NA	NA	NA	NA	NO	NO	NO	NO	NO	NO	NO	NO		NO
All India Institute Of Medical Sciences, Raipur	AIIMSR/22/0392	Female	31	Y	Yes	2022-04-20	Negative	NO		Yes	2022-05-03	NO	0	-44671	ALL INDIA INSTITUTE OF MEDICAL SCIENCE RAIPUR (C.G.)		NO			NO			NO	NO	NO	NO	NO	NO	NO	NO		NO
All India Institute Of Medical Sciences, Raipur	AIIMSR/22/0396	Female	70	Y	No	NA	Negative	NO		Yes	NA	NO	0	#VALUE!	Urban Health Training Centre of AIIMS Raipur		NA	NA	NA	NA	NA	NA	NO	NO	NO	NO	NO	NO	NO	NO		NO
All India Institute Of Medical Sciences, Raipur	AIIMSR/22/0398	Female	20	Y	No	NA	Negative	NO		Yes	NA	NO	0	#VALUE!	Urban Health Training Centre of AIIMS Raipur		NA	NA	NA	NA	NA	NA	NO	NO	NO	NO	NO	NO	NO	NO		NO
All India Institute Of Medical Sciences, Raipur	AIIMSR/22/0399	Male	45	Y	No	NA	Negative	NO		Yes	NA	NO	0	#VALUE!	Urban Health Training Centre of AIIMS Raipur		NA	NA	NA	NA	NA	NA	NO	NO	NO	NO	NO	NO	NO	NO		NO
All India Institute Of Medical Sciences, Raipur	AIIMSR/22/0410	Female	2	Y	No	NA	Negative	NO		Yes	NA	NO	0	#VALUE!	Urban Health Training Centre of AIIMS Raipur		NA	NA	NA	NA	NA	NA	NO	NO	NO	NO	NO	NO	NO	NO		NO
All India Institute Of Medical Sciences, Raipur	AIIMSR/22/0412	Female	30	Y	No	NA	Negative	NO		Yes	NA	NO	0	#VALUE!	Urban Health Training Centre of AIIMS Raipur		NA	NA	NA	NA	NA	NA	NO	NO	NO	NO	NO	NO	NO	NO		NO
All India Institute Of Medical Sciences, Raipur	AIIMSR/22/0414	Male	2	Y	No	NA	Negative	NO		Yes	NA	NO	0	#VALUE!	Urban Health Training Centre of AIIMS Raipur		NA	NA	NA	NA	NA	NA	NO	NO	NO	NO	NO	NO	NO	NO		NO
All India Institute Of Medical Sciences, Raipur	AIIMSR/22/0423	Female	27	Y	Yes	2022-04-29	Negative	NO		Yes	2022-05-13	NO	0	-44680			NO			NO			NO	NO	NO	NO	NO	NO	NO	NO		NO
All India Institute Of Medical Sciences, Raipur	AIIMSR/21/005	Female	36	Y	Yes	2021-08-03	Negative	NO		Yes	2021-08-19	NO	0	-44411	ALL INDIA INSTITUTE OF MEDICAL SCIENCE RAIPUR (C.G.)		NO			NO			NO	NO	NO	NO	NO	NO	NO	NO		NO	Y
All India Institute Of Medical Sciences, Raipur	AIIMSR/21/006	Female	17	Y	Yes	2021-08-02	Negative	NO		Yes	2021-08-24	NO	0	-44410	ALL INDIA INSTITUTE OF MEDICAL SCIENCE RAIPUR (C.G.)		NO			NO			NO	NO	NO	NO	NO	NO	NO	NO		NO	Y
All India Institute Of Medical Sciences, Raipur	AIIMSR/21/007	Male	25	Y	Yes	2021-08-02	Positive	NO		Yes	2021-08-19	NO	0	-44410	ALL INDIA INSTITUTE OF MEDICAL SCIENCE RAIPUR (C.G.)		NO			NO	NO	NO	Yes	NO	Yes	NO	NO	NO	NO	NO	Y	NO
All India Institute Of Medical Sciences, Raipur	AIIMSR/21/008	Male	29	Y	Yes	2021-08-02	Positive	NO		Yes	2021-08-16	NO	0	-44410	ALL INDIA INSTITUTE OF MEDICAL SCIENCE RAIPUR (C.G.)		NO			NO	NO	NO	Yes	NO	Yes	NO	NO	NO	NO	NO	Y	NO
All India Institute Of Medical Sciences, Raipur	AIIMSR/21/010	Male	35	Y	Yes	2021-08-04	Positive	NO		Yes	2021-08-12	NO	0	-44412	ALL INDIA INSTITUTE OF MEDICAL SCIENCE RAIPUR (C.G.)		NO			NO	NO	NO	Yes	NO	Yes	NO	NO	NO	NO	NO	Y	NO
All India Institute Of Medical Sciences, Raipur	AIIMSR/21/019	Male	60	Y	Yes	2021-08-13	Negative	NO		Yes	2021-08-28	NO	0	-44421	ALL INDIA INSTITUTE OF MEDICAL SCIENCE RAIPUR (C.G.)		NO			NO			NO	NO	NO	NO	NO	NO	NO	NO		NO
All India Institute Of Medical Sciences, Raipur	AIIMSR/21/021	Male	3	M	Yes	2021-08-23	Negative	NO		Yes	2021-09-03	NO	0	-44431	ALL INDIA INSTITUTE OF MEDICAL SCIENCE RAIPUR (C.G.)		NO			NO			NO	NO	NO	NO	NO	NO	NO	NO		NO
All India Institute Of Medical Sciences, Raipur	AIIMSR/21/024	Female	22	Y	Yes	2021-08-28	Negative	NO		Yes	2021-09-15	NO	0	-44436	ALL INDIA INSTITUTE OF MEDICAL SCIENCE RAIPUR (C.G.)		NO			NO			NO	NO	NO	NO	NO	NO	NO	NO		NO
All India Institute Of Medical Sciences, Raipur	AIIMSR/21/035	Male	44	Y	Yes	2021-09-13	Negative	NO		Yes	2021-09-29	NO	0	-44452	ALL INDIA INSTITUTE OF MEDICAL SCIENCE RAIPUR (C.G.)		NO			NO			NO	NO	NO	NO	NO	NO	NO	NO		NO
All India Institute Of Medical Sciences, Raipur	AIIMSR/21/040	Male	70	Y	Yes	2021-09-11	Negative	NO		Yes	2021-09-22	NO	0	-44450	ALL INDIA INSTITUTE OF MEDICAL SCIENCE RAIPUR (C.G.)		NO			NO			NO	NO	NO	NO	NO	NO	NO	NO		NO
All India Institute Of Medical Sciences, Raipur	AIIMSR/21/041	Male	58	Y	Yes	2021-09-12	Negative	NO		Yes	2021-09-27	NO	0	-44451	ALL INDIA INSTITUTE OF MEDICAL SCIENCE RAIPUR (C.G.)		NO			NO			NO	NO	NO	NO	NO	NO	NO	NO		NO
All India Institute Of Medical Sciences, Raipur	AIIMSR/21/043	Male	29	Y	Yes	2021-09-12	Negative	NO		Yes	2021-09-30	NO	0	-44451	ALL INDIA INSTITUTE OF MEDICAL SCIENCE RAIPUR (C.G.)		NO			NO			NO	NO	NO	NO	NO	NO	NO	NO		NO
All India Institute Of Medical Sciences, Raipur	AIIMSR/21/048	Female	28	Y	Yes	2021-09-12	Negative	NO		Yes	2021-09-28	NO	0	-44451	ALL INDIA INSTITUTE OF MEDICAL SCIENCE RAIPUR (C.G.)		NO			NO			NO	NO	NO	NO	NO	NO	NO	NO		NO	Y
All India Institute Of Medical Sciences, Raipur	AIIMSR/21/050	Male	8	Y	Yes	2021-09-16	Negative	NO		Yes	2021-10-01	NO	0	-44455	ALL INDIA INSTITUTE OF MEDICAL SCIENCE RAIPUR (C.G.)		NO			NO			NO	NO	NO	NO	NO	NO	NO	NO		NO
All India Institute Of Medical Sciences, Raipur	AIIMSR/21/052	Male	52	Y	Yes	2021-09-17	Negative	NO		Yes	2021-09-29	NO	0	-44456	ALL INDIA INSTITUTE OF MEDICAL SCIENCE RAIPUR (C.G.)		NO			NO			NO	NO	NO	NO	NO	NO	NO	NO		NO
All India Institute Of Medical Sciences, Raipur	AIIMSR/21/073	Male	48	Y	Yes	2021-09-18	Negative	NO		Yes	2021-09-30	NO	0	-44457	ALL INDIA INSTITUTE OF MEDICAL SCIENCE RAIPUR (C.G.)		NO			NO			NO	NO	NO	NO	NO	NO	NO	NO		NO
All India Institute Of Medical Sciences, Raipur	AIIMSR/21/081	Female	50	Y	Yes	2021-09-27	Negative	NO		Yes	2021-10-13	NO	0	-44466	ALL INDIA INSTITUTE OF MEDICAL SCIENCE RAIPUR (C.G.)		NO			NO			NO	NO	NO	NO	NO	NO	NO	NO		NO
All India Institute Of Medical Sciences, Raipur	AIIMSR/21/093	Female	56	Y	Yes	2021-09-26	Negative	NO		Yes	2021-10-18	NO	0	-44465	ALL INDIA INSTITUTE OF MEDICAL SCIENCE RAIPUR (C.G.)		NO			NO			NO	NO	NO	NO	NO	NO	NO	NO		NO
All India Institute Of Medical Sciences, Raipur	AIIMSR/21/094	Female	75	Y	Yes	2021-09-26	Negative	NO		Yes	2021-10-15	NO	0	-44465	ALL INDIA INSTITUTE OF MEDICAL SCIENCE RAIPUR (C.G.)		NO			NO			NO	NO	NO	NO	NO	NO	NO	NO		NO
All India Institute Of Medical Sciences, Raipur	AIIMSR/21/095	Male	39	Y	Yes	2021-09-27	Negative	NO		Yes	2021-10-19	NO	0	-44466	ALL INDIA INSTITUTE OF MEDICAL SCIENCE RAIPUR (C.G.)		NO			NO			NO	NO	NO	NO	NO	NO	NO	NO		NO
All India Institute Of Medical Sciences, Raipur	AIIMSR/21/096	Female	35	Y	Yes	2021-09-27	Negative	NO		Yes	2021-10-16	NO	0	-44466	ALL INDIA INSTITUTE OF MEDICAL SCIENCE RAIPUR (C.G.)		NO			NO			NO	NO	NO	NO	NO	NO	NO	NO		NO
All India Institute Of Medical Sciences, Raipur	AIIMSR/21/0139	Male	70	Y	Yes	2021-10-11	Negative	NO		Yes	2021-10-25	NO	0	-44480	ALL INDIA INSTITUTE OF MEDICAL SCIENCE RAIPUR (C.G.)		NO			NO			NO	NO	NO	NO	NO	NO	NO	NO		NO
All India Institute Of Medical Sciences, Raipur	AIIMSR/21/0141	Male	70	Y	Yes	2021-10-12	Negative	NO		Yes	2021-10-24	NO	0	-44481	ALL INDIA INSTITUTE OF MEDICAL SCIENCE RAIPUR (C.G.)		NO			NO			NO	NO	NO	NO	NO	NO	NO	NO		NO	Y
All India Institute Of Medical Sciences, Raipur	AIIMSR/21/0143	Male	72	Y	Yes	2021-10-12	Negative	NO		Yes	2021-10-26	NO	0	-44481	ALL INDIA INSTITUTE OF MEDICAL SCIENCE RAIPUR (C.G.)		NO			NO			NO	NO	NO	NO	NO	NO	NO	NO		NO
All India Institute Of Medical Sciences, Raipur	AIIMSR/21/0146	Male	32	Y	Yes	2021-10-13	Negative	NO		Yes	2021-10-27	NO	0	-44482	ALL INDIA INSTITUTE OF MEDICAL SCIENCE RAIPUR (C.G.)		NO			NO			NO	NO	NO	NO	NO	NO	NO	NO		NO
All India Institute Of Medical Sciences, Raipur	AIIMSR/21/0163	Male	41	Y	Yes	2021-10-18	Negative	NO		Yes	2021-10-31	NO	0	-44487	ALL INDIA INSTITUTE OF MEDICAL SCIENCE RAIPUR (C.G.)		NO			NO			NO	NO	NO	NO	NO	NO	NO	NO		NO
All India Institute Of Medical Sciences, Raipur	AIIMSR/21/0185	Male	70	Y	Yes	2021-10-25	Negative	NO		Yes	2021-11-09	NO	0	-44494			NO			NO			NO	NO	NO	NO	NO	NO	NO	NO		NO	Y
All India Institute Of Medical Sciences, Raipur	AIIMSR/22/021	Male	33	Y	Yes	2022-01-05	Negative	NO		Yes	2022-01-14	NO	0	-44566	ALL INDIA INSTITUTE OF MEDICAL SCIENCE RAIPUR (C.G.)		NO			NO			NO	NO	NO	NO	NO	NO	NO	NO		NO
All India Institute Of Medical Sciences, Raipur	AIIMSR/22/036	Male	31	Y	Yes	2022-01-10	Positive	NO		Yes	2022-01-18	NO	0	-44571	ALL INDIA INSTITUTE OF MEDICAL SCIENCE RAIPUR (C.G.)		NO			NO			NO	NO	NO	NO	NO	NO	NO	NO		Yes
All India Institute Of Medical Sciences, Raipur	AIIMSR/22/039	Male	24	Y	Yes	2022-01-11	Positive	NO		Yes	2022-01-18	NO	0	-44572	ALL INDIA INSTITUTE OF MEDICAL SCIENCE RAIPUR (C.G.)		NO			NO			NO	NO	NO	NO	NO	NO	NO	NO		Yes
All India Institute Of Medical Sciences, Raipur	AIIMSR/22/042	Male	40	Y	Yes	2022-01-11	Negative	NO		Yes	2022-01-19	NO	0	-44572	ALL INDIA INSTITUTE OF MEDICAL SCIENCE RAIPUR (C.G.)		NO			NO			NO	NO	NO	NO	NO	NO	NO	NO		NO	Y
All India Institute Of Medical Sciences, Raipur	AIIMSR/22/045	Male	23	Y	Yes	2022-01-12	Positive	NO		Yes	2022-01-19	NO	0	-44573	ALL INDIA INSTITUTE OF MEDICAL SCIENCE RAIPUR (C.G.)		NO			NO			NO	NO	NO	NO	NO	NO	NO	NO		Yes
All India Institute Of Medical Sciences, Raipur	AIIMSR/22/047	Male	65	Y	Yes	2022-01-12	Positive	NO		Yes	2022-01-21	NO	0	-44573	ALL INDIA INSTITUTE OF MEDICAL SCIENCE RAIPUR (C.G.)		NO			NO			NO	NO	NO	NO	NO	NO	NO	NO		Yes
All India Institute Of Medical Sciences, Raipur	AIIMSR/22/048	Male	67	Y	Yes	2022-01-12	Positive	NO		Yes	2022-01-20	NO	0	-44573	ALL INDIA INSTITUTE OF MEDICAL SCIENCE RAIPUR (C.G.)		NO			NO			NO	NO	NO	NO	NO	NO	NO	NO		Yes
All India Institute Of Medical Sciences, Raipur	AIIMSR/22/058	Male	20	Y	Yes	2022-01-17	Positive	NO		Yes	2022-01-25	NO	0	-44578	ALL INDIA INSTITUTE OF MEDICAL SCIENCE RAIPUR (C.G.)		NO			NO			NO	NO	NO	NO	NO	NO	NO	NO		Yes
All India Institute Of Medical Sciences, Raipur	AIIMSR/22/066	Female	1	Y	Yes	2022-01-18	Negative	NO		Yes	2022-01-26	NO	0	-44579	ALL INDIA INSTITUTE OF MEDICAL SCIENCE RAIPUR (C.G.)		NO			NO			NO	NO	NO	NO	NO	NO	NO	NO		NO	Y
All India Institute Of Medical Sciences, Raipur	AIIMSR/22/068	Male	16	Y	Yes	2022-01-18	Positive	NO		Yes	2022-01-26	NO	0	-44579	ALL INDIA INSTITUTE OF MEDICAL SCIENCE RAIPUR (C.G.)		NO			NO			NO	NO	NO	NO	NO	NO	NO	NO		Yes
All India Institute Of Medical Sciences, Raipur	AIIMSR/22/070	Female	28	Y	Yes	2022-01-19	Positive	NO		Yes	2022-01-28	NO	0	-44580	ALL INDIA INSTITUTE OF MEDICAL SCIENCE RAIPUR (C.G.)		NO			NO			NO	NO	NO	NO	NO	NO	NO	NO		Yes
All India Institute Of Medical Sciences, Raipur	AIIMSR/22/074	Male	26	Y	Yes	2022-01-20	Positive	NO		Yes	2022-01-28	NO	0	-44581	ALL INDIA INSTITUTE OF MEDICAL SCIENCE RAIPUR (C.G.)		NO			NO			NO	NO	NO	NO	NO	NO	NO	NO		Yes
All India Institute Of Medical Sciences, Raipur	AIIMSR/22/076	Male	70	Y	No	NA	Negative	NO		Yes	NA	NO	0	#VALUE!	Urban Health Training Centre of AIIMS Raipur		NA	NA	NA	NA	NA	NA	NO	NO	NO	NO	NO	NO	NO	NO		NO
All India Institute Of Medical Sciences, Raipur	AIIMSR/22/083	Male	56	Y	Yes	2022-01-23	Positive	NO		Yes	2022-01-30	NO	0	-44584	ALL INDIA INSTITUTE OF MEDICAL SCIENCE RAIPUR (C.G.)		NO			NO			NO	NO	NO	NO	NO	NO	NO	NO		Yes
All India Institute Of Medical Sciences, Raipur	AIIMSR/22/089	Male	26	Y	No	NA	Positive	NO		Yes	NA	NO	0	#VALUE!	Urban Health Training Centre of AIIMS Raipur		NA	NA	NA	NA	NA	NA	NO	NO	NO	NO	NO	NO	NO	NO		Yes
All India Institute Of Medical Sciences, Raipur	AIIMSR/22/0100	Male	28	Y	No	NA	Positive	NO		Yes	NA	NO	0	#VALUE!	Urban Health Training Centre of AIIMS Raipur		NA	NA	NA	NA	NA	NA	NO	NO	NO	NO	NO	NO	NO	NO		Yes
All India Institute Of Medical Sciences, Raipur	AIIMSR/22/0101	Male	32	Y	No	NA	Positive	NO		Yes	NA	NO	0	#VALUE!	Urban Health Training Centre of AIIMS Raipur		NA	NA	NA	NA	NA	NA	NO	NO	NO	NO	NO	NO	NO	NO		Yes
All India Institute Of Medical Sciences, Raipur	AIIMSR/22/0104	Male	30	Y	No	NA	Negative	NO		Yes	NA	NO	0	#VALUE!	Urban Health Training Centre of AIIMS Raipur		NA	NA	NA	NA	NA	NA	NO	NO	NO	NO	NO	NO	NO	NO		NO
All India Institute Of Medical Sciences, Raipur	AIIMSR/22/0120	Male	32	Y	Yes	2022-02-02	Negative	NO		Yes	2022-02-10	NO	0	-44594	ALL INDIA INSTITUTE OF MEDICAL SCIENCE RAIPUR (C.G.)		NO			NO			NO	NO	NO	NO	NO	NO	NO	NO		NO
All India Institute Of Medical Sciences, Raipur	AIIMSR/22/0123	Male	65	Y	Yes	2022-02-02	Negative	NO		Yes	2022-02-10	NO	0	-44594	ALL INDIA INSTITUTE OF MEDICAL SCIENCE RAIPUR (C.G.)		NO			NO			NO	NO	NO	NO	NO	NO	NO	NO		NO
All India Institute Of Medical Sciences, Raipur	AIIMSR/22/0129	Male	25	Y	No	NA	Negative	NO		Yes	NA	NO	0	#VALUE!	Urban Health Training Centre of AIIMS Raipur		NA	NA	NA	NA	NA	NA	NO	NO	NO	NO	NO	NO	NO	NO		NO
All India Institute Of Medical Sciences, Raipur	AIIMSR/22/0133	Male	45	Y	No	NA	Negative	NO		Yes	NA	NO	0	#VALUE!	Urban Health Training Centre of AIIMS Raipur		NA	NA	NA	NA	NA	NA	NO	NO	NO	NO	NO	NO	NO	NO		NO
All India Institute Of Medical Sciences, Raipur	AIIMSR/22/145	Male	37	Y	No	NA	Positive	NO		Yes	NA	NO	0	#VALUE!	Urban Health Training Centre of AIIMS Raipur		NA	NA	NA	NA	NA	NA	NO	NO	NO	NO	NO	NO	NO	NO		Yes
All India Institute Of Medical Sciences, Raipur	AIIMSR/22/147	Male	43	Y	Yes	2022-02-09	Positive	NO		Yes	2022-02-17	NO	0	-44601	ALL INDIA INSTITUTE OF MEDICAL SCIENCE RAIPUR (C.G.)		NO			NO			NO	NO	NO	NO	NO	NO	NO	NO		Yes
All India Institute Of Medical Sciences, Raipur	AIIMSR/22/0155	Female	40	Y	No	NA	Negative	NO		Yes	NA	NO	0	#VALUE!	Urban Health Training Centre of AIIMS Raipur		NA	NA	NA	NA	NA	NA	NO	NO	NO	NO	NO	NO	NO	NO		NO
All India Institute Of Medical Sciences, Raipur	AIIMSR/22/0156	Female	65	Y	No	NA	Negative	NO		Yes	NA	NO	0	#VALUE!	Urban Health Training Centre of AIIMS Raipur		NA	NA	NA	NA	NA	NA	NO	NO	NO	NO	NO	NO	NO	NO		NO
All India Institute Of Medical Sciences, Raipur	AIIMSR/22/0165	Male	69	Y	Yes	2022-02-15	Positive	NO		Yes	2022-02-22	NO	0	-44607	ALL INDIA INSTITUTE OF MEDICAL SCIENCE RAIPUR (C.G.)		NO			NO			NO	NO	NO	NO	NO	NO	NO	NO		Yes
All India Institute Of Medical Sciences, Raipur	AIIMSR/22/0166	Female	42	Y	No	NA	Negative	NO		Yes	NA	NO	0	#VALUE!	Urban Health Training Centre of AIIMS Raipur		NA	NA	NA	NA	NA	NA	NO	NO	NO	NO	NO	NO	NO	NO		NO
All India Institute Of Medical Sciences, Raipur	AIIMSR/22/0169	Female	21	Y	No	NA	Negative	NO		Yes	NA	NO	0	#VALUE!	Urban Health Training Centre of AIIMS Raipur		NA	NA	NA	NA	NA	NA	NO	NO	NO	NO	NO	NO	NO	NO		NO
All India Institute Of Medical Sciences, Raipur	AIIMSR/22/0172	Female	45	Y	No	NA	Negative	NO		Yes	NA	NO	0	#VALUE!	Urban Health Training Centre of AIIMS Raipur		NA	NA	NA	NA	NA	NA	NO	NO	NO	NO	NO	NO	NO	NO		NO
All India Institute Of Medical Sciences, Raipur	AIIMSR/22/0173	Male	42	Y	Yes	2022-02-17	Negative	NO		Yes	2022-02-26	NO	0	-44609	ALL INDIA INSTITUTE OF MEDICAL SCIENCE RAIPUR (C.G.)		NO			NO			NO	NO	NO	NO	NO	NO	NO	NO		NO
All India Institute Of Medical Sciences, Raipur	AIIMSR/22/0185	Female	3	Y	No	NA	Negative	NO		Yes	NA	NO	0	#VALUE!	Urban Health Training Centre of AIIMS Raipur		NA	NA	NA	NA	NA	NA	NO	NO	NO	NO	NO	NO	NO	NO		NO
All India Institute Of Medical Sciences, Raipur	AIIMSR/22/0177	Female	29	Y	No	NA	Positive	NO		Yes	NA	NO	0	#VALUE!	Urban Health Training Centre of AIIMS Raipur		NA	NA	NA	NA	NA	NA	NO	NO	NO	NO	NO	NO	NO	NO		Yes
All India Institute Of Medical Sciences, Raipur	AIIMSR/22/0178	Female	40	Y	Yes	2022-02-21	Positive	NO		Yes	2022-02-28	NO	0	-44613	ALL INDIA INSTITUTE OF MEDICAL SCIENCE RAIPUR (C.G.)		NO			NO			NO	NO	NO	NO	NO	NO	NO	NO		Yes
All India Institute Of Medical Sciences, Raipur	AIIMSR/22/0180	Male	4	Y	Yes	2022-02-19	Negative	NO		Yes	2022-02-28	NO	0	-44611	ALL INDIA INSTITUTE OF MEDICAL SCIENCE RAIPUR (C.G.)		NO			NO			NO	NO	NO	NO	NO	NO	NO	NO		NO
All India Institute Of Medical Sciences, Raipur	AIIMSR/22/0188	Female	30	Y	Yes	2022-02-21	Negative	NO		Yes	2022-03-01	NO	0	-44613	ALL INDIA INSTITUTE OF MEDICAL SCIENCE RAIPUR (C.G.)		NO			NO			NO	NO	NO	NO	NO	NO	NO	NO		NO
All India Institute Of Medical Sciences, Raipur	AIIMSR/22/0191	Male	37	Y	No	NA	Negative	NO		Yes	NA	NO	0	#VALUE!	Urban Health Training Centre of AIIMS Raipur		NA	NA	NA	NA	NA	NA	NO	NO	NO	NO	NO	NO	NO	NO		NO
All India Institute Of Medical Sciences, Raipur	AIIMSR/22/0193	Female	69	Y	Yes	2022-02-21	Negative	NO		Yes	2022-03-01	NO	0	-44613	ALL INDIA INSTITUTE OF MEDICAL SCIENCE RAIPUR (C.G.)		NO			NO			NO	NO	NO	NO	NO	NO	NO	NO		NO
All India Institute Of Medical Sciences, Raipur	AIIMSR/22/0195	Female	29	Y	No	NA	Negative	NO		Yes	NA	NO	0	#VALUE!	Urban Health Training Centre of AIIMS Raipur		NA	NA	NA	NA	NA	NA	NO	NO	NO	NO	NO	NO	NO	NO		NO
All India Institute Of Medical Sciences, Raipur	AIIMSR/22/0200	Female	49	Y	No	NA	Negative	NO		Yes	NA	NO	0	#VALUE!	Urban Health Training Centre of AIIMS Raipur		NA	NA	NA	NA	NA	NA	NO	NO	NO	NO	NO	NO	NO	NO		NO
All India Institute Of Medical Sciences, Raipur	AIIMSR/22/0211	Male	72	Y	Yes	2022-02-28	Negative	NO		Yes		NO	0	-44620	ALL INDIA INSTITUTE OF MEDICAL SCIENCE RAIPUR (C.G.)		NO			NO			NO	NO	NO	NO	NO	NO	NO	NO		NO
All India Institute Of Medical Sciences, Raipur	AIIMSR/22/0216	Female	52	Y	No	NA	Negative	NO		Yes	NA	NO	0	#VALUE!	Urban Health Training Centre of AIIMS Raipur		NA	NA	NA	NA	NA	NA	NO	NO	NO	NO	NO	NO	NO	NO		NO
All India Institute Of Medical Sciences, Raipur	AIIMSR/22/0217	Male	37	Y	No	NA	Negative	NO		Yes	NA	NO	0	#VALUE!	Urban Health Training Centre of AIIMS Raipur		NA	NA	NA	NA	NA	NA	NO	NO	NO	NO	NO	NO	NO	NO		NO
All India Institute Of Medical Sciences, Raipur	AIIMSR/22/0220	Female	5	Y	No	NA	Negative	NO		Yes	NA	NO	0	#VALUE!	Urban Health Training Centre of AIIMS Raipur		NA	NA	NA	NA	NA	NA	NO	NO	NO	NO	NO	NO	NO	NO		NO
All India Institute Of Medical Sciences, Raipur	AIIMSR/22/0223	Male	20	Y	Yes	2022-03-03	Negative	NO		Yes		NO	0	-44623	ALL INDIA INSTITUTE OF MEDICAL SCIENCE RAIPUR (C.G.)		NO			NO			NO	NO	NO	NO	NO	NO	NO	NO		NO
All India Institute Of Medical Sciences, Raipur	AIIMSR/22/0225	Female	4	Y	No	NA	Negative	NO		Yes	NA	NO	0	#VALUE!	Urban Health Training Centre of AIIMS Raipur		NA	NA	NA	NA	NA	NA	NO	NO	NO	NO	NO	NO	NO	NO		NO
All India Institute Of Medical Sciences, Raipur	AIIMSR/22/0226	Male	3	Y	No	NA	Negative	NO		Yes	NA	NO	0	#VALUE!	Urban Health Training Centre of AIIMS Raipur		NA	NA	NA	NA	NA	NA	NO	NO	NO	NO	NO	NO	NO	NO		NO
All India Institute Of Medical Sciences, Raipur	AIIMSR/22/0224	Female	36	Y	Yes	2022-03-02	Negative	NO		Yes		NO	0	-44622	ALL INDIA INSTITUTE OF MEDICAL SCIENCE RAIPUR (C.G.)		NO			NO			NO	NO	NO	NO	NO	NO	NO	NO		NO
All India Institute Of Medical Sciences, Raipur	AIIMSR/22/0228	Male	79	Y	Yes	2022-03-05	Negative	NO		Yes		NO	0	-44625	ALL INDIA INSTITUTE OF MEDICAL SCIENCE RAIPUR (C.G.)		NO			NO			NO	NO	NO	NO	NO	NO	NO	NO		NO	Y
All India Institute Of Medical Sciences, Raipur	AIIMSR/22/0231	Male	32	Y	No	NA	Positive	NO		Yes	NA	NO	0	#VALUE!	Urban Health Training Centre of AIIMS Raipur		NA	NA	NA	NA	NA	NA	NO	NO	NO	NO	NO	NO	NO	NO		Yes
All India Institute Of Medical Sciences, Raipur	AIIMSR/22/0239	Male	25	Y	No	NA	Negative	NO		Yes	NA	NO	0	#VALUE!	Urban Health Training Centre of AIIMS Raipur		NA	NA	NA	NA	NA	NA	NO	NO	NO	NO	NO	NO	NO	NO		NO
All India Institute Of Medical Sciences, Raipur	AIIMSR/22/0240	Female	34	Y	No	NA	Negative	NO		Yes	NA	NO	0	#VALUE!	Urban Health Training Centre of AIIMS Raipur		NA	NA	NA	NA	NA	NA	NO	NO	NO	NO	NO	NO	NO	NO		NO
All India Institute Of Medical Sciences, Raipur	AIIMSR/22/0245	Female	16	Y	Yes	2022-03-10	Negative	NO		Yes		NO	0	-44630	ALL INDIA INSTITUTE OF MEDICAL SCIENCE RAIPUR (C.G.)		NO			NO			NO	NO	NO	NO	NO	NO	NO	NO		NO
All India Institute Of Medical Sciences, Raipur	AIIMSR/22/0246	Female	18	Y	No	NA	Negative	NO		Yes	NA	NO	0	#VALUE!	Urban Health Training Centre of AIIMS Raipur		NA	NA	NA	NA	NA	NA	NO	NO	NO	NO	NO	NO	NO	NO		NO
All India Institute Of Medical Sciences, Raipur	AIIMSR/22/0248	Male	23	Y	Yes	2022-03-10	Negative	NO		Yes		NO	0	-44630	ALL INDIA INSTITUTE OF MEDICAL SCIENCE RAIPUR (C.G.)		NO			NO			NO	NO	NO	NO	NO	NO	NO	NO		NO
All India Institute Of Medical Sciences, Raipur	AIIMSR/22/0251	Male	73	Y	Yes	2022-03-09	Negative	NO		Yes		NO	0	-44629	ALL INDIA INSTITUTE OF MEDICAL SCIENCE RAIPUR (C.G.)		NO			NO			NO	NO	NO	NO	NO	NO	NO	NO		NO
All India Institute Of Medical Sciences, Raipur	AIIMSR/22/0256	Male	32	Y	No	NA	Negative	NO		Yes	NA	NO	0	#VALUE!	Urban Health Training Centre of AIIMS Raipur		NA	NA	NA	NA	NA	NA	NO	NO	NO	NO	NO	NO	NO	NO		NO	Y
All India Institute Of Medical Sciences, Raipur	AIIMSR/22/0261	Male	5	Y	No	NA	Negative	NO		Yes	NA	NO	0	#VALUE!	Urban Health Training Centre of AIIMS Raipur		NA	NA	NA	NA	NA	NA	NO	NO	NO	NO	NO	NO	NO	NO		NO
All India Institute Of Medical Sciences, Raipur	AIIMSR/22/0266	Male	13	Y	No	NA	Negative	NO		Yes	NA	NO	0	#VALUE!	Urban Health Training Centre of AIIMS Raipur		NA	NA	NA	NA	NA	NA	NO	NO	NO	NO	NO	NO	NO	NO		NO
All India Institute Of Medical Sciences, Raipur	AIIMSR/22/0268	Female	21	Y	Yes	2022-03-17	Negative	NO		Yes		NO	0	-44637	ALL INDIA INSTITUTE OF MEDICAL SCIENCE RAIPUR (C.G.)		NO			NO			NO	NO	NO	NO	NO	NO	NO	NO		NO
All India Institute Of Medical Sciences, Raipur	AIIMSR/22/0275	Male	21	Y	Yes	2022-03-17	Negative	NO		Yes		NO	0	-44637	ALL INDIA INSTITUTE OF MEDICAL SCIENCE RAIPUR (C.G.)		NO			NO			NO	NO	NO	NO	NO	NO	NO	NO		NO
All India Institute Of Medical Sciences, Raipur	AIIMSR/22/0277	Female	66	Y	Yes	2022-03-20	Negative	NO		Yes		NO	0	-44640	ALL INDIA INSTITUTE OF MEDICAL SCIENCE RAIPUR (C.G.)		NO			NO			NO	NO	NO	NO	NO	NO	NO	NO		NO	Y
All India Institute Of Medical Sciences, Raipur	AIIMSR/22/0278	Male	20	Y	Yes	2022-03-20	Negative	NO		Yes		NO	0	-44640	ALL INDIA INSTITUTE OF MEDICAL SCIENCE RAIPUR (C.G.)		NO			NO			NO	NO	NO	NO	NO	NO	NO	NO		NO
All India Institute Of Medical Sciences, Raipur	AIIMSR/22/0280	Male	3	Y	No	NA	Negative	NO		Yes	NA	NO	0	#VALUE!	Urban Health Training Centre of AIIMS Raipur		NA	NA	NA	NA	NA	NA	NO	NO	NO	NO	NO	NO	NO	NO		NO
All India Institute Of Medical Sciences, Raipur	AIIMSR/22/0297	Female	9	Y	No	NA	Negative	NO		Yes	NA	NO	0	#VALUE!	Urban Health Training Centre of AIIMS Raipur		NA	NA	NA	NA	NA	NA	NO	NO	NO	NO	NO	NO	NO	NO		NO
All India Institute Of Medical Sciences, Raipur	AIIMSR/22/0301	Male	48	Y	Yes	2022-03-23	Negative	NO		Yes		NO	0	-44643	ALL INDIA INSTITUTE OF MEDICAL SCIENCE RAIPUR (C.G.)		NO			NO			NO	NO	NO	NO	NO	NO	NO	NO		NO
All India Institute Of Medical Sciences, Raipur	AIIMSR/22/0309	Female	30	Y	No	NA	Negative	NO		Yes	NA	NO	0	#VALUE!	Urban Health Training Centre of AIIMS Raipur		NA	NA	NA	NA	NA	NA	NO	NO	NO	NO	NO	NO	NO	NO		NO
All India Institute Of Medical Sciences, Raipur	AIIMSR/22/0339	Female	33	Y	No	NA	Negative	NO		Yes	NA	NO	0	#VALUE!	Urban Health Training Centre of AIIMS Raipur		NA	NA	NA	NA	NA	NA	NO	NO	NO	NO	NO	NO	NO	NO		NO
All India Institute Of Medical Sciences, Raipur	AIIMSR/22/0353	Male	62	Y	Yes	2022-04-08	Negative	NO		Yes		NO	0	-44659	ALL INDIA INSTITUTE OF MEDICAL SCIENCE RAIPUR (C.G.)		NO			NO			NO	NO	NO	NO	NO	NO	NO	NO		NO	Y
All India Institute Of Medical Sciences, Raipur	AIIMSR/22/0363	Female	27	Y	No	NA	Negative	NO		Yes	NA	NO	0	#VALUE!	Urban Health Training Centre of AIIMS Raipur		NA	NA	NA	NA	NA	NA	NO	NO	NO	NO	NO	NO	NO	NO		NO
All India Institute Of Medical Sciences, Raipur	AIIMSR/22/0365	Female	58	Y	No	NA	Negative	NO		Yes	NA	NO	0	#VALUE!	Urban Health Training Centre of AIIMS Raipur		NA	NA	NA	NA	NA	NA	NO	NO	NO	NO	NO	NO	NO	NO		NO
All India Institute Of Medical Sciences, Raipur	AIIMSR/22/0367	Female	18	Y	No	NA	Negative	NO		Yes	NA	NO	0	#VALUE!	Urban Health Training Centre of AIIMS Raipur		NA	NA	NA	NA	NA	NA	NO	NO	NO	NO	NO	NO	NO	NO		NO
All India Institute Of Medical Sciences, Raipur	AIIMSR/22/0368	Female	18	Y	No	NA	Negative	NO		Yes	NA	NO	0	#VALUE!	Urban Health Training Centre of AIIMS Raipur		NA	NA	NA	NA	NA	NA	NO	NO	NO	NO	NO	NO	NO	NO		NO
All India Institute Of Medical Sciences, Raipur	AIIMSR/22/0384	Female	25	Y	Yes	2022-04-18	Negative	NO		Yes		NO	0	-44669	ALL INDIA INSTITUTE OF MEDICAL SCIENCE RAIPUR (C.G.)		Yes			NO			NO	NO	NO	NO	NO	NO	NO	NO		NO
All India Institute Of Medical Sciences, Raipur	AIIMSR/22/0388	Male	35	Y	Yes	2022-04-19	Negative	NO		Yes		NO	0	-44670	ALL INDIA INSTITUTE OF MEDICAL SCIENCE RAIPUR (C.G.)		NO			NO			NO	NO	NO	NO	NO	NO	NO	NO		NO
All India Institute Of Medical Sciences, Raipur	AIIMSR/22/0390	Male	16	Y	Yes	2022-04-20	Negative	NO		Yes		NO	0	-44671	ALL INDIA INSTITUTE OF MEDICAL SCIENCE RAIPUR (C.G.)		NO			NO			NO	NO	NO	NO	NO	NO	NO	NO		NO
All India Institute Of Medical Sciences, Raipur	AIIMSR/22/0391	Female	32	Y	Yes	2022-04-20	Negative	NO		Yes		NO	0	-44671	ALL INDIA INSTITUTE OF MEDICAL SCIENCE RAIPUR (C.G.)		NO			NO			NO	NO	NO	NO	NO	NO	NO	NO		NO
All India Institute Of Medical Sciences, Raipur	AIIMSR/22/0394	Male	35	Y	No	NA	Negative	NO		Yes	NA	NO	0	#VALUE!	Urban Health Training Centre of AIIMS Raipur		NA	NA	NA	NA	NA	NA	NO	NO	NO	NO	NO	NO	NO	NO		NO
All India Institute Of Medical Sciences, Raipur	AIIMSR/22/0397	Male	45	Y	Yes	2022-04-20	Negative	NO		Yes		NO	0	-44671	ALL INDIA INSTITUTE OF MEDICAL SCIENCE RAIPUR (C.G.)		NO			NO			NO	NO	NO	NO	NO	NO	NO	NO		NO
All India Institute Of Medical Sciences, Raipur	AIIMSR/22/0401	Female	11	Y	No	NA	Negative	NO		Yes	NA	NO	0	#VALUE!	Urban Health Training Centre of AIIMS Raipur		NA	NA	NA	NA	NA	NA	NO	NO	NO	NO	NO	NO	NO	NO		NO
All India Institute Of Medical Sciences, Raipur	AIIMSR/22/0413	Male	25	Y	No	NA	Negative	NO		Yes	NA	NO	0	#VALUE!	Urban Health Training Centre of AIIMS Raipur		NA	NA	NA	NA	NA	NA	NO	NO	NO	NO	NO	NO	NO	NO		NO
All India Institute Of Medical Sciences, Raipur	AIIMSR/22/0416	Female	24	Y	No	NA	Negative	NO		Yes	NA	NO	0	#VALUE!	Urban Health Training Centre of AIIMS Raipur		NA	NA	NA	NA	NA	NA	NO	NO	NO	NO	NO	NO	NO	NO		NO
All India Institute Of Medical Sciences, Raipur	AIIMSR/22/0420	Male	64	Y	Yes	2022-04-28	Negative	NO		Yes		NO	0	-44679	ALL INDIA INSTITUTE OF MEDICAL SCIENCE RAIPUR (C.G.)		NO			NO			NO	NO	NO	NO	NO	NO	NO	NO		NO
All India Institute Of Medical Sciences, Raipur	AIIMSR/22/0421	Female	18	Y	Yes	2022-04-26	Negative	NO		Yes		NO	0	-44677	ALL INDIA INSTITUTE OF MEDICAL SCIENCE RAIPUR (C.G.)		NO			NO			NO	NO	NO	NO	NO	NO	NO	NO		NO
All India Institute Of Medical Sciences, Raipur	AIIMSR/21/002	Male	24	Y	Yes	2021-08-02	Positive	Yes	2021-08-03	Yes	2021-08-18	NO	0	-44410	ALL INDIA INSTITUTE OF MEDICAL SCIENCE RAIPUR (C.G.)		Yes	2021-08-03	NO	NO	NO	NO	Yes	NO	Yes	NO	NO	NO	NO	NO	Y	NO
All India Institute Of Medical Sciences, Raipur	AIIMSR/21/009	Male	23	Y	Yes	2021-08-05	Negative	NO		Yes		NO	0	-44413	ALL INDIA INSTITUTE OF MEDICAL SCIENCE RAIPUR (C.G.)		NO			NO			NO	NO	NO	NO	NO	NO	NO	NO		NO
All India Institute Of Medical Sciences, Raipur	AIIMSR/21/014	Female	26	Y	Yes	2021-08-10	Negative	NO		Yes		NO	0	-44418	ALL INDIA INSTITUTE OF MEDICAL SCIENCE RAIPUR (C.G.)		NO			NO			NO	NO	NO	NO	NO	NO	NO	NO		NO
All India Institute Of Medical Sciences, Raipur	AIIMSR/21/016	Female	16	Y	Yes	2021-08-12	Negative	NO		Yes		NO	0	-44420	ALL INDIA INSTITUTE OF MEDICAL SCIENCE RAIPUR (C.G.)		NO			NO			NO	NO	NO	NO	NO	NO	NO	NO		NO
All India Institute Of Medical Sciences, Raipur	AIIMSR/21/023	Male	1	M	Yes	2021-08-28	Negative	NO		Yes		NO	0	-44436	ALL INDIA INSTITUTE OF MEDICAL SCIENCE RAIPUR (C.G.)		NO			NO			NO	NO	NO	NO	NO	NO	NO	NO		NO
All India Institute Of Medical Sciences, Raipur	AIIMSR/21/028	Female	4	Y	Yes	2021-09-10	Negative	NO		Yes		NO	0	-44449	ALL INDIA INSTITUTE OF MEDICAL SCIENCE RAIPUR (C.G.)		NO			NO			NO	NO	NO	NO	NO	NO	NO	NO		NO
All India Institute Of Medical Sciences, Raipur	AIIMSR/21/029	Female	55	Y	Yes	2021-09-10	Negative	NO		Yes		NO	0	-44449	ALL INDIA INSTITUTE OF MEDICAL SCIENCE RAIPUR (C.G.)		NO			NO			NO	NO	NO	NO	NO	NO	NO	NO		NO
All India Institute Of Medical Sciences, Raipur	AIIMSR/21/032	Male	9	Y	Yes	2021-09-13	Negative	NO		Yes		NO	0	-44452	ALL INDIA INSTITUTE OF MEDICAL SCIENCE RAIPUR (C.G.)		NO			NO			NO	NO	NO	NO	NO	NO	NO	NO		NO
All India Institute Of Medical Sciences, Raipur	AIIMSR/21/033	Male	4	M	Yes	2021-09-13	Negative	NO		Yes		NO	0	-44452	ALL INDIA INSTITUTE OF MEDICAL SCIENCE RAIPUR (C.G.)		NO			NO			NO	NO	NO	NO	NO	NO	NO	NO		NO
All India Institute Of Medical Sciences, Raipur	AIIMSR/21/038	Male	65	Y	Yes	2021-09-14	Negative	NO		Yes		NO	0	-44453	ALL INDIA INSTITUTE OF MEDICAL SCIENCE RAIPUR (C.G.)		NO			NO			NO	NO	NO	NO	NO	NO	NO	NO		NO
All India Institute Of Medical Sciences, Raipur	AIIMSR/21/039	Male	55	Y	Yes	2021-09-14	Negative	NO		Yes		NO	0	-44453	ALL INDIA INSTITUTE OF MEDICAL SCIENCE RAIPUR (C.G.)		NO			NO			NO	NO	NO	NO	NO	NO	NO	NO		NO
All India Institute Of Medical Sciences, Raipur	AIIMSR/21/042	Female	28	Y	Yes	2021-09-12	Positive	NO		Yes	2021-09-26	NO	0	-44451	ALL INDIA INSTITUTE OF MEDICAL SCIENCE RAIPUR (C.G.)		NO			NO	NO	NO	Yes	NO	Yes	NO	NO	NO	NO	NO	Y	NO
All India Institute Of Medical Sciences, Raipur	AIIMSR/21/045	Female	45	Y	Yes	2021-09-12	Positive	NO		Yes	2021-09-28	NO	0	-44451	ALL INDIA INSTITUTE OF MEDICAL SCIENCE RAIPUR (C.G.)		NO			NO			Yes	NO	Yes	NO	NO	NO	NO	NO	Y	NO
All India Institute Of Medical Sciences, Raipur	AIIMSR/21/046	Female	52	Y	Yes	2021-09-12	Negative	NO		Yes		NO	0	-44451	ALL INDIA INSTITUTE OF MEDICAL SCIENCE RAIPUR (C.G.)		NO			NO			NO	NO	NO	NO	NO	NO	NO	NO		NO
All India Institute Of Medical Sciences, Raipur	AIIMSR/21/051	Female	50	Y	Yes	2021-09-17	Negative	NO		Yes		NO	0	-44456	ALL INDIA INSTITUTE OF MEDICAL SCIENCE RAIPUR (C.G.)		NO			NO			NO	NO	NO	NO	NO	NO	NO	NO		NO
All India Institute Of Medical Sciences, Raipur	AIIMSR/21/078	Male	3	Y	Yes	2021-09-20	Negative	NO		Yes		NO	0	-44459	ALL INDIA INSTITUTE OF MEDICAL SCIENCE RAIPUR (C.G.)		NO			NO			NO	NO	NO	NO	NO	NO	NO	NO		NO
All India Institute Of Medical Sciences, Raipur	AIIMSR/21/080	Male	60	Y	Yes	2021-09-22	Positive	NO		Yes	2021-10-04	NO	0	-44461	ALL INDIA INSTITUTE OF MEDICAL SCIENCE RAIPUR (C.G.)		NO			NO			NO	NO	NO	NO	NO	NO	NO	NO		Yes
All India Institute Of Medical Sciences, Raipur	AIIMSR/21/099	Female	32	Y	Yes	2021-09-27	Negative	NO		Yes		NO	0	-44466	ALL INDIA INSTITUTE OF MEDICAL SCIENCE RAIPUR (C.G.)		NO			NO			NO	NO	NO	NO	NO	NO	NO	NO		NO
All India Institute Of Medical Sciences, Raipur	AIIMSR/21/0106	Female	39	Y	Yes	2021-10-02	Negative	NO		Yes		NO	0	-44471	ALL INDIA INSTITUTE OF MEDICAL SCIENCE RAIPUR (C.G.)		NO			NO			NO	NO	NO	NO	NO	NO	NO	NO		NO
All India Institute Of Medical Sciences, Raipur	AIIMSR/21/0107	Male	65	Y	Yes	2021-10-02	Negative	NO		Yes		NO	0	-44471	ALL INDIA INSTITUTE OF MEDICAL SCIENCE RAIPUR (C.G.)		NO			NO			NO	NO	NO	NO	NO	NO	NO	NO		NO
All India Institute Of Medical Sciences, Raipur	AIIMSR/21/0109	Female	73	Y	Yes	2021-10-04	Negative	NO		Yes		NO	0	-44473	ALL INDIA INSTITUTE OF MEDICAL SCIENCE RAIPUR (C.G.)		NO			NO			NO	NO	NO	NO	NO	NO	NO	NO		NO
All India Institute Of Medical Sciences, Raipur	AIIMSR/21/0110	Male	1	M	Yes	2021-10-02	Negative	NO		Yes		NO	0	-44471	ALL INDIA INSTITUTE OF MEDICAL SCIENCE RAIPUR (C.G.)		NO			NO			NO	NO	NO	NO	NO	NO	NO	NO		NO
All India Institute Of Medical Sciences, Raipur	AIIMSR/21/0111	Male	1	M	Yes	2021-10-02	Negative	NO		Yes		NO	0	-44471	ALL INDIA INSTITUTE OF MEDICAL SCIENCE RAIPUR (C.G.)		NO			NO			NO	NO	NO	NO	NO	NO	NO	NO		NO
All India Institute Of Medical Sciences, Raipur	AIIMSR/21/0136	Male	30	Y	Yes	2021-10-11	Negative	NO		Yes		NO	0	-44480	ALL INDIA INSTITUTE OF MEDICAL SCIENCE RAIPUR (C.G.)		NO			NO			NO	NO	NO	NO	NO	NO	NO	NO		NO
All India Institute Of Medical Sciences, Raipur	AIIMSR/21/0137	Male	17	Y	Yes	2021-10-11	Negative	NO		Yes		NO	0	-44480	ALL INDIA INSTITUTE OF MEDICAL SCIENCE RAIPUR (C.G.)		NO			NO			NO	NO	NO	NO	NO	NO	NO	NO		NO
All India Institute Of Medical Sciences, Raipur	AIIMSR/21/0138	Female	82	Y	Yes	2021-10-11	Negative	NO		Yes		NO	0	-44480	ALL INDIA INSTITUTE OF MEDICAL SCIENCE RAIPUR (C.G.)		NO			NO			NO	NO	NO	NO	NO	NO	NO	NO		NO	Y
All India Institute Of Medical Sciences, Raipur	AIIMSR/21/0140	Female	5	M	Yes	2021-10-12	Negative	NO		Yes		NO	0	-44481	ALL INDIA INSTITUTE OF MEDICAL SCIENCE RAIPUR (C.G.)		NO			NO			NO	NO	NO	NO	NO	NO	NO	NO		NO	Y
All India Institute Of Medical Sciences, Raipur	AIIMSR/21/0142	Female	59	Y	Yes	2021-10-12	Negative	NO		Yes		NO	0	-44481	ALL INDIA INSTITUTE OF MEDICAL SCIENCE RAIPUR (C.G.)		NO			NO			NO	NO	NO	NO	NO	NO	NO	NO		NO
All India Institute Of Medical Sciences, Raipur	AIIMSR/21/0147	Male	47	Y	Yes	2021-10-13	Negative	NO		Yes		NO	0	-44482	ALL INDIA INSTITUTE OF MEDICAL SCIENCE RAIPUR (C.G.)		NO			NO			NO	NO	NO	NO	NO	NO	NO	NO		NO
All India Institute Of Medical Sciences, Raipur	AIIMSR/21/0158	Male	41	Y	Yes	2021-10-18	Negative	NO		Yes		NO	0	-44487	ALL INDIA INSTITUTE OF MEDICAL SCIENCE RAIPUR (C.G.)		NO			NO			NO	NO	NO	NO	NO	NO	NO	NO		NO
All India Institute Of Medical Sciences, Raipur	AIIMSR/21/0170	Male	28	Y	Yes	2021-10-20	Negative	NO		Yes		NO	0	-44489	ALL INDIA INSTITUTE OF MEDICAL SCIENCE RAIPUR (C.G.)		NO			NO			NO	NO	NO	NO	NO	NO	NO	NO		NO
All India Institute Of Medical Sciences, Raipur	AIIMSR/21/0179	Female	52	Y	No	NA	Negative	NO		Yes	NA	NO	0	#VALUE!			NA	NA	NA	NA	NA	NA	NO	NO	NO	NO	NO	NO	NO	NO		NO	Y
All India Institute Of Medical Sciences, Raipur	AIIMSR/21/0190	Female	38	Y	Yes	2021-10-26	Negative	NO		Yes		NO	0	-44495			NO			NO			NO	NO	NO	NO	NO	NO	NO	NO		NO
All India Institute Of Medical Sciences, Raipur	AIIMSR/21/0191	Male	40	Y	No	NA	Negative	NO		Yes	NA	NO	0	#VALUE!			NA	NA	NA	NA	NA	NA	NO	NO	NO	NO	NO	NO	NO	NO		NO
All India Institute Of Medical Sciences, Raipur	AIIMSR/21/0193	Male	67	Y	No	NA	Negative	NO		Yes	NA	NO	0	#VALUE!			NA	NA	NA	NA	NA	NA	NO	NO	NO	NO	NO	NO	NO	NO		NO
All India Institute Of Medical Sciences, Raipur	AIIMSR/21/0194	Female	13	Y	No	NA	Negative	NO		Yes	NA	NO	0	#VALUE!			NA	NA	NA	NA	NA	NA	NO	NO	NO	NO	NO	NO	NO	NO		NO
All India Institute Of Medical Sciences, Raipur	AIIMSR/21/0195	Male	60	Y	No	NA	Negative	NO		Yes	NA	NO	0	#VALUE!			NA	NA	NA	NA	NA	NA	NO	NO	NO	NO	NO	NO	NO	NO		NO
All India Institute Of Medical Sciences, Raipur	AIIMSR/21/0201	Female	35	Y	No	NA	Negative	NO		Yes	NA	NO	0	#VALUE!			NA	NA	NA	NA	NA	NA	NO	NO	NO	NO	NO	NO	NO	NO		NO
All India Institute Of Medical Sciences, Raipur	AIIMSR/21/0202	Female	28	Y	No	NA	Negative	NO		Yes	NA	NO	0	#VALUE!			NA	NA	NA	NA	NA	NA	NO	NO	NO	NO	NO	NO	NO	NO		NO
All India Institute Of Medical Sciences, Raipur	AIIMSR/21/0210	Male	15	Y	Yes	2021-11-01	Negative	NO		Yes		NO	0	-44501	ALL INDIA INSTITUTE OF MEDICAL SCIENCE RAIPUR (C.G.)		NO			NO			NO	NO	NO	NO	NO	NO	NO	NO		NO
All India Institute Of Medical Sciences, Raipur	AIIMSR/21/0389	Female	70	Y	Yes	2021-12-20	Negative	NO		Yes		NO	0	-44550			NO			NO			NO	NO	NO	NO	NO	NO	NO	NO		NO
All India Institute Of Medical Sciences, Raipur	AIIMSR/21/0397	Male	66	Y	Yes	2021-12-22	Positive	NO		Yes	2022-01-05	NO	0	-44552	All India Institute of Medical Sciences, Raipur, C.G.		NO			NO			NO	NO	NO	NO	NO	NO	NO	NO		Yes	Y
All India Institute Of Medical Sciences, Raipur	AIIMSR/22/002	Male	56	Y	Yes	2022-01-03	Positive	NO		Yes	2022-01-12	NO	0	-44564	All India Institute of Medical Sciences, Raipur, C.G.		NO			NO			NO	NO	NO	NO	NO	NO	NO	NO		Yes
All India Institute Of Medical Sciences, Raipur	AIIMSR/22/018	Male	24	Y	Yes	2022-01-05	Positive	NO		Yes	2022-01-14	NO	0	-44566	All India Institute of Medical Sciences, Raipur, C.G.		NO			NO			NO	NO	NO	NO	NO	NO	NO	NO		Yes
All India Institute Of Medical Sciences, Raipur	AIIMSR/22/028	Female	28	Y	Yes	2022-01-10	Positive	NO		Yes	2022-01-22	NO	0	-44571	ALL INDIA INSTITUTE OF MEDICAL SCIENCE RAIPUR (C.G.)		NO			NO			NO	NO	NO	NO	NO	NO	NO	NO		Yes
All India Institute Of Medical Sciences, Raipur	AIIMSR/22/029	Female	65	Y	Yes	2022-01-08	Negative	NO		Yes		NO	0	-44569	ALL INDIA INSTITUTE OF MEDICAL SCIENCE RAIPUR (C.G.)		NO			NO			NO	NO	NO	NO	NO	NO	NO	NO		NO	Y
All India Institute Of Medical Sciences, Raipur	AIIMSR/22/030	Male	28	Y	Yes	2022-01-08	Negative	NO		Yes		NO	0	-44569	ALL INDIA INSTITUTE OF MEDICAL SCIENCE RAIPUR (C.G.)		NO			NO			NO	NO	NO	NO	NO	NO	NO	NO		NO
All India Institute Of Medical Sciences, Raipur	AIIMSR/22/031	Male	30	Y	Yes	2022-01-10	Positive	NO		Yes	2022-01-24	NO	0	-44571	ALL INDIA INSTITUTE OF MEDICAL SCIENCE RAIPUR (C.G.)		NO			NO			NO	NO	NO	NO	NO	NO	NO	NO		Yes
All India Institute Of Medical Sciences, Raipur	AIIMSR/22/037	Male	25	Y	Yes	2022-01-10	Positive	NO		Yes	2022-01-23	NO	0	-44571	ALL INDIA INSTITUTE OF MEDICAL SCIENCE RAIPUR (C.G.)		NO			NO			NO	NO	NO	NO	NO	NO	NO	NO		Yes
All India Institute Of Medical Sciences, Raipur	AIIMSR/22/038	Female	1	Y	Yes	2022-01-10	Negative	NO		Yes		NO	0	-44571	ALL INDIA INSTITUTE OF MEDICAL SCIENCE RAIPUR (C.G.)		NO			NO			NO	NO	NO	NO	NO	NO	NO	NO		NO
All India Institute Of Medical Sciences, Raipur	AIIMSR/22/041	Male	61	Y	Yes	2022-01-11	Positive	NO		Yes	2022-01-22	NO	0	-44572	ALL INDIA INSTITUTE OF MEDICAL SCIENCE RAIPUR (C.G.)		NO			NO			NO	NO	NO	NO	NO	NO	NO	NO		Yes
All India Institute Of Medical Sciences, Raipur	AIIMSR/22/052	Male	21	Y	Yes	2022-01-15	Positive	NO		Yes	2022-01-24	NO	0	-44576	ALL INDIA INSTITUTE OF MEDICAL SCIENCE RAIPUR (C.G.)		NO			NO			NO	NO	NO	NO	NO	NO	NO	NO		Yes
All India Institute Of Medical Sciences, Raipur	AIIMSR/22/053	Female	21	Y	Yes	2022-01-15	Positive	NO		Yes	2022-01-24	NO	0	-44576	ALL INDIA INSTITUTE OF MEDICAL SCIENCE RAIPUR (C.G.)		NO			NO			NO	NO	NO	NO	NO	NO	NO	NO		Yes
All India Institute Of Medical Sciences, Raipur	AIIMSR/22/054	Male	7	Y	Yes	2022-01-14	Negative	NO		Yes		NO	0	-44575	ALL INDIA INSTITUTE OF MEDICAL SCIENCE RAIPUR (C.G.)		NO			NO			NO	NO	NO	NO	NO	NO	NO	NO		NO	Y
All India Institute Of Medical Sciences, Raipur	AIIMSR/22/055	Male	24	Y	Yes	2022-01-15	Negative	NO		Yes		NO	0	-44576	ALL INDIA INSTITUTE OF MEDICAL SCIENCE RAIPUR (C.G.)		NO			NO			NO	NO	NO	NO	NO	NO	NO	NO		NO
All India Institute Of Medical Sciences, Raipur	AIIMSR/22/056	Male	52	Y	Yes	2022-01-15	Positive	NO		Yes	2022-01-28	NO	0	-44576	ALL INDIA INSTITUTE OF MEDICAL SCIENCE RAIPUR (C.G.)		NO			NO			NO	NO	NO	NO	NO	NO	NO	NO		Yes
All India Institute Of Medical Sciences, Raipur	AIIMSR/22/067	Female	74	Y	Yes	2022-01-17	Negative	NO		Yes		NO	0	-44578	ALL INDIA INSTITUTE OF MEDICAL SCIENCE RAIPUR (C.G.)		NO			NO			NO	NO	NO	NO	NO	NO	NO	NO		NO
All India Institute Of Medical Sciences, Raipur	AIIMSR/22/069	Male	25	Y	Yes	2022-01-20	Positive	NO		Yes	2022-01-30	NO	0	-44581	ALL INDIA INSTITUTE OF MEDICAL SCIENCE RAIPUR (C.G.)		NO			NO			NO	NO	NO	NO	NO	NO	NO	NO		Yes
All India Institute Of Medical Sciences, Raipur	AIIMSR/22/079	Male	55	Y	No	NA	Negative	NO		Yes	NA	NO	0	#VALUE!	Urban Health Training Centre of AIIMS Raipur		NA	NA	NA	NA	NA	NA	NO	NO	NO	NO	NO	NO	NO	NO		NO
All India Institute Of Medical Sciences, Raipur	AIIMSR/22/082	Female	39	Y	No	NA	Negative	NO		Yes	NA	NO	0	#VALUE!	Urban Health Training Centre of AIIMS Raipur		NA	NA	NA	NA	NA	NA	NO	NO	NO	NO	NO	NO	NO	NO		NO
All India Institute Of Medical Sciences, Raipur	AIIMSR/22/090	Male	11	Y	Yes	2022-01-24	Positive	NO		Yes	2022-02-03	NO	0	-44585	ALL INDIA INSTITUTE OF MEDICAL SCIENCE RAIPUR (C.G.)		NO			NO			NO	NO	NO	NO	NO	NO	NO	NO		Yes
All India Institute Of Medical Sciences, Raipur	AIIMSR/22/093	Male	63	Y	No	NA	Positive	NO		Yes	NA	NO	0	#VALUE!	Urban Health Training Centre of AIIMS Raipur		NA	NA	NA	NA	NA	NA	NO	NO	NO	NO	NO	NO	NO	NO		Yes
All India Institute Of Medical Sciences, Raipur	AIIMSR/22/099	Female	52	Y	No	NA	Negative	NO		Yes	NA	NO	0	#VALUE!	Urban Health Training Centre of AIIMS Raipur		NA	NA	NA	NA	NA	NA	NO	NO	NO	NO	NO	NO	NO	NO		NO	Y
All India Institute Of Medical Sciences, Raipur	AIIMSR/22/0102	Male	70	Y	No	NA	Positive	NO		Yes	NA	NO	0	#VALUE!	Urban Health Training Centre of AIIMS Raipur		NA	NA	NA	NA	NA	NA	NO	NO	NO	NO	NO	NO	NO	NO		Yes
All India Institute Of Medical Sciences, Raipur	AIIMSR/22/0103	Male	24	Y	No	NA	Negative	NO		Yes	NA	NO	0	#VALUE!	Urban Health Training Centre of AIIMS Raipur		NA	NA	NA	NA	NA	NA	NO	NO	NO	NO	NO	NO	NO	NO		NO
All India Institute Of Medical Sciences, Raipur	AIIMSR/22/0106	Male	31	Y	No	NA	Positive	NO		Yes	NA	NO	0	#VALUE!	Urban Health Training Centre of AIIMS Raipur		NA	NA	NA	NA	NA	NA	NO	NO	NO	NO	NO	NO	NO	NO		Yes
All India Institute Of Medical Sciences, Raipur	AIIMSR/22/0108	Male	24	Y	No	NA	Negative	NO		Yes	NA	NO	0	#VALUE!	Urban Health Training Centre of AIIMS Raipur		NA	NA	NA	NA	NA	NA	NO	NO	NO	NO	NO	NO	NO	NO		NO
All India Institute Of Medical Sciences, Raipur	AIIMSR/22/0115	Male	25	Y	No	NA	Negative	NO		Yes	NA	NO	0	#VALUE!	Urban Health Training Centre of AIIMS Raipur		NA	NA	NA	NA	NA	NA	NO	NO	NO	NO	NO	NO	NO	NO		NO
All India Institute Of Medical Sciences, Raipur	AIIMSR/22/0117	Female	37	Y	Yes	2022-02-01	Positive	NO		Yes	2022-02-15	NO	0	-44593	ALL INDIA INSTITUTE OF MEDICAL SCIENCE RAIPUR (C.G.)		NO			NO			NO	NO	NO	NO	NO	NO	NO	NO		Yes
All India Institute Of Medical Sciences, Raipur	AIIMSR/22/0121	Male	65	Y	Yes	2022-02-02	Negative	NO		Yes		NO	0	-44594	ALL INDIA INSTITUTE OF MEDICAL SCIENCE RAIPUR (C.G.)		NO			NO			NO	NO	NO	NO	NO	NO	NO	NO		NO
All India Institute Of Medical Sciences, Raipur	AIIMSR/22/0122	Female	18	Y	Yes	2022-02-01	Negative	NO		Yes		NO	0	-44593	ALL INDIA INSTITUTE OF MEDICAL SCIENCE RAIPUR (C.G.)		NO			NO			NO	NO	NO	NO	NO	NO	NO	NO		NO
All India Institute Of Medical Sciences, Raipur	AIIMSR/22/0126	Male	1.5	M	Yes	2022-02-04	Negative	NO		Yes		NO	0	-44596	ALL INDIA INSTITUTE OF MEDICAL SCIENCE RAIPUR (C.G.)		NO			NO			NO	NO	NO	NO	NO	NO	NO	NO		NO
All India Institute Of Medical Sciences, Raipur	AIIMSR/22/0130	Female	26	Y	No	NA	Negative	NO		Yes	NA	NO	0	#VALUE!	Urban Health Training Centre of AIIMS Raipur		NA	NA	NA	NA	NA	NA	NO	NO	NO	NO	NO	NO	NO	NO		NO
All India Institute Of Medical Sciences, Raipur	AIIMSR/22/0137	Female	67	Y	Yes	2022-02-07	Negative	NO		Yes		NO	0	-44599	ALL INDIA INSTITUTE OF MEDICAL SCIENCE RAIPUR (C.G.)		NO			NO			NO	NO	NO	NO	NO	NO	NO	NO		NO
All India Institute Of Medical Sciences, Raipur	AIIMSR/22/0140	Male	33	Y	No	NA	Positive	NO		Yes	NA	NO	0	#VALUE!	Urban Health Training Centre of AIIMS Raipur		NA	NA	NA	NA	NA	NA	NO	NO	NO	NO	NO	NO	NO	NO		Yes
All India Institute Of Medical Sciences, Raipur	AIIMSR/22/146	Male	28	Y	Yes	2022-02-08	Negative	NO		Yes		NO	0	-44600	ALL INDIA INSTITUTE OF MEDICAL SCIENCE RAIPUR (C.G.)		NO			NO			NO	NO	NO	NO	NO	NO	NO	NO		NO
All India Institute Of Medical Sciences, Raipur	AIIMSR/22/0153	Male	40	Y	Yes	2022-02-12	Negative	NO		Yes		NO	0	-44604	ALL INDIA INSTITUTE OF MEDICAL SCIENCE RAIPUR (C.G.)		NO			NO			NO	NO	NO	NO	NO	NO	NO	NO		NO
All India Institute Of Medical Sciences, Raipur	AIIMSR/22/0163	Male	40	Y	Yes	2022-02-15	Negative	NO		Yes		NO	0	-44607	ALL INDIA INSTITUTE OF MEDICAL SCIENCE RAIPUR (C.G.)		NO			NO			NO	NO	NO	NO	NO	NO	NO	NO		NO
All India Institute Of Medical Sciences, Raipur	AIIMSR/22/0167	Female	24	Y	No	NA	Negative	NO		Yes	NA	NO	0	#VALUE!	Urban Health Training Centre of AIIMS Raipur		NA	NA	NA	NA	NA	NA	NO	NO	NO	NO	NO	NO	NO	NO		NO
All India Institute Of Medical Sciences, Raipur	AIIMSR/22/0170	Female	4	Y	Yes	2022-02-17	Negative	NO		Yes		NO	0	-44609	ALL INDIA INSTITUTE OF MEDICAL SCIENCE RAIPUR (C.G.)		NO			NO			NO	NO	NO	NO	NO	NO	NO	NO		NO
All India Institute Of Medical Sciences, Raipur	AIIMSR/22/0175	Male	52	Y	No	NA	Negative	NO		Yes	NA	NO	0	#VALUE!	Urban Health Training Centre of AIIMS Raipur		NA	NA	NA	NA	NA	NA	NO	NO	NO	NO	NO	NO	NO	NO		NO
All India Institute Of Medical Sciences, Raipur	AIIMSR/22/0182	Male	14	Y	Yes	2022-02-19	Negative	NO		Yes		NO	0	-44611	ALL INDIA INSTITUTE OF MEDICAL SCIENCE RAIPUR (C.G.)		NO			NO			NO	NO	NO	NO	NO	NO	NO	NO		NO	Y
All India Institute Of Medical Sciences, Raipur	AIIMSR/22/0208	Male	29	Y	No	NA	Negative	NO		Yes	NA	NO	0	#VALUE!	Urban Health Training Centre of AIIMS Raipur		NA	NA	NA	NA	NA	NA	NO	NO	NO	NO	NO	NO	NO	NO		NO
All India Institute Of Medical Sciences, Raipur	AIIMSR/22/0209	Female	30	Y	No	NA	Negative	NO		Yes	NA	NO	0	#VALUE!	Urban Health Training Centre of AIIMS Raipur		NA	NA	NA	NA	NA	NA	NO	NO	NO	NO	NO	NO	NO	NO		NO
All India Institute Of Medical Sciences, Raipur	AIIMSR/22/0227	Female	37	Y	No	NA	Negative	NO		Yes	NA	NO	0	#VALUE!	Urban Health Training Centre of AIIMS Raipur		NA	NA	NA	NA	NA	NA	NO	NO	NO	NO	NO	NO	NO	NO		NO
All India Institute Of Medical Sciences, Raipur	AIIMSR/22/0230	Male	20	Y	No	NA	Negative	NO		Yes	NA	NO	0	#VALUE!	Urban Health Training Centre of AIIMS Raipur		NA	NA	NA	NA	NA	NA	NO	NO	NO	NO	NO	NO	NO	NO		NO
All India Institute Of Medical Sciences, Raipur	AIIMSR/22/0247	Male	39	Y	No	NA	Negative	NO		Yes	NA	NO	0	#VALUE!	Urban Health Training Centre of AIIMS Raipur		NA	NA	NA	NA	NA	NA	NO	NO	NO	NO	NO	NO	NO	NO		NO
All India Institute Of Medical Sciences, Raipur	AIIMSR/22/0249	Female	37	Y	No	NA	Negative	NO		Yes	NA	NO	0	#VALUE!	Urban Health Training Centre of AIIMS Raipur		NA	NA	NA	NA	NA	NA	NO	NO	NO	NO	NO	NO	NO	NO		NO
All India Institute Of Medical Sciences, Raipur	AIIMSR/22/0250	Male	76	Y	Yes	2022-03-10	Negative	NO		Yes		NO	0	-44630	ALL INDIA INSTITUTE OF MEDICAL SCIENCE RAIPUR (C.G.)		NO			NO			NO	NO	NO	NO	NO	NO	NO	NO		NO
All India Institute Of Medical Sciences, Raipur	AIIMSR/22/0259	Male	21	Y	No	NA	Negative	NO		Yes	NA	NO	0	#VALUE!	Urban Health Training Centre of AIIMS Raipur		NA	NA	NA	NA	NA	NA	NO	NO	NO	NO	NO	NO	NO	NO		NO
All India Institute Of Medical Sciences, Raipur	AIIMSR/22/0263	Female	4	Y	No	NA	Negative	NO		Yes	NA	NO	0	#VALUE!	Urban Health Training Centre of AIIMS Raipur		NA	NA	NA	NA	NA	NA	NO	NO	NO	NO	NO	NO	NO	NO		NO
All India Institute Of Medical Sciences, Raipur	AIIMSR/22/0264	Male	10	Y	No	NA	Negative	NO		Yes	NA	NO	0	#VALUE!	Urban Health Training Centre of AIIMS Raipur		NA	NA	NA	NA	NA	NA	NO	NO	NO	NO	NO	NO	NO	NO		NO
All India Institute Of Medical Sciences, Raipur	AIIMSR/22/0265	Male	4	Y	No	NA	Negative	NO		Yes	NA	NO	0	#VALUE!	Urban Health Training Centre of AIIMS Raipur		NA	NA	NA	NA	NA	NA	NO	NO	NO	NO	NO	NO	NO	NO		NO
All India Institute Of Medical Sciences, Raipur	AIIMSR/22/0267	Female	26	Y	No	NA	Negative	NO		Yes	NA	NO	0	#VALUE!	Urban Health Training Centre of AIIMS Raipur		NA	NA	NA	NA	NA	NA	NO	NO	NO	NO	NO	NO	NO	NO		NO
All India Institute Of Medical Sciences, Raipur	AIIMSR/22/0274	Male	5	M	Yes	2022-03-17	Negative	NO		Yes		NO	0	-44637	ALL INDIA INSTITUTE OF MEDICAL SCIENCE RAIPUR (C.G.)		NO			NO			NO	NO	NO	NO	NO	NO	NO	NO		NO
All India Institute Of Medical Sciences, Raipur	AIIMSR/22/0279	Male	8	Y	No	NA	Negative	NO		Yes	NA	NO	0	#VALUE!	Urban Health Training Centre of AIIMS Raipur		NA	NA	NA	NA	NA	NA	NO	NO	NO	NO	NO	NO	NO	NO		NO
All India Institute Of Medical Sciences, Raipur	AIIMSR/22/0281	Female	1	Y	No	NA	Negative	NO		Yes	NA	NO	0	#VALUE!	Urban Health Training Centre of AIIMS Raipur		NA	NA	NA	NA	NA	NA	NO	NO	NO	NO	NO	NO	NO	NO		NO
All India Institute Of Medical Sciences, Raipur	AIIMSR/22/0282	Female	61	Y	No	NA	Negative	NO		Yes	NA	NO	0	#VALUE!	Urban Health Training Centre of AIIMS Raipur		NA	NA	NA	NA	NA	NA	NO	NO	NO	NO	NO	NO	NO	NO		NO
All India Institute Of Medical Sciences, Raipur	AIIMSR/22/0286	Male	20	Y	No	NA	Negative	NO		Yes	NA	NO	0	#VALUE!	Urban Health Training Centre of AIIMS Raipur		NA	NA	NA	NA	NA	NA	NO	NO	NO	NO	NO	NO	NO	NO		NO
All India Institute Of Medical Sciences, Raipur	AIIMSR/22/0294	Female	19	Y	No	NA	Negative	NO		Yes	NA	NO	0	#VALUE!	Urban Health Training Centre of AIIMS Raipur		NA	NA	NA	NA	NA	NA	NO	NO	NO	NO	NO	NO	NO	NO		NO
All India Institute Of Medical Sciences, Raipur	AIIMSR/22/0299	Male	65	Y	Yes	2022-03-21	Negative	NO		Yes		NO	0	-44641	ALL INDIA INSTITUTE OF MEDICAL SCIENCE RAIPUR (C.G.)		NO			NO			NO	NO	NO	NO	NO	NO	NO	NO		NO
All India Institute Of Medical Sciences, Raipur	AIIMSR/22/0305	Female	53	Y	Yes	2022-03-26	Negative	NO		Yes		NO	0	-44646	ALL INDIA INSTITUTE OF MEDICAL SCIENCE RAIPUR (C.G.)		NO			NO			NO	NO	NO	NO	NO	NO	NO	NO		NO	Y
All India Institute Of Medical Sciences, Raipur	AIIMSR/22/0314	Male	50	Y	Yes	2022-03-29	Negative	NO		Yes		NO	0	-44649	ALL INDIA INSTITUTE OF MEDICAL SCIENCE RAIPUR (C.G.)		NO			NO			NO	NO	NO	NO	NO	NO	NO	NO		NO	Y
All India Institute Of Medical Sciences, Raipur	AIIMSR/22/0327	Female	9	Y	Yes	2022-03-31	Negative	NO		Yes		NO	0	-44651	ALL INDIA INSTITUTE OF MEDICAL SCIENCE RAIPUR (C.G.)		NO			NO			NO	NO	NO	NO	NO	NO	NO	NO		NO	Y
All India Institute Of Medical Sciences, Raipur	AIIMSR/22/0329	Female	64	Y	No	NA	Negative	NO		Yes	NA	NO	0	#VALUE!	Urban Health Training Centre of AIIMS Raipur		NA	NA	NA	NA	NA	NA	NO	NO	NO	NO	NO	NO	NO	NO		NO
All India Institute Of Medical Sciences, Raipur	AIIMSR/22/0330	Female	29	Y	No	NA	Negative	NO		Yes	NA	NO	0	#VALUE!	Urban Health Training Centre of AIIMS Raipur		NA	NA	NA	NA	NA	NA	NO	NO	NO	NO	NO	NO	NO	NO		NO
All India Institute Of Medical Sciences, Raipur	AIIMSR/22/0331	Male	46	Y	No	NA	Negative	NO		Yes	NA	NO	0	#VALUE!	Urban Health Training Centre of AIIMS Raipur		NA	NA	NA	NA	NA	NA	NO	NO	NO	NO	NO	NO	NO	NO		NO	Y
All India Institute Of Medical Sciences, Raipur	AIIMSR/22/0346	Male	10	Y	No	NA	Negative	NO		Yes	NA	NO	0	#VALUE!	Urban Health Training Centre of AIIMS Raipur		NA	NA	NA	NA	NA	NA	NO	NO	NO	NO	NO	NO	NO	NO		NO
All India Institute Of Medical Sciences, Raipur	AIIMSR/22/0347	Female	27	Y	No	NA	Negative	NO		Yes	NA	NO	0	#VALUE!	Urban Health Training Centre of AIIMS Raipur		NA	NA	NA	NA	NA	NA	NO	NO	NO	NO	NO	NO	NO	NO		NO
All India Institute Of Medical Sciences, Raipur	AIIMSR/22/0348	Female	66	Y	No	NA	Negative	NO		Yes	NA	NO	0	#VALUE!	Urban Health Training Centre of AIIMS Raipur		NA	NA	NA	NA	NA	NA	NO	NO	NO	NO	NO	NO	NO	NO		NO
All India Institute Of Medical Sciences, Raipur	AIIMSR/22/0352	Male	31	Y	No	NA	Negative	NO		Yes	NA	NO	0	#VALUE!	Urban Health Training Centre of AIIMS Raipur		NA	NA	NA	NA	NA	NA	NO	NO	NO	NO	NO	NO	NO	NO		NO
All India Institute Of Medical Sciences, Raipur	AIIMSR/22/0366	Male	4	Y	No	NA	Negative	NO		Yes	NA	NO	0	#VALUE!	Urban Health Training Centre of AIIMS Raipur		NA	NA	NA	NA	NA	NA	NO	NO	NO	NO	NO	NO	NO	NO		NO
All India Institute Of Medical Sciences, Raipur	AIIMSR/22/0370	Male	24	Y	No	NA	Negative	NO		Yes	NA	NO	0	#VALUE!	Urban Health Training Centre of AIIMS Raipur		NA	NA	NA	NA	NA	NA	NO	NO	NO	NO	NO	NO	NO	NO		NO
All India Institute Of Medical Sciences, Raipur	AIIMSR/22/0371	Male	46	Y	No	NA	Negative	NO		Yes	NA	NO	0	#VALUE!	Urban Health Training Centre of AIIMS Raipur		NA	NA	NA	NA	NA	NA	NO	NO	NO	NO	NO	NO	NO	NO		NO	Y
All India Institute Of Medical Sciences, Raipur	AIIMSR/22/0372	Female	26	Y	No	NA	Negative	NO		Yes	NA	NO	0	#VALUE!	Urban Health Training Centre of AIIMS Raipur		NA	NA	NA	NA	NA	NA	NO	NO	NO	NO	NO	NO	NO	NO		NO
All India Institute Of Medical Sciences, Raipur	AIIMSR/22/0373	Male	32	Y	Yes	2022-04-11	Negative	NO		Yes		NO	0	-44662	ALL INDIA INSTITUTE OF MEDICAL SCIENCE RAIPUR (C.G.)		NO			NO			NO	NO	NO	NO	NO	NO	NO	NO		NO	Y
[truncated: 21,706 more rows]

## Sheet: Sheet2
facility_name	sample_id	gender	Age	Y/M/D	patient_hospitalized	date_of_hospitalization	sample_result	admitted_in_icu	date_of_icu_admission	discharged_alive	date_of_discharge	death	date_of_death	oxygen	Start date	Weaning date	ventilation	Start date	Weaning date	infa	infb	ANY INFLUENZA POSITIVE	sarscov2	Comorbidities
All India Institute Of Medical Sciences, Bhopal	AIIMSB/32	Male	61	Y	Yes	2021-09-07	Negative	NO		NA		NO		NO			NO			NO	NO	No	NO	Yes
All India Institute Of Medical Sciences, Bhopal	AIIMSB/33	Female	48	Y	Yes	2021-09-07	Negative	NO		NA		NO		NO			NO			NO	NO	No	NO	Yes
All India Institute Of Medical Sciences, Bhopal	AIIMSB/37	Female	60	Y	Yes	2021-09-09	Negative	NO		NA		NO		NO			NO			NO	NO	No	NO	Yes
All India Institute Of Medical Sciences, Bhopal	AIIMSB/01	Female	63	Y	Yes	2021-08-18	Negative	NO		NA		NO		NO			NO			NO	NO	No	NO	No
All India Institute Of Medical Sciences, Bhopal	AIIMSB/09	Male	46	Y	Yes	2021-08-20	Negative	NO		NA		NO		NO			NO			NO	NO	No	NO	No
All India Institute Of Medical Sciences, Bhopal	AIIMSB/80	Male	15	Y	Yes	2021-09-26	Negative	NO		NA		NO		NO			NO			NO	NO	No	NO	No
All India Institute Of Medical Sciences, Bhopal	AIIMSB/89	Female	39	Y	Yes	2021-09-28	Negative	NO		NA		NO		NO			NO			NO	NO	No	NO	No
All India Institute Of Medical Sciences, Bhopal	AIIMSB/215	Female	42	Y	Yes	2021-11-01	Negative	NO		NA		NO		NO			NO			NO	NO	No	NO	No
All India Institute Of Medical Sciences, Bhopal	AIIMSB/289	Male	45	Y	Yes	2021-11-22	Negative	NO		NA		NO		NO			NO			NO	NO	No	NO	No
All India Institute Of Medical Sciences, Bhopal	AIIMSB/400	Female	58	Y	Yes	2021-12-23	Negative	NO		NA		NO		NO			NO			NO	NO	No	NO	No
All India Institute Of Medical Sciences, Bhopal	AIIMSB/22/031	Male	41	Y	Yes	2022-01-12	Negative	NO		NA		NO		NO			NO			NO	NO	No	NO	No
All India Institute Of Medical Sciences, Bhopal	AIIMSB/22/137	Female	45	Y	Yes	2022-02-06	Negative	NO		NA		NO		NO			NO			NO	NO	No	NO	Yes
All India Institute Of Medical Sciences, Bhopal	AIIMSB/22/139	Female	22	Y	Yes	2022-02-07	Negative	NO		NA		NO		NO			NO			NO	NO	No	NO	No
All India Institute Of Medical Sciences, Bhopal	AIIMSB/22/146	Male	1	Y	Yes	2022-02-07	Negative	NO		NA		NO		NO			NO			NO	NO	No	NO	No
All India Institute Of Medical Sciences, Bhopal	AIIMSB/22/152	Male	27	Y	Yes	2022-02-07	Positive	NO		NA		NO		NO			NO			NO	NO	No	Yes	No
All India Institute Of Medical Sciences, Bhopal	AIIMSB/22/153	Female	59	Y	Yes	2022-02-07	Negative	NO		NA		NO		NO			NO			NO	NO	No	NO	No
All India Institute Of Medical Sciences, Bhopal	AIIMSB/22/175	Female	55	Y	Yes	2022-02-15	Negative	NO		NA		NO		NO			NO			NO	NO	No	NO	No
All India Institute Of Medical Sciences, Bhopal	AIIMSB/38	Female	45	Y	Yes	2021-09-08	Negative	NO		NA		NO		NO			NO			NO	NO	No	NO	No
All India Institute Of Medical Sciences, Bhopal	AIIMSB/31	Female	17	Y	Yes	2021-09-06	Negative	NO		NA		NO		NO			NO			NO	NO	No	NO	No
All India Institute Of Medical Sciences, Bhopal	AIIMSB/41	Male	42	Y	Yes	2021-09-18	Negative	NO		NA		NO		NO			NO			NO	NO	No	NO	Yes
All India Institute Of Medical Sciences, Bhopal	AIIMSB/43	Female	66	Y	Yes	2021-09-19	Negative	NO		NA		NO		NO			NO			NO	NO	No	NO	No
All India Institute Of Medical Sciences, Bhopal	AIIMSB/64	Female	6	M	Yes	2021-09-21	Negative	NO		NA		NO		NO			NO			NO	NO	No	NO	No
All India Institute Of Medical Sciences, Bhopal	AIIMSB/65	Female	33	Y	Yes	2021-09-21	Negative	NO		NA		NO		NO			NO			NO	NO	No	NO	No
All India Institute Of Medical Sciences, Bhopal	AIIMSB/98	Male	60	Y	Yes	2021-09-27	Negative	NO		NA		NO		NO			NO			NO	NO	No	NO	No
All India Institute Of Medical Sciences, Bhopal	AIIMSB/120	Male	72	Y	Yes	2021-10-06	Negative	NO		NA		NO		NO			NO			NO	NO	No	NO	Yes
All India Institute Of Medical Sciences, Bhopal	AIIMSB/121	Male	76	Y	Yes	2021-10-06	Negative	NO		NA		NO		NO			NO			NO	NO	No	NO	Yes
All India Institute Of Medical Sciences, Bhopal	AIIMSB/140	Female	59	Y	Yes	2021-10-11	Negative	NO		NA		NO		NO			NO			NO	NO	No	NO	Yes
All India Institute Of Medical Sciences, Bhopal	AIIMSB/210	Female	52	Y	Yes	2021-10-30	Negative	NO		NA		NO		NO			NO			NO	NO	No	NO	Yes
All India Institute Of Medical Sciences, Bhopal	AIIMSB/298	Male	75	Y	Yes	2021-12-27	Negative	NO		NA		NO		NO			NO			NO	NO	No	NO	No
All India Institute Of Medical Sciences, Bhopal	AIIMSB/334	Male	54	Y	Yes	2021-12-05	Negative	NO		NA		NO		NO			NO			NO	NO	No	NO	No
All India Institute Of Medical Sciences, Bhopal	AIIMSB/22/075	Male	28	Y	Yes	2022-01-18	Positive	NO		NA		NO		NO			NO			NO	NO	No	Yes	No
All India Institute Of Medical Sciences, Bhopal	AIIMSB/22/098	Male	71	Y	Yes	2022-01-24	Negative	NO		NA		NO		NO			NO			NO	NO	No	NO	No
All India Institute Of Medical Sciences, Bhopal	AIIMSB/22/102	Male	54	Y	Yes	2022-01-25	Negative	NO		NA		NO		NO			NO			NO	NO	No	NO	No
All India Institute Of Medical Sciences, Bhopal	AIIMSB/22/112	Female	58	Y	Yes	2022-01-27	Negative	NO		NA		NO		NO			NO			NO	NO	No	NO	Yes
All India Institute Of Medical Sciences, Bhopal	AIIMSB/22/151	Female	30	Y	Yes	2022-02-06	Positive	NO		NA		NO		NO			NO			NO	NO	No	Yes	No
All India Institute Of Medical Sciences, Bhopal	AIIMSB/22/176	Male	30	Y	Yes	2022-02-17	Negative	NO		NA		NO		NO			NO			NO	NO	No	NO	No
All India Institute Of Medical Sciences, Bhopal	AIIMSB/22/172	Male	24	Y	Yes	2022-02-15	Negative	NO		NA		NO		NO			NO			NO	NO	No	NO	No
All India Institute Of Medical Sciences, Bhopal	AIIMSB/22/184	Male	49	Y	Yes	2022-02-20	Negative	NO		NA		NO		NO			NO			NO	NO	No	NO	No
All India Institute Of Medical Sciences, Bhopal	AIIMSB/22/203	Male	25	Y	Yes	2022-02-22	Negative	NO		NA		NO		NO			NO			NO	NO	No	NO	No
All India Institute Of Medical Sciences, Bhopal	AIIMSB/22/289	Female	39	Y	Yes	2022-03-21	Negative	NO		NA		NO		NO			NO			NO	NO	No	NO	No
All India Institute Of Medical Sciences, Bhopal	AIIMSB/22/314	Male	1	Y	Yes	2022-04-13	Negative	NO		NA		NO		NO			NO			NO	NO	No	NO	No
All India Institute Of Medical Sciences, Bhopal	AIIMSB/24	Female	31	Y	Yes	2021-08-28	Negative	NO		NA		NO		NO			NO			NO	NO	No	NO	No
All India Institute Of Medical Sciences, Bhopal	AIIMSB/45	Female	74	Y	Yes	2021-09-16	Negative	NO		NA		NO		NO			NO			NO	NO	No	NO	Yes
All India Institute Of Medical Sciences, Bhopal	AIIMSB/81	Female	60	Y	Yes	2021-09-27	Negative	NO		NA		NO		NO			NO			NO	NO	No	NO	Yes
All India Institute Of Medical Sciences, Bhopal	AIIMSB/249	Male	15	Y	Yes	2021-11-15	Negative	NO		NA		NO		NO			NO			NO	NO	No	NO	No
All India Institute Of Medical Sciences, Bhopal	AIIMSB/275	Male	57	Y	Yes	2021-11-15	Negative	NO		NA		NO		NO			NO			NO	NO	No	NO	No
All India Institute Of Medical Sciences, Bhopal	AIIMSB/339	Female	53	Y	Yes	2021-12-06	Negative	NO		NA		NO		NO			NO			NO	NO	No	NO	No
All India Institute Of Medical Sciences, Bhopal	AIIMSB/365	Male	68	Y	Yes	2021-12-13	Negative	NO		NA		NO		NO			NO			NO	NO	No	NO	No
All India Institute Of Medical Sciences, Bhopal	AIIMSB/418	Female	79	Y	Yes	2021-12-26	Negative	NO		NA		NO		NO			NO			NO	NO	No	NO	No
All India Institute Of Medical Sciences, Bhopal	AIIMSB/22/023	Male	79	Y	Yes	2022-01-05	Negative	NO		NA		NO		NO			NO			NO	NO	No	NO	No
All India Institute Of Medical Sciences, Bhopal	AIIMSB/22/104	Female			Yes	2022-01-30	Positive	NO		NA		NO		NO			NO			NO	NO	No	Yes	No
All India Institute Of Medical Sciences, Bhopal	AIIMSB/22/114	Female	75	Y	Yes	2022-01-29	Negative	NO		NA		NO		NO			NO			NO	NO	No	NO	Yes
All India Institute Of Medical Sciences, Bhopal	AIIMSB/22/150	Female	1	D	Yes	2022-02-05	Negative	NO		NA		NO		NO			NO			NO	NO	No	NO	No
All India Institute Of Medical Sciences, Bhopal	AIIMSB/22/154	Female	22	Y	Yes	2022-02-05	Negative	NO		NA		NO		NO			NO			NO	NO	No	NO	Yes
All India Institute Of Medical Sciences, Bhopal	AIIMSB/22/168	Male	6	Y	Yes	2022-02-14	Negative	NO		NA		NO		NO			NO			NO	NO	No	NO	No
All India Institute Of Medical Sciences, Bhopal	AIIMSB/22/160	Female	64	Y	Yes	2022-02-12	Negative	NO		NA		NO		NO			NO			NO	NO	No	NO	No
All India Institute Of Medical Sciences, Bhopal	AIIMSB/22/196	Male	1	Y	Yes	2022-02-23	Negative	NO		NA		NO		NO			NO			NO	NO	No	NO	No
All India Institute Of Medical Sciences, Bhopal	AIIMSB/22/201	Male	19	Y	Yes	2022-02-23	Negative	NO		NA		NO		NO			NO			NO	NO	No	NO	Yes
All India Institute Of Medical Sciences, Bhopal	AIIMSB/22/219	Male	57	Y	Yes	2022-03-02	Negative	NO		NA		NO		NO			NO			NO	NO	No	NO	Yes
All India Institute Of Medical Sciences, Bhopal	AIIMSB/22/222	Male	80	Y	Yes	2022-02-27	Negative	NO		NA		NO		NO			NO			NO	NO	No	NO	Yes
All India Institute Of Medical Sciences, Bhopal	AIIMSB/22/252	Female	45	Y	Yes	2022-03-06	Negative	NO		NA		NO		NO			NO			NO	NO	No	NO	Yes
All India Institute Of Medical Sciences, Bhopal	AIIMSB/22/264	Male	5	Y	Yes	2022-03-10	Negative	NO		NA		NO		NO			NO			NO	NO	No	NO	No
All India Institute Of Medical Sciences, Bhopal	AIIMSB/22/291	Male	3	Y	Yes	2022-03-21	Negative	NO		NA		NO		NO			NO			NO	NO	No	NO	No
All India Institute Of Medical Sciences, Bhopal	AIIMSB/22/330	Male	2.6	Y	Yes	2022-04-27	Negative	NO		NA		NO		NO			NO			NO	NO	No	NO	No
All India Institute Of Medical Sciences, Bhopal	AIIMSB/119	Male	77	Y	Yes	2021-10-06	Negative	NO		NA		NO		NO			NO			NO	NO	No	NO	Yes
All India Institute Of Medical Sciences, Bhopal	AIIMSB/151	Male	52	Y	Yes	2021-10-18	Negative	NO		NA		NO		NO			NO			NO	NO	No	NO	Yes
All India Institute Of Medical Sciences, Bhopal	AIIMSB/152	Female			Yes	2021-10-18	Negative	NO		NA		NO		NO			NO			NO	NO	No	NO	Yes
All India Institute Of Medical Sciences, Bhopal	AIIMSB/415	Female	50	Y	Yes	2021-12-27	Negative	NO		NA		NO		NO			NO			NO	NO	No	NO	No
All India Institute Of Medical Sciences, Bhopal	AIIMSB/416	Male	20	Y	Yes	2021-12-27	Negative	NO		NA		NO		NO			NO			NO	NO	No	NO	No
All India Institute Of Medical Sciences, Bhopal	AIIMSB/22/129	Male	26	Y	Yes	2022-01-31	Negative	NO		NA		NO		NO			NO			NO	NO	No	NO	Yes
All India Institute Of Medical Sciences, Bhopal	AIIMSB/22/136	Male	55	Y	Yes	2022-02-04	Positive	NO		NA		NO		NO			NO			NO	NO	No	Yes	Yes
All India Institute Of Medical Sciences, Bhopal	AIIMSB/22/140	Male	1	Y	Yes	2022-02-04	Negative	NO		NA		NO		NO			NO			NO	NO	No	NO	No
All India Institute Of Medical Sciences, Bhopal	AIIMSB/22/186	Female	50	Y	Yes	2022-02-18	Positive	NO		NA		NO		NO			NO			NO	NO	No	Yes	Yes
All India Institute Of Medical Sciences, Bhopal	AIIMSB/22/202	Male	39	Y	Yes	2022-02-21	Negative	NO		NA		NO		NO			NO			NO	NO	No	NO	No
All India Institute Of Medical Sciences, Bhopal	AIIMSB/22/297	Male	81	Y	Yes	2022-03-26	Negative	NO		NA		NO		NO			NO			NO	NO	No	NO	Yes
All India Institute Of Medical Sciences, Bhopal	AIIMSB/22/313	Male	1	Y	Yes	2022-04-15	Negative	NO		NA		NO		NO			NO			NO	NO	No	NO	No
All India Institute Of Medical Sciences, Bhopal	AIIMSB/22/324	Male	4	Y	Yes	2022-04-22	Negative	NO		NA		NO		NO			NO			NO	NO	No	NO	No
All India Institute Of Medical Sciences, Bhopal	AIIMSB/14	Female	61	Y	Yes	2021-08-23	Negative	NO		NA		NO		NO			NO			NO	NO	No	NO	Yes
All India Institute Of Medical Sciences, Bhopal	AIIMSB/99	Female	60	Y	Yes	2021-09-26	Negative	NO		NA		NO		NO			NO			NO	NO	No	NO	Yes
All India Institute Of Medical Sciences, Bhopal	AIIMSB/181	Female	25	Y	Yes	2021-10-25	Negative	NO		NA		NO		NO			NO			NO	NO	No	NO	No
All India Institute Of Medical Sciences, Bhopal	AIIMSB/200	Female	17	Y	Yes	2021-10-22	Negative	NO		NA		NO		NO			NO			NO	NO	No	NO	Yes
All India Institute Of Medical Sciences, Bhopal	AIIMSB/206	Female	36	Y	Yes	2021-10-26	Negative	NO		NA		NO		NO			NO			NO	NO	No	NO	No
All India Institute Of Medical Sciences, Bhopal	AIIMSB/214	Male	1	Y	Yes	2021-10-28	Negative	NO		NA		NO		NO			NO			NO	NO	No	NO	No
All India Institute Of Medical Sciences, Bhopal	AIIMSB/341	Male	64	Y	Yes	2021-12-01	Negative	NO		NA		NO		NO			NO			NO	NO	No	NO	No
All India Institute Of Medical Sciences, Bhopal	AIIMSB/392	Male	19	Y	Yes	2021-12-17	Negative	NO		NA		NO		NO			NO			NO	NO	No	NO	No
All India Institute Of Medical Sciences, Bhopal	AIIMSB/22/061	Female	71	Y	Yes	2022-01-12	Negative	NO		NA		NO		NO			NO			NO	NO	No	NO	No
All India Institute Of Medical Sciences, Bhopal	AIIMSB/22/103	Female	18	Y	Yes	2022-01-24	Positive	NO		NA		NO		NO			NO			NO	NO	No	Yes	No
All India Institute Of Medical Sciences, Bhopal	AIIMSB/22/141	Female	4	Y	Yes	2022-02-02	Positive	NO		NA		NO		NO			NO			NO	NO	No	Yes	No
All India Institute Of Medical Sciences, Bhopal	AIIMSB/22/185	Male	25	Y	Yes	2022-02-18	Negative	NO		NA		NO		NO			NO			NO	NO	No	NO	No
All India Institute Of Medical Sciences, Bhopal	AIIMSB/22/215	Male	65	Y	Yes	2022-02-28	Negative	NO		NA		NO		NO			NO			NO	NO	No	NO	No
All India Institute Of Medical Sciences, Bhopal	AIIMSB/22/221	Male	43	Y	Yes	2022-03-03	Negative	NO		NA		NO		NO			NO			NO	NO	No	NO	Yes
All India Institute Of Medical Sciences, Bhopal	AIIMSB/22/235	Male	59	Y	Yes	2022-03-07	Negative	NO		NA		NO		NO			NO			NO	NO	No	NO	Yes
All India Institute Of Medical Sciences, Bhopal	AIIMSB/22/292	Male	3	Y	Yes	2022-03-21	Negative	NO		NA		NO		NO			NO			NO	NO	No	NO	No
All India Institute Of Medical Sciences, Bhopal	AIIMSB/22/294	Female	2	Y	Yes	2022-03-26	Negative	NO		NA		NO		NO			NO			NO	NO	No	NO	No
All India Institute Of Medical Sciences, Bhopal	AIIMSB/22/315	Male	6	M	Yes	2022-04-16	Negative	NO		NA		NO		NO			NO			NO	NO	No	NO	No
All India Institute Of Medical Sciences, Bhopal	AIIMSB/163	Female	28	Y	Yes	2021-10-21	Negative	NO		NA		NO		NO			NO			NO	NO	No	NO	No
All India Institute Of Medical Sciences, Bhopal	AIIMSB/192	Female	71	Y	Yes	2021-10-25	Negative	NO		NA		NO		NO			NO			NO	NO	No	NO	No
All India Institute Of Medical Sciences, Bhopal	AIIMSB/22/177	Male	68	Y	Yes	2022-02-13	Negative	NO		NA		NO		NO			NO			NO	NO	No	NO	No
All India Institute Of Medical Sciences, Bhopal	AIIMSB/22/225	Male	40	Y	Yes	2022-02-26	Negative	NO		NA		NO		NO			NO			NO	NO	No	NO	No
All India Institute Of Medical Sciences, Bhopal	AIIMSB/22/237	Female	54	Y	Yes	2022-03-03	Negative	NO		NA		NO		NO			NO			NO	NO	No	NO	Yes
All India Institute Of Medical Sciences, Bhopal	AIIMSB/22/290	Male	3.9	Y	Yes	2022-03-22	Negative	NO		NA		NO		NO			NO			NO	NO	No	NO	Yes
All India Institute Of Medical Sciences, Bhopal	AIIMSB/22/295	Female	56	Y	Yes	2022-03-24	Negative	NO		NA		NO		NO			NO			NO	NO	No	NO	Yes
All India Institute Of Medical Sciences, Bhopal	AIIMSB/22/323	Female	3	Y	Yes	2022-04-25	Negative	NO		NA		NO		NO			NO			NO	NO	No	NO	No
All India Institute Of Medical Sciences, Bhopal	AIIMSB/199	Female			Yes	2021-10-21	Negative	NO		NA		NO		NO			NO			NO	NO	No	NO	Yes
All India Institute Of Medical Sciences, Bhopal	AIIMSB/209	Male	42	Y	Yes	2021-10-26	Negative	NO		NA		NO		NO			NO			NO	NO	No	NO	Yes
All India Institute Of Medical Sciences, Bhopal	AIIMSB/237	Female	68	Y	Yes	2021-11-09	Negative	NO		NA		NO		NO			NO			NO	NO	No	NO	No
All India Institute Of Medical Sciences, Bhopal	AIIMSB/22/214	Female	55	Y	Yes	2022-02-24	Negative	NO		NA		NO		NO			NO			NO	NO	No	NO	No
All India Institute Of Medical Sciences, Bhopal	AIIMSB/22/282	Female	16	Y	Yes	2022-03-17	Negative	NO		NA		NO		NO			NO			NO	NO	No	NO	No
All India Institute Of Medical Sciences, Bhopal	AIIMSB/22/301	Male	10	M	Yes	2022-04-03	Negative	NO		NA		NO		NO			NO			NO	NO	No	NO	No
All India Institute Of Medical Sciences, Bhopal	AIIMSB/10	Female	31	Y	Yes	2021-08-20	Negative	NO		NA		NO		NO			NO			NO	NO	No	NO	No
All India Institute Of Medical Sciences, Bhopal	AIIMSB/17	Female	20	Y	Yes	2021-08-17	Negative	NO		NA		NO		NO			NO			NO	NO	No	NO	No
All India Institute Of Medical Sciences, Bhopal	AIIMSB/191	Male	53	Y	Yes	2021-10-25	Negative	NO		NA		NO		NO			NO			NO	NO	No	NO	No
All India Institute Of Medical Sciences, Bhopal	AIIMSB/22/053	Female	25	Y	Yes	2022-01-10	Negative	NO		NA		NO		NO			NO			NO	NO	No	NO	No
All India Institute Of Medical Sciences, Bhopal	AIIMSB/22/190	Female	30	Y	Yes	2022-02-18	Negative	NO		NA		NO		NO			NO			NO	NO	No	NO	Yes
All India Institute Of Medical Sciences, Bhopal	AIIMSB/22/288	Female	3	M	Yes	2022-03-17	Negative	NO		NA		NO		NO			NO			NO	NO	No	NO	No
All India Institute Of Medical Sciences, Bhopal	AIIMSB/22/296	Male	70	Y	Yes	2022-03-28	Negative	NO		NA		NO		NO			NO			NO	NO	No	NO	Yes
All India Institute Of Medical Sciences, Bhopal	AIIMSB/22/329	Male	1.6	Y	Yes	2022-04-26	Negative	NO		NA		NO		NO			NO			NO	NO	No	NO	No
All India Institute Of Medical Sciences, Bhopal	AIIMSB/274	Male	70	Y	Yes	2021-11-18	Negative	NO		NA		NO		NO			NO			NO	NO	No	NO	No
All India Institute Of Medical Sciences, Bhopal	AIIMSB/349	Female	39	Y	Yes	2021-12-02	Negative	NO		NA		NO		NO			NO			NO	NO	No	NO	No
All India Institute Of Medical Sciences, Bhopal	AIIMSB/22/040	Female	43	Y	Yes	2022-01-10	Negative	NO		NA		NO		NO			NO			NO	NO	No	NO	No
All India Institute Of Medical Sciences, Bhopal	AIIMSB/22/060	Male	70	Y	Yes	2022-01-11	Negative	NO		NA		NO		NO			NO			NO	NO	No	NO	No
All India Institute Of Medical Sciences, Bhopal	AIIMSB/22/178	Female	25	Y	Yes	2022-02-09	Negative	NO		NA		NO		NO			NO			NO	NO	No	NO	Yes
All India Institute Of Medical Sciences, Bhopal	AIIMSB/22/192	Male	8	Y	Yes	2022-02-14	Negative	NO		NA		NO		NO			NO			NO	NO	No	NO	No
All India Institute Of Medical Sciences, Bhopal	AIIMSB/22/209	Female	10	M	Yes	2022-02-21	Negative	NO		NA		NO		NO			NO			NO	NO	No	NO	No
All India Institute Of Medical Sciences, Bhopal	AIIMSB/22/285	Female	16	Y	Yes	2022-03-12	Negative	NO		NA		NO		NO			NO			NO	NO	No	NO	No
All India Institute Of Medical Sciences, Bhopal	AIIMSB/22/312	Male	1	Y	Yes	2022-04-07	Negative	NO		NA		NO		NO			NO			NO	NO	No	NO	No
All India Institute Of Medical Sciences, Bhopal	AIIMSB/134	Male	60	Y	Yes	2021-10-02	Negative	NO		NA		NO		NO			NO			NO	NO	No	NO	No
All India Institute Of Medical Sciences, Bhopal	AIIMSB/157	Female	20	Y	Yes	2021-10-13	Positive	NO		NA		NO		NO			NO			NO	Yes	Yes	NO	Yes
All India Institute Of Medical Sciences, Bhopal	AIIMSB/22/106	Male	5	M	Yes	2022-01-21	Negative	NO		NA		NO		NO			NO			NO	NO	No	NO	No
All India Institute Of Medical Sciences, Bhopal	AIIMSB/22/138	Male	75	Y	Yes	2022-01-29	Positive	NO		NA		NO		NO			NO			NO	NO	No	Yes	Yes
All India Institute Of Medical Sciences, Bhopal	AIIMSB/198	Male	49	Y	Yes	2021-10-25	Negative	NO		NA		NO		NO			NO			NO	NO	No	NO	No
All India Institute Of Medical Sciences, Bhopal	AIIMSB/22/125	Male	45	Y	Yes	2022-01-30	Positive	NO		NA		NO		NO			NO			NO	NO	No	Yes	Yes
All India Institute Of Medical Sciences, Bhopal	AIIMSB/22/191	Male	41	Y	Yes	2022-02-20	Negative	NO		NA		NO		NO			NO			NO	NO	No	NO	No
All India Institute Of Medical Sciences, Bhopal	AIIMSB/02	Male	47	Y	Yes	2021-08-07	Negative	NO		NA		NO		NO			NO			NO	NO	No	NO	Yes
All India Institute Of Medical Sciences, Bhopal	AIIMSB/401	Male	32	Y	Yes	2021-12-21	Negative	NO		NA		NO		NO			NO			NO	NO	No	NO	No
All India Institute Of Medical Sciences, Bhopal	AIIMSB/22/105	Female	2	Y	Yes	2022-02-01	Positive	NO		NA		NO		NO			NO			NO	NO	No	Yes	No
All India Institute Of Medical Sciences, Bhopal	AIIMSB/22/223	Male	55	Y	Yes	2022-02-21	Negative	NO		NA		NO		NO			NO			NO	NO	No	NO	No
All India Institute Of Medical Sciences, Bhopal	AIIMSB/22/263	Male	72	Y	Yes	2022-03-09	Positive	NO		NA		NO		NO			NO			NO	NO	No	Yes	No
All India Institute Of Medical Sciences, Bhopal	AIIMSB/183	Female	61	Y	Yes	2021-10-22	Negative	NO		NA		NO		NO			NO			NO	NO	No	NO	Yes
All India Institute Of Medical Sciences, Bhopal	AIIMSB/22/158	Female	75	Y	Yes	2022-01-29	Negative	NO		NA		NO		NO			NO			NO	NO	No	NO	No
All India Institute Of Medical Sciences, Bhopal	AIIMSB/22/224	Female	40	Y	Yes	2022-02-21	Negative	NO		NA		NO		NO			NO			NO	NO	No	NO	No
All India Institute Of Medical Sciences, Bhopal	AIIMSB/182	Female	64	Y	Yes	2021-10-23	Negative	NO		NA		NO		NO			NO			NO	NO	No	NO	No
All India Institute Of Medical Sciences, Bhopal	AIIMSB/22/216	Female	50	Y	Yes	2022-02-14	Negative	NO		NA		NO		NO			NO			NO	NO	No	NO	No
All India Institute Of Medical Sciences, Bhopal	AIIMSB/137	Male	47	Y	Yes	2021-09-20	Negative	NO		NA		NO		NO			NO			NO	NO	No	NO	Yes
All India Institute Of Medical Sciences, Bhopal	AIIMSB/184	Female	45	Y	Yes	2021-10-23	Negative	NO		NA		NO		NO			NO			NO	NO	No	NO	Yes
All India Institute Of Medical Sciences, Bhopal	AIIMSB/22/231	Male	2	Y	Yes	2022-02-12	Negative	NO		NA		NO		NO			NO			NO	NO	No	NO	No
All India Institute Of Medical Sciences, Bhopal	AIIMSB/281	Female	32	Y	Yes	2021-11-21	Negative	NO		NA		NO		NO			NO			NO	NO	No	NO	No
All India Institute Of Medical Sciences, Bhopal	AIIMSB/203	Male	65	Y	Yes	2021-10-28	Negative	NO		NA		NO		NO			NO			NO	NO	No	NO	Yes
All India Institute Of Medical Sciences, Delhi	AIIMSD/21/060	Female	31	Y	Yes	2021-08-25	Negative	NO		YES	2021-08-31	NO		NO			NO			NO	NO	No	NO	No
All India Institute Of Medical Sciences, Delhi	AIIMSD/21/111	Female	27	Y	Yes	2021-09-09	Negative	NO		YES	2021-09-22	NO		NO			NO			NO	NO	No	NO	No
All India Institute Of Medical Sciences, Delhi	AIIMSD/21/114	Female	30	Y	Yes	2021-09-09	Negative	NO		NO		YES	2021-09-29	NO			NO			NO	NO	No	NO	No
All India Institute Of Medical Sciences, Delhi	AIIMSD/21/157	Male	83	Y	Yes	2021-09-22	Negative	Yes	2021-09-08	YES	2021-12-05	NO		Yes	NA	NA	Yes			NO	NO	No	NO	Yes
All India Institute Of Medical Sciences, Delhi	AIIMSD/21/171	Male	6	Y	Yes	2021-09-21	Negative	NO		Yes	2021-09-30	NO		NO			NO			NO	NO	No	NO	Yes
All India Institute Of Medical Sciences, Delhi	AIIMSD/21/181	Female	31	Y	Yes	2021-09-24	Negative	NO		YES	2021-10-09	NO		NO			NO			NO	NO	No	NO	No
All India Institute Of Medical Sciences, Delhi	AIIMSD/21/228	Female	10	Y	Yes	2021-10-12	Negative	NO		YES	2021-10-20	NO		NO			NO			NO	NO	No	NO	Yes
All India Institute Of Medical Sciences, Delhi	AIIMSD/21/298	Male	42	Y	Yes	2021-10-20	Negative	Yes	2021-10-20	YES	2021-11-08	NO		NO			NO			NO	NO	No	NO	No
All India Institute Of Medical Sciences, Delhi	AIIMSD/21/299	Male	30	Y	Yes	2021-10-18	Negative	Yes	2021-10-18	YES	2021-11-26	NO		NO			NO			NO	NO	No	NO	No
All India Institute Of Medical Sciences, Delhi	AIIMSD/21/353	Female	18	Y	Yes	2021-11-17	Negative	NO		NO		YES	2021-12-27	Yes	NA	NA	NO			NO	NO	No	NO	Yes
All India Institute Of Medical Sciences, Delhi	AIIMSD/21/381	Female	22	Y	Yes	2021-11-23	Negative	NO		YES	2021-11-28	NO		NO			NO			NO	NO	No	NO	No
All India Institute Of Medical Sciences, Delhi	AIIMSD/21/382	Female	62	Y	Yes	2021-11-23	Negative	NO		YES	2021-12-07	NO		NO			NO			NO	NO	No	NO	No
All India Institute Of Medical Sciences, Delhi	AIIMSD/21/398	Male	6	M	Yes	2021-11-26	Negative	Yes	2021-11-26	YES	2022-03-11	NO		Yes	NA	NA	NO			NO	NO	No	NO	Yes
All India Institute Of Medical Sciences, Delhi	AIIMSD/21/417	Male	45	Y	Yes	2021-11-30	Negative	NO		YES	2021-12-14	NO		NO			NO			NO	NO	No	NO	No
All India Institute Of Medical Sciences, Delhi	AIIMSD/21/434	Male	41	Y	Yes	2021-12-07	Negative	NO		YES	2021-12-15	NO		NO			NO			NO	NO	No	NO	No
All India Institute Of Medical Sciences, Delhi	AIIMSD/21/435	Male	42	Y	Yes	2021-12-07	Negative	NO		YES	2021-12-16	NO		NO			NO			NO	NO	No	NO	No
All India Institute Of Medical Sciences, Delhi	AIIMSD/21/470	Male	18	Y	Yes	2021-12-16	Negative	NO		YES	2021-12-22	NO		NO			NO			NO	NO	No	NO	No
All India Institute Of Medical Sciences, Delhi	AIIMSD/21/476	Female	2	Y	Yes	2021-12-21	Negative	NO		YES	2021-12-25	NO		NO			NO			NO	NO	No	NO	No
All India Institute Of Medical Sciences, Delhi	AIIMSD/21/493	Female	22	Y	Yes	2021-12-21	Negative	NO		NA	NOT ADMITTED	NO		NO			NO			NO	NO	No	NO	No
All India Institute Of Medical Sciences, Delhi	AIIMSD/21/494	Male	72	Y	Yes	2021-12-22	Negative	NO		YES	2021-12-29	NO		NO			NO			NO	NO	No	NO	Yes
All India Institute Of Medical Sciences, Delhi	AIIMSD/21/497	Male	31	Y	Yes	2021-12-23	Negative	NO		NO		YES	2022-01-12	Yes	NA	NA	NO			NO	NO	No	NO	No
All India Institute Of Medical Sciences, Delhi	AIIMSD/21/516	Male	57	Y	Yes	2021-12-27	Negative	NO		YES	2022-01-07	NO		NO			NO			NO	NO	No	NO	No
All India Institute Of Medical Sciences, Delhi	AIIMSD/22/065	Male	6	Y	Yes	2022-01-12	Negative	NO		YES	2022-01-21	NO		NO			NO			NO	NO	No	NO	Yes
All India Institute Of Medical Sciences, Delhi	AIIMSD/22/351	Male	8	Y	Yes	2022-04-11	Negative	Yes	2022-04-12	YES	2022-04-16	NO		Yes	NA	NA	NO			NO	NO	No	NO	No
All India Institute Of Medical Sciences, Delhi	AIIMSD/22/407	Male	9	Y	Yes	2022-04-25	Positive	NO		YES	2022-05-01	NO		NO			NO			NO	NO	No	Yes	Yes
All India Institute Of Medical Sciences, Delhi	AIIMSD/21/004	Male	29	Y	Yes	2021-08-06	Positive	NO		YES	2021-08-10	NO		NO			NO			Yes	NO	Yes	NO	No
All India Institute Of Medical Sciences, Delhi	AIIMSD/21/009	Female	11	Y	Yes	2021-08-07	Negative	NO		Yes	2021-08-23	NO		Yes	NA	NA	NO			NO	NO	No	NO	Yes
All India Institute Of Medical Sciences, Delhi	AIIMSD/21/011	Female	22	Y	Yes	2021-08-05	Negative	NO		NA	NOT ADMITTED	NO		NO			NO			NO	NO	No	NO	No
All India Institute Of Medical Sciences, Delhi	AIIMSD/21/013	Female	24	Y	Yes	2021-08-06	Positive	NO		YES	2021-08-10	NO		NO			NO			Yes	NO	Yes	NO	No
All India Institute Of Medical Sciences, Delhi	AIIMSD/21/032	Male	41	Y	Yes	2021-08-12	Positive	NO		YES	2021-08-24	NO		NO			NO			Yes	NO	Yes	NO	Yes
All India Institute Of Medical Sciences, Delhi	AIIMSD/21/033	Male	37	Y	Yes	2021-08-09	Positive	NO		NO		Yes	2021-11-14	NO			NO			Yes	NO	Yes	NO	No
All India Institute Of Medical Sciences, Delhi	AIIMSD/21/034	Female	1	Y	Yes	2021-08-12	Negative	NO		YES	2022-03-24	NO		Yes	NA	NA	NO			NO	NO	No	NO	No
[truncated: 8,582 more rows]
