# Supplementary material for: Pan-India influenza-like illness (ILI) and Severe acute respiratory infection (SARI) surveillance: epidemiological, clinical and genomic analysis
Source: Front Public Health. 2023 Oct 20;11:1218292. doi: 10.3389/fpubh.2023.1218292 (PMC10624221; doi:10.3389/fpubh.2023.1218292)
Supplement: Supplementary file 2 [file Table_2.XLSX]

## Sheet: Sheet1
facility_name	sample_id	sample_no	patient_name	gender	pregnancy	gestational_age_in_months	Age	Y/M/D	contact_number	date_of_onset_of_symptoms	date_of_sample_collection	Diff (onset and collection) value	Old Diff (onset and collection)	WHO case definition satisfied	patient_hospitalized	date_of_hospitalization	Diff (onset and hosp)	sample_type	other_sample	sample_result	admitted_in_icu	date_of_icu_admission	discharged_alive	date_of_discharge	Diff between hospitalization and discharge (values)	death	date_of_death	Diff between hosp and death values	health_facility	Rural/Urban	hospital_name	oxygen	Start date	Weaning date	Start date (F)	Weaning date	Difference	Median rate of O2/day	ventilation	Start date	Weaning date	Start date	Weaning date	Difference	CPAP	Start date	Weaning date	antivirals	Name
All India Institute Of Medical Sciences, Bhopal	AIIMSB/04	AIIMSB/04	meenakshi joshi	F	N	NA	34	Y	8854880888	2021-08-19	2021-08-19	0	0	Y	N		-44427	Throat swab		Negative	NO		NO		0	NO		0	None			NO					0		NO					0	NO			NO
All India Institute Of Medical Sciences, Bhopal	AIIMSB/05	AIIMSB/05	GEETARAM MEENA	M	NA	NA	32	Y	9166138410	2021-08-19	2021-08-19	0	0		NA		-44427	Throat swab		Negative	NO		NO		0	NO		0	None			NO					0		NO					0	NO			NO
All India Institute Of Medical Sciences, Bhopal	AIIMSB/06	AIIMSB/06	sona verma	F	N	NA	18	Y	9179177979	2021-08-20	2021-08-20	0	0	Y	N		-44428	Throat swab		Negative	NO		NO		0	NO		0	None			NO					0		NO					0	NO			NO
All India Institute Of Medical Sciences, Bhopal	AIIMSB/07	AIIMSB/07	samyak jain	M	NA	NA	16	Y	7000460078	2021-08-20	2021-08-20	0	0	Y	N		-44428	Throat swab		Negative	NO		NO		0	NO		0	None			NO					0		NO					0	NO			NO
All India Institute Of Medical Sciences, Bhopal	AIIMSB/08	AIIMSB/08	ranjeet baar	M	NA	NA	50	Y	975594949	2021-08-21	2021-08-21	0	0		N		-44429	Throat swab		Negative	NO		NO		0	NO		0	None			NO					0		NO					0	NO			NO
All India Institute Of Medical Sciences, Bhopal	AIIMSB/11	AIIMSB/11	aditya pandey	M	NA	NA	14	Y	9977094343	2021-08-23	2021-08-23	0	0	Y	N		-44431	Throat swab		Negative	NO		NO		0	NO		0	None			NO					0		NO					0	NO			NO
All India Institute Of Medical Sciences, Bhopal	AIIMSB/12	AIIMSB/12	leela bai sen	F	N	NA	51	Y	9755105909	2021-08-23	2021-08-23	0	0		N		-44431	Throat swab		Negative	NO		NO		0	NO		0	None			NO					0		NO					0	NO			NO
All India Institute Of Medical Sciences, Bhopal	AIIMSB/13	AIIMSB/13	prachi mishra	F	N	NA	27	Y	9755435697	2021-08-23	2021-08-23	0	0	Y	N		-44431	Throat swab		Negative	NO		NO		0	NO		0	None			NO					0		NO					0	NO			NO
All India Institute Of Medical Sciences, Bhopal	AIIMSB/15	AIIMSB/15	pramit pratap singh	M	NA	NA	37	Y	8859217452	2021-08-23	2021-08-23	0	0	Y	N		-44431	Throat swab		Negative	NO		NO		0	NO		0	None			NO					0		NO					0	NO			NO
All India Institute Of Medical Sciences, Bhopal	AIIMSB/16	AIIMSB/16	virendra pratap singh	M	NA	NA	39	Y	9755593245	2021-08-23	2021-08-23	0	0	Y	N		-44431	Throat swab		Negative	NO		NO		0	NO		0	None			NO					0		NO					0	NO			NO
All India Institute Of Medical Sciences, Bhopal	AIIMSB/30	AIIMSB/30	meera bai	F	N	NA	41	Y	9559426294	2021-09-03	2021-09-03	0	0		N		-44442	Throat swab		Negative	NO		NO		0	NO		0	None			NO					0		NO					0	NO			NO
All India Institute Of Medical Sciences, Bhopal	AIIMSB/34	AIIMSB/34	pooja gupta	F	NA	NA	25	Y	7000390018	2021-09-08	2021-09-08	0	0	Y	N		-44447	Throat swab		Negative	NO		NO		0	NO		0	None			NO					0		NO					0	NO			NO
All India Institute Of Medical Sciences, Bhopal	AIIMSB/39	AIIMSB/39	abhirami	F	NA	NA	26	Y	8489152041	2021-09-11	2021-09-11	0	0		N		-44450	Throat swab		Negative	NO		NO		0	NO		0	None			NO					0		NO					0	NO			NO
All India Institute Of Medical Sciences, Bhopal	AIIMSB/32	AIIMSB/32	jaiprakash namdev	M	NA	NA	61	Y	9451660246	2021-09-07	2021-09-07	0	0	Y	Y	2021-09-07	0	Throat swab		Negative	NO		NO		-44446	NO		-44446	None		AIIMS, Bhopal	NO					0		NO					0	NO			NO
All India Institute Of Medical Sciences, Bhopal	AIIMSB/33	AIIMSB/33	radhika	F	NA	NA	48	Y	9770154070	2021-09-07	2021-09-07	0	0	Y	Y	2021-09-07	0	Throat swab		Negative	NO		NO		-44446	NO		-44446	None		AIIMS, Bhopal	NO					0		NO					0	NO			NO
All India Institute Of Medical Sciences, Bhopal	AIIMSB/35	AIIMSB/35	abhikant wahane	M	NA	NA	31	Y	8892895919	2021-09-09	2021-09-09	0	0		N		-44448	Throat swab		Negative	NO		NO		0	NO		0	None			NO					0		NO					0	NO			NO
All India Institute Of Medical Sciences, Bhopal	AIIMSB/36	AIIMSB/36	prabha vahane	F	NA	NA	53	Y	8892895919	2021-09-09	2021-09-09	0	0		N		-44448	Throat swab		Negative	NO		NO		0	NO		0	None			NO					0		NO					0	NO			NO
All India Institute Of Medical Sciences, Bhopal	AIIMSB/37	AIIMSB/37	kamini devi	F	NA	NA	60	Y	9914853225	2021-09-09	2021-09-09	0	0	Y	Y	2021-09-09	0	Throat swab		Negative	NO		NO		-44448	NO		-44448	None		AIIMS, Bhopal	NO					0		NO					0	NO			NO
All India Institute Of Medical Sciences, Bhopal	AIIMSB/01	AIIMSB/01	guddi bai	F	NA	NA	63	Y	8889737336	2021-08-18	2021-08-18	0	0		Y	2021-08-18	0	Throat swab		Negative	NO		NO		-44426	NO		-44426	None		AIIMS, Bhopal	NO					0		NO					0	NO			NO
All India Institute Of Medical Sciences, Bhopal	AIIMSB/22/276	AIIMSB/22/276	SHOKIB	M	NA	NA	20	Y	9617876638	2022-03-14	2022-03-14	0	0		N		-44634	Both NP & OP		Negative	NO		NO		0	NO		0	All India Institute of Medical Sciences, Bhopal			NO					0		NO					0	NO			NO
All India Institute Of Medical Sciences, Bhopal	AIIMSB/09	AIIMSB/09	anand awasthi	M	NA	NA	46	Y	8120081300	2021-08-20	2021-08-21	1	1	Y	Y	2021-08-20	0	Throat swab		Negative	NO		NO		-44428	NO		-44428	None		AIIMS,BHOPAL	NO					0		NO					0	NO			NO
All India Institute Of Medical Sciences, Bhopal	AIIMSB/23	AIIMSB/23	rakesh kumar saini	M	NA	NA	28	Y	9602230550	2021-08-29	2021-08-30	1	1	Y	N		-44437	Throat swab		Negative	NO		NO		0	NO		0	None			NO					0		NO					0	NO			NO
All India Institute Of Medical Sciences, Bhopal	AIIMSB/40	AIIMSB/40	manish kumar joshi	M	NA	NA	27	Y	6375807639	2021-09-10	2021-09-11	1	1		N		-44449	Throat swab		Negative	NO		NO		0	NO		0	None			NO					0		NO					0	NO			NO
All India Institute Of Medical Sciences, Bhopal	AIIMSB/42	AIIMSB/42	Sana	F	N	NA	20	Y	8458804781	2021-09-18	2021-09-19	1	1		N		-44457	Throat swab		Negative	NO		NO		0	NO		0	None			NO					0		NO					0	NO			NO
All India Institute Of Medical Sciences, Bhopal	AIIMSB/44	AIIMSB/44	disha sahu	F	N	NA	14	Y	9644017036	2021-09-17	2021-09-18	1	1	Y	N		-44456	Throat swab		Negative	NO		NO		0	NO		0	None			NO					0		NO					0	NO			NO
All India Institute Of Medical Sciences, Bhopal	AIIMSB/46	AIIMSB/46	akansha gupta	F	N	NA	25	Y	6261132095	2021-09-16	2021-09-17	1	1		N		-44455	Throat swab		Negative	NO		NO		0	NO		0	None			NO					0		NO					0	NO			NO
All India Institute Of Medical Sciences, Bhopal	AIIMSB/47	AIIMSB/47	rishikesh meena	M	NA	NA	34	Y	8960641066	2021-09-17	2021-09-18	1	1		N		-44456	Throat swab		Negative	NO		NO		0	NO		0	None			NO					0		NO					0	NO			NO
All India Institute Of Medical Sciences, Bhopal	AIIMSB/48	AIIMSB/48	yashwardhan	M	NA	NA	20	Y	6265023199	2021-09-15	2021-09-16	1	1		N		-44454	Throat swab		Negative	NO		NO		0	NO		0	None			NO					0		NO					0	NO			NO
All India Institute Of Medical Sciences, Bhopal	AIIMSB/49	AIIMSB/49	samil	M	NA	NA	26	Y	8075916797	2021-09-17	2021-09-18	1	1		N		-44456	Throat swab		Negative	NO		NO		0	NO		0	None			NO					0		NO					0	NO			NO
All India Institute Of Medical Sciences, Bhopal	AIIMSB/54	AIIMSB/54	farhan	M	NA	NA	4	Y	8818443504	2021-09-19	2021-09-20	1	1	Y	NA		-44458	Throat swab		Negative	NO		NO		0	NO		0	Urban Primary Health Care Centre Barkheda Pathani			NO					0		NO					0	NO			NO
All India Institute Of Medical Sciences, Bhopal	AIIMSB/59	AIIMSB/59	remani nair	M	NA	NA	71	Y	8989027979	2021-09-20	2021-09-21	1	1	Y	N		-44459	Throat swab		Negative	NO		NO		0	NO		0	None			NO					0		NO					0	NO			NO
All India Institute Of Medical Sciences, Bhopal	AIIMSB/60	AIIMSB/60	anshukita	F	NA	NA	27	Y	7209225713	2021-09-20	2021-09-21	1	1		N		-44459	Throat swab		Negative	NO		NO		0	NO		0	None			NO					0		NO					0	NO			NO
All India Institute Of Medical Sciences, Bhopal	AIIMSB/63	AIIMSB/63	mukul das	M	NA	NA	27	Y	9425300343	2021-09-21	2021-09-22	1	1	Y	N		-44460	Throat swab		Negative	NO		NO		0	NO		0	None			NO					0		NO					0	NO			NO
All India Institute Of Medical Sciences, Bhopal	AIIMSB/67	AIIMSB/67	anubhav	M	NA	NA	40	Y	9770042881	2021-09-22	2021-09-23	1	1	Y	N		-44461	Throat swab		Negative	NO		NO		0	NO		0	None			NO					0		NO					0	NO			NO
All India Institute Of Medical Sciences, Bhopal	AIIMSB/68	AIIMSB/68	denraj sahu	M	NA	NA	40	Y	7354522748	2021-09-23	2021-09-24	1	1	Y	NA		-44462	Throat swab		Negative	NO		NO		0	NO		0	Urban Primary Health Care Centre Barkheda Pathani			NO					0		NO					0	NO			NO
All India Institute Of Medical Sciences, Bhopal	AIIMSB/70	AIIMSB/70	kartik ahirwar	M	NA	NA	7	Y	7582816554	2021-09-23	2021-09-24	1	1		NA		-44462	Throat swab		Negative	NO		NO		0	NO		0	Urban Primary Health Care Centre Barkheda Pathani			NO					0		NO					0	NO			NO
All India Institute Of Medical Sciences, Bhopal	AIIMSB/71	AIIMSB/71	govardhan	M	NA	NA	60	Y		2021-09-24	2021-09-25	1	1		NA		-44463	Both NP & OP		Negative	NO		NO		0	NO		0	Urban Primary Health Care Centre Barkheda Pathani			NO					0		NO					0	NO			NO
All India Institute Of Medical Sciences, Bhopal	AIIMSB/74	AIIMSB/74	shashi ahirwar	F	NA	NA	39	Y		2021-09-24	2021-09-25	1	1		NA		-44463	Both NP & OP		Negative	NO		NO		0	NO		0	Urban Primary Health Care Centre Barkheda Pathani			NO					0		NO					0	NO			NO
All India Institute Of Medical Sciences, Bhopal	AIIMSB/76	AIIMSB/76	bhubaneshwar prasad banjara	M	NA	NA	24	Y	6264088838	2021-09-26	2021-09-27	1	1		NA		-44465	Both NP & OP		Negative	NO		NO		0	NO		0	Urban Primary Health Care Centre Barkheda Pathani			NO					0		NO					0	NO			NO
All India Institute Of Medical Sciences, Bhopal	AIIMSB/77	AIIMSB/77	rekha chandra	F	N	NA	30	Y	7047231018	2021-09-26	2021-09-27	1	1		NA		-44465	Both NP & OP		Negative	NO		NO		0	NO		0	Urban Primary Health Care Centre Barkheda Pathani			NO					0		NO					0	NO			NO
All India Institute Of Medical Sciences, Bhopal	AIIMSB/79	AIIMSB/79	anupama	F	N	NA	25	Y	9340074278	2021-09-26	2021-09-27	1	1		N		-44465	Both NP & OP		Negative	NO		NO		0	NO		0	None			NO					0		NO					0	NO			NO
All India Institute Of Medical Sciences, Bhopal	AIIMSB/80	AIIMSB/80	Dinesh yadav	M	NA	NA	15	Y	8174839392	2021-09-25	2021-09-26	1	1	Y	Y	2021-09-26	1	Both NP & OP		Negative	NO		NO		-44465	NO		-44465	None			NO					0		NO					0	NO			NO
All India Institute Of Medical Sciences, Bhopal	AIIMSB/87	AIIMSB/87	rajni parmar	F	NA	NA	27	Y	9926715617	2021-09-27	2021-09-28	1	1		NA		-44466	Both NP & OP		Negative	NO		NO		0	NO		0	Urban Primary Health Care Centre Barkheda Pathani			NO					0		NO					0	NO			NO
All India Institute Of Medical Sciences, Bhopal	AIIMSB/89	AIIMSB/89	manju mandal	F	N	NA	39	Y	8462955360	2021-09-27	2021-09-28	1	1	Y	Y	2021-09-28	1	Both NP & OP		Negative	NO		NO		-44467	NO		-44467	None			NO					0		NO					0	NO			NO
All India Institute Of Medical Sciences, Bhopal	AIIMSB/96	AIIMSB/96	r.b.panda	M	NA	NA	68	Y	9407514795	2021-09-28	2021-09-29	1	1		NA		-44467	Both NP & OP		Positive	NO		NO		0	NO		0	Urban Primary Health Care Centre Barkheda Pathani			NO					0		NO					0	NO			NO
All India Institute Of Medical Sciences, Bhopal	AIIMSB/97	AIIMSB/97	vivek	M	NA	NA	38	Y	9754484832	2021-09-28	2021-09-29	1	1	Y	NA		-44467	Both NP & OP		Negative	NO		NO		0	NO		0	Urban Primary Health Care Centre Barkheda Pathani			NO					0		NO					0	NO			NO
All India Institute Of Medical Sciences, Bhopal	AIIMSB/124	AIIMSB/124	arvind kumar	M	NA	NA	37	Y	9457386511	2021-10-06	2021-10-07	1	1		N		-44475	Both NP & OP		Negative	NO		NO		0	NO		0	None			NO					0		NO					0	NO			NO
All India Institute Of Medical Sciences, Bhopal	AIIMSB/125	AIIMSB/125	sankit mehra	M	NA	NA	9	Y	9039276692	2021-10-07	2021-10-08	1	1	Y	NA		-44476	Both NP & OP		Negative	NO		NO		0	NO		0	Urban Primary Health Care Centre Barkheda Pathani			NO					0		NO					0	NO			NO
All India Institute Of Medical Sciences, Bhopal	AIIMSB/126	AIIMSB/126	rahul dubey	M	NA	NA	35	Y	9691942768	2021-10-07	2021-10-08	1	1	Y	N		-44476	Both NP & OP		Negative	NO		NO		0	NO		0	None			NO					0		NO					0	NO			NO
All India Institute Of Medical Sciences, Bhopal	AIIMSB/127	AIIMSB/127	manish shridhar	M	NA	NA	35	Y	8839993610	2021-10-07	2021-10-08	1	1	Y	N		-44476	Both NP & OP		Negative	NO		NO		0	NO		0	None			NO					0		NO					0	NO			NO
All India Institute Of Medical Sciences, Bhopal	AIIMSB/129	AIIMSB/129	anjana kushwaha	F	N	NA	21	Y	7974584183	2021-10-08	2021-10-09	1	1	Y	N		-44477	Both NP & OP		Negative	NO		NO		0	NO		0	None			NO					0		NO					0	NO			NO
All India Institute Of Medical Sciences, Bhopal	AIIMSB/133	AIIMSB/133	girdhar lal	M	NA	NA	59	Y		2021-10-10	2021-10-11	1	1	Y	NA		-44479	Both NP & OP		Negative	NO		NO		0	NO		0	Urban Primary Health Care Centre Barkheda Pathani			NO					0		NO					0	NO			NO
All India Institute Of Medical Sciences, Bhopal	AIIMSB/138	AIIMSB/138	jinisha	F	NA	NA	9	Y	9993776811	2021-10-12	2021-10-13	1	1		NA		-44481	Both NP & OP		Negative	NO		NO		0	NO		0	Urban Primary Health Care Centre Barkheda Pathani			NO					0		NO					0	NO			NO
All India Institute Of Medical Sciences, Bhopal	AIIMSB/142	AIIMSB/142	alfez khan	M	NA	NA	10	Y	9981448826	2021-10-13	2021-10-14	1	1	Y	NA		-44482	Both NP & OP		Negative	NO		NO		0	NO		0	Urban Primary Health Care Centre Barkheda Pathani			NO					0		NO					0	NO			NO
All India Institute Of Medical Sciences, Bhopal	AIIMSB/146	AIIMSB/146	khushbu	F	N	NA	31	Y		2021-10-15	2021-10-16	1	1	Y	NA		-44484	Both NP & OP		Negative	NO		NO		0	NO		0	Urban Primary Health Care Centre Barkheda Pathani			NO					0		NO					0	NO			NO
All India Institute Of Medical Sciences, Bhopal	AIIMSB/158	AIIMSB/158	pankaj	M	NA	NA	54	Y	7898460317	2021-10-20	2021-10-21	1	1		N		-44489	Both NP & OP		Negative	NO		NO		0	NO		0	None			NO					0		NO					0	NO			NO
All India Institute Of Medical Sciences, Bhopal	AIIMSB/159	AIIMSB/159	navia john	F	NA	NA	24	Y	8281907525	2021-10-20	2021-10-21	1	1		N		-44489	Both NP & OP		Negative	NO		NO		0	NO		0	None			NO					0		NO					0	NO			NO
All India Institute Of Medical Sciences, Bhopal	AIIMSB/165	AIIMSB/165	ayush singh	M	NA	NA	23	Y	9285423854	2021-10-21	2021-10-22	1	1		NA		-44490	Both NP & OP		Negative	NO		NO		0	NO		0	Urban Primary Health Care Centre Barkheda Pathani			NO					0		NO					0	NO			NO
All India Institute Of Medical Sciences, Bhopal	AIIMSB/169	AIIMSB/169	durga chilate	F	NA	NA	40	Y	7828313166	2021-10-21	2021-10-22	1	1		NA		-44490	Both NP & OP		Negative	NO		NO		0	NO		0	Urban Primary Health Care Centre Barkheda Pathani			NO					0		NO					0	NO			NO
All India Institute Of Medical Sciences, Bhopal	AIIMSB/173	AIIMSB/173	wahid ali	M	NA	NA	34	Y	7581947024	2021-10-22	2021-10-23	1	1		NA		-44491	Both NP & OP		Negative	NO		NO		0	NO		0	Urban Primary Health Care Centre Barkheda Pathani			NO					0		NO					0	NO			NO
All India Institute Of Medical Sciences, Bhopal	AIMSB/176	AIMSB/176	shubham malviya	M	NA	NA	28	Y	8871717145	2021-10-24	2021-10-25	1	1	Y	NA		-44493	Both NP & OP		Negative	NO		NO		0	NO		0	Urban Primary Health Care Centre Barkheda Pathani			NO					0		NO					0	NO			NO
All India Institute Of Medical Sciences, Bhopal	AIIMSB/187	AIIMSB/187	srishti pandey	F	NA	NA	12	Y	8518022256	2021-10-25	2021-10-26	1	1	Y	NA		-44494	Both NP & OP		Negative	NO		NO		0	NO		0	Urban Primary Health Care Centre Barkheda Pathani			NO					0		NO					0	NO			NO
All India Institute Of Medical Sciences, Bhopal	AIIMSB/188	AIIMSB/188	tulsi nagar	F	NA	NA	18	Y	9424856055	2021-10-25	2021-10-26	1	1	Y	NA		-44494	Both NP & OP		Negative	NO		NO		0	NO		0	Urban Primary Health Care Centre Barkheda Pathani			NO					0		NO					0	NO			NO
All India Institute Of Medical Sciences, Bhopal	AIIMSB/189	AIIMSB/189	shiv	M	NA	NA	39	Y	8236077693	2021-10-25	2021-10-26	1	1		NA		-44494	Both NP & OP		Negative	NO		NO		0	NO		0	Urban Primary Health Care Centre Barkheda Pathani			NO					0		NO					0	NO			NO
All India Institute Of Medical Sciences, Bhopal	AIIMSB/195	AIIMSB/195	muskan pal	F	NA	NA	18	Y	9755186355	2021-10-26	2021-10-27	1	1	Y	NA		-44495	Both NP & OP		Negative	NO		NO		0	NO		0	Urban Primary Health Care Centre Barkheda Pathani			NO					0		NO					0	NO			NO
All India Institute Of Medical Sciences, Bhopal	AIIMSB/197	AIIMSB/197	ritika kumari	F	NA	NA	15	Y	7067058839	2021-10-26	2021-10-27	1	1	Y	NA		-44495	Both NP & OP		Negative	NO		NO		0	NO		0	Urban Primary Health Care Centre Barkheda Pathani			NO					0		NO					0	NO			NO
All India Institute Of Medical Sciences, Bhopal	AIIMSB/201	AIIMSB/201	jai dev maity	M	NA	NA	NA	NA	9827729693	2021-10-27	2021-10-28	1	1		N		-44496	Both NP & OP		Negative	NO		NO		0	NO		0	None			NO					0		NO					0	NO			NO
All India Institute Of Medical Sciences, Bhopal	AIIMSB/212	AIIMSB/212	vandana	F	NA	NA	40	Y		2021-11-01	2021-11-02	1	1	Y	NA		-44501	Both NP & OP		Negative	NO		NO		0	NO		0	Urban Primary Health Care Centre Barkheda Pathani			NO					0		NO					0	NO			NO
All India Institute Of Medical Sciences, Bhopal	AIIMSB/215	AIIMSB/215	geeta bai	F	NA	NA	42	Y	7610316970	2021-11-01	2021-11-02	1	1	Y	Y	2021-11-01	0	Both NP & OP		Negative	NO		NO		-44501	NO		-44501	None			NO					0		NO					0	NO			NO
All India Institute Of Medical Sciences, Bhopal	AIIMSB/217	AIIMSB/217	manoj	M	NA	NA	24	Y	9575960834	2021-11-02	2021-11-03	1	1		NA		-44502	Both NP & OP		Negative	NO		NO		0	NO		0	Urban Primary Health Care Centre Barkheda Pathani			NO					0		NO					0	NO			NO
All India Institute Of Medical Sciences, Bhopal	AIIMSB/221	AIIMSB/221	bindu sagar	M	NA	NA	23	Y	7987418479	2021-11-04	2021-11-05	1	1		N		-44504	Both NP & OP		Negative	NO		NO		0	NO		0	None			NO					0		NO					0	NO			NO
All India Institute Of Medical Sciences, Bhopal	AIIMSB/222	AIIMSB/222	vinita sardar	F	NA	NA	50	Y	7979742274	2021-11-04	2021-11-05	1	1		N		-44504	Both NP & OP		Negative	NO		NO		0	NO		0	None			NO					0		NO					0	NO			NO
All India Institute Of Medical Sciences, Bhopal	AIIMSB/228	AIIMSB/228	PRABHAS KUMAR	M	NA	NA	25	Y	7869410751	2021-11-07	2021-11-08	1	1		N		-44507	Both NP & OP		Negative	NO		NO		0	NO		0	None			NO					0		NO					0	NO			NO
All India Institute Of Medical Sciences, Bhopal	AIIMSB/232	AIIMSB/232	pranjal pandey	M	NA	NA	17	Y	9009671600	2021-11-07	2021-11-08	1	1		NA		-44507	Both NP & OP		Negative	NO		NO		0	NO		0	None			NO					0		NO					0	NO			NO
All India Institute Of Medical Sciences, Bhopal	AIIMSB/246	AIIMSB/246	SANDHYA	F	NA	NA	22	Y	7247394932	2021-11-11	2021-11-12	1	1		NA		-44511	Both NP & OP		Negative	NO		NO		0	NO		0	Urban Primary Health Care Centre Barkheda Pathani			NO					0		NO					0	NO			NO
All India Institute Of Medical Sciences, Bhopal	AIIMSB/247	AIIMSB/247	MEHENOOR	F	NA	NA	25	Y		2021-11-11	2021-11-12	1	1		NA		-44511	Both NP & OP		Negative	NO		NO		0	NO		0	Urban Primary Health Care Centre Barkheda Pathani			NO					0		NO					0	NO			NO
All India Institute Of Medical Sciences, Bhopal	AIIMSB/257	AIIMSB/257	CHAN SINGH	M	NA	NA	38	Y	8120609129	2021-11-15	2021-11-16	1	1	Y	NA		-44515	Both NP & OP		Negative	NO		NO		0	NO		0	Urban Primary Health Care Centre Barkheda Pathani			NO					0		NO					0	NO			NO
All India Institute Of Medical Sciences, Bhopal	AIIMSB/262	AIIMSB/262	TEJ NARAYAN	M	NA	NA	20	Y	8081287779	2021-11-16	2021-11-17	1	1		NA		-44516	Both NP & OP		Negative	NO		NO		0	NO		0	Urban Primary Health Care Centre Barkheda Pathani			NO					0		NO					0	NO			NO
All India Institute Of Medical Sciences, Bhopal	AIIMSB/263	AIIMSB/263	JEKI	M	NA	NA	2	Y	9285395983	2021-11-16	2021-11-17	1	1		NA		-44516	Both NP & OP		Negative	NO		NO		0	NO		0	Urban Primary Health Care Centre Barkheda Pathani			NO					0		NO					0	NO			NO
All India Institute Of Medical Sciences, Bhopal	AIIMSB/289	AIIMSB/289	MIHIR	M	NA	NA	45	Y	7898206442	2021-11-22	2021-11-23	1	1	Y	Y	2021-11-22	0	Both NP & OP		Negative	NO		NO		-44522	NO		-44522	None			NO					0		NO					0	NO			NO
All India Institute Of Medical Sciences, Bhopal	AIIMSB/300	AIIMSB/300	POONAM SHARMA	F	NA	NA	26	Y	8368596617	2021-12-28	2021-12-29	1	1		N		-44558	Both NP & OP		Negative	NO		NO		0	NO		0	None			NO					0		NO					0	NO			NO
All India Institute Of Medical Sciences, Bhopal	AIIMSB/301	AIIMSB/301	MADHUSUDAN	M	NA	NA	45	Y	8054873326	2021-12-28	2021-12-29	1	1		NA		-44558	Both NP & OP		Negative	NO		NO		0	NO		0	None			NO					0		NO					0	NO			NO
All India Institute Of Medical Sciences, Bhopal	AIIMSB/302	AIIMSB/302	MOHAMMAD FAZAL	M	NA	NA	23	Y	8289935564	2021-11-30	2021-12-01	1	1		NA		-44530	Both NP & OP		Negative	NO		NO		0	NO		0	None			NO					0		NO					0	NO			NO
All India Institute Of Medical Sciences, Bhopal	AIIMSB/305	AIIMSB/305	DR SHAILA SIDAN	F	NA	NA	35	Y	9479511912	2021-11-30	2021-12-01	1	1		N		-44530	Both NP & OP		Negative	NO		NO		0	NO		0	None			NO					0		NO					0	NO			NO
All India Institute Of Medical Sciences, Bhopal	AIIMSB/313	AIIMSB/313	ANIL YDAV	F	NA	NA	21	Y	7489967921	2021-12-02	2021-12-03	1	1		NA		-44532	Both NP & OP		Negative	NO		NO		0	NO		0	None			NO					0		NO					0	NO			NO
All India Institute Of Medical Sciences, Bhopal	AIIMSB/317	AIIMSB/317	MAHEK	F	NA	NA	6	Y		2021-12-03	2021-12-04	1	1		NA		-44533	Both NP & OP		Negative	NO		NO		0	NO		0	Urban Primary Health Care Centre Barkheda Pathani			NO					0		NO					0	NO			NO
All India Institute Of Medical Sciences, Bhopal	AIIMSB/319	AIIMSB/319	NRENDRA	M	NA	NA	29	Y	9770668309	2021-12-03	2021-12-04	1	1	Y	NA		-44533	Both NP & OP		Negative	NO		NO		0	NO		0	Urban Primary Health Care Centre Barkheda Pathani			NO					0		NO					0	NO			NO
All India Institute Of Medical Sciences, Bhopal	AIIMSB/330	AIIMSB/330	BHAGYASHREE	F	NA	NA	6	Y		2021-12-05	2021-12-06	1	1	Y	NA		-44535	Both NP & OP		Negative	NO		NO		0	NO		0	Urban Primary Health Care Centre Barkheda Pathani			NO					0		NO					0	NO			NO
All India Institute Of Medical Sciences, Bhopal	AIIMSB/332	AIIMSB/332	RAJKUMARI	F	NA	NA	40	Y		2021-12-05	2021-12-06	1	1	Y	NA		-44535	Both NP & OP		Negative	NO		NO		0	NO		0	Urban Primary Health Care Centre Barkheda Pathani			NO					0		NO					0	NO			NO
All India Institute Of Medical Sciences, Bhopal	AIIMSB/335	AIIMSB/335	GAURAV	M	NA	NA	2	Y	7024932612	2021-12-06	2021-12-07	1	1	Y	NA		-44536	Both NP & OP		Negative	NO		NO		0	NO		0	Urban Primary Health Care Centre Barkheda Pathani			NO					0		NO					0	NO			NO
All India Institute Of Medical Sciences, Bhopal	AIIMSB/337	AIIMSB/337	JAISHREE	F	NA	NA	40	Y	706718826	2021-12-06	2021-12-07	1	1	Y	NA		-44536	Both NP & OP		Negative	NO		NO		0	NO		0	Urban Primary Health Care Centre Barkheda Pathani			NO					0		NO					0	NO			NO
All India Institute Of Medical Sciences, Bhopal	AIIMSB/342	AIIMSB/342	PIHU	F	NA	NA	4	Y	747073474	2021-12-07	2021-12-08	1	1	Y	NA		-44537	Both NP & OP		Negative	NO		NO		0	NO		0	Urban Primary Health Care Centre Barkheda Pathani			NO					0		NO					0	NO			NO
All India Institute Of Medical Sciences, Bhopal	AIIMSB/345	AIIMSB/345	T NARAYAN RAO	M	NA	NA	67	Y	8160152846	2021-12-07	2021-12-08	1	1		N		-44537	Both NP & OP		Negative	NO		NO		0	NO		0	None			NO					0		NO					0	NO			NO
All India Institute Of Medical Sciences, Bhopal	AIIMSB/366	AIIMSB/366	JAISHREE GEETA	F	NA	NA	53	Y	8871297937	2021-12-13	2021-12-14	1	1		N		-44543	Both NP & OP		Negative	NO		NO		0	NO		0	AIIMS BHOPAL			NO					0		NO					0	NO			NO
All India Institute Of Medical Sciences, Bhopal	AIIMSB/364	AIIMSB/364	bansilal	M	NA	NA	65	Y		2021-12-13	2021-12-14	1	1		NA		-44543	Both NP & OP		Negative	NO		NO		0	NO		0	Urban Primary Health Care Centre Barkheda Pathani			NO					0		NO					0	NO			NO
All India Institute Of Medical Sciences, Bhopal	AIIMSB/379	AIIMSB/379	krishna	M	NA	NA	5	Y	8103453885	2021-12-19	2021-12-20	1	1	Y	NA		-44549	Both NP & OP		Negative	NO		NO		0	NO		0	Urban Primary Health Care Centre Barkheda Pathani			NO					0		NO					0	NO			NO
All India Institute Of Medical Sciences, Bhopal	AIIMSB/380	AIIMSB/380	khushi	F	NA	NA	12	Y	7489028934	2021-12-19	2021-12-20	1	1	Y	NA		-44549	Both NP & OP		Negative	NO		NO		0	NO		0	Urban Primary Health Care Centre Barkheda Pathani			NO					0		NO					0	NO			NO
All India Institute Of Medical Sciences, Bhopal	AIIMSB/382	AIIMSB/382	vittan d	M	NA	NA	46	Y	9617526783	2021-12-19	2021-12-20	1	1		N		-44549	Both NP & OP		Negative	NO		NO		0	NO		0	None			NO					0		NO					0	NO			NO
All India Institute Of Medical Sciences, Bhopal	AIIMSB/384	AIIMSB/384	bebi	F	NA	NA	30	Y	8889323440	2021-12-20	2021-12-21	1	1		NA		-44550	Both NP & OP		Negative	NO		NO		0	NO		0	Urban Primary Health Care Centre Barkheda Pathani			NO					0		NO					0	NO			NO
All India Institute Of Medical Sciences, Bhopal	AIIMSB/395	AIIMSB/395	veer saini	M	NA	NA	7	Y	9623108941	2021-12-20	2021-12-21	1	1	Y	N		-44550	Both NP & OP		Negative	NO		NO		0	NO		0	None			NO					0		NO					0	NO			NO
All India Institute Of Medical Sciences, Bhopal	AIIMSB/400	AIIMSB/400	SONA KINWAL	F	NA	NA	58	Y	9973387102	2021-12-22	2021-12-23	1	1		Y	2021-12-23	1	Both NP & OP		Negative	NO		NO		-44553	NO		-44553	None			NO					0		NO					0	NO			NO
All India Institute Of Medical Sciences, Bhopal	AIIMSB/408	AIIMSB/408	ZEESAN	M	NA	NA	10	Y	9131818425	2021-12-27	2021-12-28	1	1		NA		-44557	Both NP & OP		Negative	NO		NO		0	NO		0	Urban Primary Health Care Centre Barkheda Pathani			NO					0		NO					0	NO			NO
All India Institute Of Medical Sciences, Bhopal	AIIMSB/421	AIIMSB/421	RANJAN BANSHKAR	M	NA	NA	55	Y	9685456964	2021-12-27	2021-12-28	1	1		N		-44557	Both NP & OP		Negative	NO		NO		0	NO		0	None			NO					0		NO					0	NO			NO
All India Institute Of Medical Sciences, Bhopal	AIIMSB/22/002	AIIMSB/22/002	MEENA	F	NA	NA	49	Y	6265193654	2022-01-02	2022-01-03	1	1	Y	NA		-44563	Both NP & OP		Negative	NO		NO		0	NO		0	PHC- Sai Baba Nagar			NO					0		NO					0	NO			NO
All India Institute Of Medical Sciences, Bhopal	AIIMSB/22/005	AIIMSB/22/005	HARI SINGH	M	NA	NA	60	Y	7692827674	2022-01-03	2022-01-04	1	1	Y	NA		-44564	Both NP & OP		Negative	NO		NO		0	NO		0	Urban Primary Health Care Centre Barkheda Pathani			NO					0		NO					0	NO			NO
All India Institute Of Medical Sciences, Bhopal	aiimsb/22/019	aiimsb/22/019	saumya rathore	F	NA	NA	21	Y	831948865	2022-01-04	2022-01-05	1	1	Y	N		-44565	Both NP & OP		Negative	NO		NO		0	NO		0	AIIMS BHOPAL			NO					0		NO					0	NO			NO
All India Institute Of Medical Sciences, Bhopal	AIIMSB/22/029	AIIMSB/22/029	SHILPI	F	NA	NA	6	Y		2022-01-09	2022-01-10	1	1	Y	NA		-44570	Both NP & OP		Negative	NO		NO		0	NO		0	Urban Primary Health Care Centre Barkheda Pathani			NO					0		NO					0	NO			NO
All India Institute Of Medical Sciences, Bhopal	AIIMSB/22/031	AIIMSB/22/031	SANTOSH GIRI	M	NA	NA	41	Y	9826585653	2022-01-11	2022-01-12	1	1	Y	Y	2022-01-12	1	Both NP & OP		Negative	NO		NO		-44573	NO		-44573	All India Institute of Medical Sciences, Bhopal			NO					0		NO					0	NO			NO
All India Institute Of Medical Sciences, Bhopal	AIIMSB/22/034	AIIMSB/22/034	ANURAG	M	NA	NA	17	Y	9691534511	2022-01-10	2022-01-11	1	1	Y	NA		-44571	Both NP & OP		Negative	NO		NO		0	NO		0	PHC-Barkheda Pathani			NO					0		NO					0	NO			NO
All India Institute Of Medical Sciences, Bhopal	AIIMSB/22/041	AIIMSB/22/041	SANTOSH MISHRA	M	NA	NA	40	Y	7869813331	2022-01-11	2022-01-12	1	1	Y	NA		-44572	Both NP & OP		Positive	NO		NO		0	NO		0	PHC-Barkheda Pathani			NO					0		NO					0	NO			NO
All India Institute Of Medical Sciences, Bhopal	AIIMSB/22/055	AIIMSB/22/055	sonu	M	NA	NA	22	Y	993644756	2022-01-17	2022-01-18	1	1	Y	NA		-44578	Both NP & OP		Positive	NO		NO		0	NO		0	PHC-Sai Baba Nagar			NO					0		NO					0	NO			NO
All India Institute Of Medical Sciences, Bhopal	AIIMSB/22/43	AIIMSB/22/43	DHREEJ	M	NA	NA	7	Y	982673665	2022-01-11	2022-01-12	1	1		NA		-44572	Both NP & OP		Negative	NO		NO		0	NO		0	PHC-Barkheda Pathani			NO					0		NO					0	NO			NO
All India Institute Of Medical Sciences, Bhopal	AIIMSB/22/056	AIIMSB/22/056	MAYURI	F	NA	NA	25	Y	7566675355	2022-01-17	2022-01-18	1	1		NA		-44578	Both NP & OP		Negative	NO		NO		0	NO		0	PHC-Sai Baba Nagar			NO					0		NO					0	NO			NO
All India Institute Of Medical Sciences, Bhopal	AIIMSB/22/058	AIIMSB/22/058	GAYTRI	F	NA	NA	23	Y	8109340722	2022-01-17	2022-01-18	1	1	Y	NA		-44578	Both NP & OP		Positive	NO		NO		0	NO		0	PHC-Sai Baba Nagar			NO					0		NO					0	NO			NO
All India Institute Of Medical Sciences, Bhopal	AIIMSB/22/068	AIIMSB/22/068	MAYDHAN	M	NA	NA	33	Y	8302157066	2022-01-17	2022-01-18	1	1		N		-44578	Both NP & OP		Negative	NO		NO		0	NO		0	All India Institute of Medical Sciences, Bhopal			NO					0		NO					0	NO			NO
All India Institute Of Medical Sciences, Bhopal	AIIMSB/22/063	AIIMSB/22/063	DEEPAK	M	NA	NA	30	Y	9826109731	2022-01-18	2022-01-19	1	1	Y	NA		-44579	Both NP & OP		Positive	NO		NO		0	NO		0	PHC-Barkheda Pathani			NO					0		NO					0	NO			NO
All India Institute Of Medical Sciences, Bhopal	AIIMSB/22/067	AIIMSB/22/067	SAMIKSHA	F	NA	NA	11	Y	7389963270	2022-01-18	2022-01-19	1	1	Y	NA		-44579	Both NP & OP		Positive	NO		NO		0	NO		0	PHC-Barkheda Pathani			NO					0		NO					0	NO			NO
All India Institute Of Medical Sciences, Bhopal	AIIMSB/22/072	AIIMSB/22/072	SONU	M	NA	NA	30	Y	120	2022-01-19	2022-01-20	1	1		NA		-44580	Both NP & OP		Negative	NO		NO		0	NO		0	PHC-Barkheda Pathani			NO					0		NO					0	NO			NO
All India Institute Of Medical Sciences, Bhopal	AIIMSB/22/074	AIIMSB/22/074	JIVAN PRASAD	M	NA	NA	42	Y	9993779033	2022-01-19	2022-01-20	1	1		NA		-44580	Both NP & OP		Negative	NO		NO		0	NO		0	PHC-Barkheda Pathani			NO					0		NO					0	NO			NO
All India Institute Of Medical Sciences, Bhopal	AIIMSB/22/081	AIIMSB/22/081	PRIYANSHI	F	NA	NA	10	Y	9522835514	2022-01-23	2022-01-24	1	1		NA		-44584	Both NP & OP		Negative	NO		NO		0	NO		0	PHC-Barkheda Pathani			NO					0		NO					0	NO			NO
All India Institute Of Medical Sciences, Bhopal	AIIMSB/22/093	AIIMSB/22/093	PRABHA	F	NA	NA	42	Y	9131038270	2022-01-24	2022-01-25	1	1		NA		-44585	Both NP & OP		Positive	NO		NO		0	NO		0	PHC-Barkheda Pathani			NO					0		NO					0	NO			NO
All India Institute Of Medical Sciences, Bhopal	AIIMSB/22/094	AIIMSB/22/094	RAMESH	M	NA	NA	40	Y	9754353699	2022-01-24	2022-01-25	1	1		NA		-44585	Both NP & OP		Negative	NO		NO		0	NO		0	PHC-Barkheda Pathani			NO					0		NO					0	NO			NO
All India Institute Of Medical Sciences, Bhopal	AIIMSB/22/095	AIIMSB/22/095	ADITYA GOSWAMI	M	NA	NA	18	Y	7489678827	2022-01-24	2022-01-25	1	1	Y	NA		-44585	Both NP & OP		Negative	NO		NO		0	NO		0	PHC-Barkheda Pathani			NO					0		NO					0	NO			NO
All India Institute Of Medical Sciences, Bhopal	AIIMSB/22/091	AIIMSB/22/091	VISHAL	M	NA	NA	14	Y	6267323975	2022-01-24	2022-01-25	1	1	Y	NA		-44585	Both NP & OP		Negative	NO		NO		0	NO		0	PHC-Barkheda Pathani			NO					0		NO					0	NO			NO
All India Institute Of Medical Sciences, Bhopal	AIIMSB/22/101	AIIMSB/22/101	PARWATI	F	NA	NA	83	Y	9811115585	2022-01-25	2022-01-26	1	1		N		-44586	Both NP & OP		Positive	NO		NO		0	NO		0	All India Institute of Medical Sciences, Bhopal			NO					0		NO					0	NO			NO
All India Institute Of Medical Sciences, Bhopal	AIIMSB/22/077	AIIMSB/22/077	ROUSHAN ARA	M	NA	NA	27	Y	7376035123	2022-01-22	2022-01-23	1	1	Y	N		-44583	Both NP & OP		Positive	NO		NO		0	NO		0	All India Institute of Medical Sciences, Bhopal			NO					0		NO					0	NO			NO
All India Institute Of Medical Sciences, Bhopal	AIIMSB/22/107	AIIMSB/22/107	KUMAR	M	NA	NA	60	Y	9589868424	2022-01-30	2022-01-31	1	1	Y	NA		-44591	Both NP & OP		Positive	NO		NO		0	NO		0	PHC-Barkheda Pathani			NO					0		NO					0	NO			NO
All India Institute Of Medical Sciences, Bhopal	AIIMSB/22/117	AIIMSB/22/117	GOVIND	M	NA	NA	49	Y	9212109291	2022-01-31	2022-02-01	1	1	Y	NA		-44592	Both NP & OP		Positive	NO		NO		0	NO		0	PHC-Barkheda Pathani			NO					0		NO					0	NO			NO
All India Institute Of Medical Sciences, Bhopal	AIIMSB/22/116	AIIMSB/22/116	SUNJEET	M	NA	NA	41	Y		2022-01-31	2022-02-01	1	1	Y	NA		-44592	Both NP & OP		Positive	NO		NO		0	NO		0	PHC-Barkheda Pathani			NO					0		NO					0	NO			NO
All India Institute Of Medical Sciences, Bhopal	AIIMSB/22/113	AIIMSB/22/113	AFRIZ ANSARI	M	NA	NA	39	Y	8962687900	2022-01-29	2022-01-30	1	1	Y	N		-44590	Both NP & OP		Negative	NO		NO		0	NO		0	All India Institute of Medical Sciences, Bhopal			NO					0		NO					0	NO			NO
All India Institute Of Medical Sciences, Bhopal	AIIMSB/22/137	AIIMSB/22/137	RAJKUMARI	F	NA	NA	45	Y	9589466138	2022-02-06	2022-02-07	1	1		Y	2022-02-06	0	Both NP & OP		Negative	NO		NO		-44598	NO		-44598	All India Institute of Medical Sciences, Bhopal			NO					0		NO					0	NO			NO
All India Institute Of Medical Sciences, Bhopal	AIIMSB/22/139	AIIMSB/22/139	PRIYA RAJAK	F	NA	NA	22	Y	799412684	2022-02-06	2022-02-07	1	1		Y	2022-02-07	1	Both NP & OP		Negative	NO		NO		-44599	NO		-44599	All India Institute of Medical Sciences, Bhopal			NO					0		NO					0	NO			NO
All India Institute Of Medical Sciences, Bhopal	AIIMSB/22/146	AIIMSB/22/146	LAKSHYA	M	NA	NA	1	Y	881908836	2022-02-07	2022-02-08	1	1		Y	2022-02-07	0	Both NP & OP		Negative	NO		NO		-44599	NO		-44599	All India Institute of Medical Sciences, Bhopal			NO					0		NO					0	NO			NO
All India Institute Of Medical Sciences, Bhopal	AIIMSB/22/147	AIIMSB/22/147	BANSILAL	M	NA	NA	60	Y	8924998065	2022-02-08	2022-02-09	1	1	Y	NA		-44600	Both NP & OP		Negative	NO		NO		0	NO		0	PHC-Barkheda Pathani			NO					0		NO					0	NO			NO
All India Institute Of Medical Sciences, Bhopal	AIIMSB/22/152	AIIMSB/22/152	DEEPU KUMAR	M	NA	NA	27	Y	9450375136	2022-02-07	2022-02-08	1	1	Y	Y	2022-02-07	0	Both NP & OP		Positive	NO		NO		-44599	NO		-44599	All India Institute of Medical Sciences, Bhopal			NO					0		NO					0	NO			NO
All India Institute Of Medical Sciences, Bhopal	AIIMSB/22/153	AIIMSB/22/153	KALA BAI	F	NA	NA	59	Y	9770415915	2022-02-07	2022-02-08	1	1	Y	Y	2022-02-07	0	Both NP & OP		Negative	NO		NO		-44599	NO		-44599	All India Institute of Medical Sciences, Bhopal			NO					0		NO					0	NO			NO
All India Institute Of Medical Sciences, Bhopal	AIIMSB/22/159	AIIMSB/22/159	PRINCE PRAJAPATI	M	NA	NA	1	Y	9111931739	2022-02-12	2022-02-13	1	1		N		-44604	Both NP & OP		Negative	NO		NO		0	NO		0	All India Institute of Medical Sciences, Bhopal			NO					0		NO					0	NO			NO
All India Institute Of Medical Sciences, Bhopal	AIIMSB/22/175	AIIMSB/22/175	RASIDA BEE	F	NA	NA	55	Y	9926013896	2022-02-14	2022-02-15	1	1		Y	2022-02-15	1	Both NP & OP		Negative	NO		NO		-44607	NO		-44607	All India Institute of Medical Sciences, Bhopal			NO					0		NO					0	NO			NO
All India Institute Of Medical Sciences, Bhopal	AIIMSB/22/166	AIIMSB/22/166	BABITA	F	NA	NA	38	Y	9074248321	2022-02-14	2022-02-15	1	1	Y	NA		-44606	Both NP & OP		Negative	NO		NO		0	NO		0	PHC-Barkheda Pathani			NO					0		NO					0	NO			NO
All India Institute Of Medical Sciences, Bhopal	AIIMSB/22/161	AIIMSB/22/161	ARTI	F	NA	NA	27	Y	6265842845	2022-02-14	2022-02-15	1	1	Y	NA		-44606	Both NP & OP		Negative	NO		NO		0	NO		0	PHC-Barkheda Pathani			NO					0		NO					0	NO			NO
All India Institute Of Medical Sciences, Bhopal	AIIMSB/22/194	AIIMSB/22/194	anita	F	NA	NA	34	Y	7354131347	2022-02-22	2022-02-23	1	1	Y	NA		-44614	Both NP & OP		Negative	NO		NO		0	NO		0	PHC-Barkheda Pathani			NO					0		NO					0	NO			NO
All India Institute Of Medical Sciences, Bhopal	AIIMSB/22/179	AIIMSB/22/179	PUSHPA	F	NA	NA	38	Y		2022-02-20	2022-02-21	1	1		NA		-44612	Both NP & OP		Negative	NO		NO		0	NO		0	PHC-Barkheda Pathani			NO					0		NO					0	NO			NO
All India Institute Of Medical Sciences, Bhopal	AIIMSB/22/182	AIIMSB/22/182	ANIL	M	NA	NA	22	Y	6262054870	2022-02-20	2022-02-21	1	1	Y	NA		-44612	Both NP & OP		Negative	NO		NO		0	NO		0	PHC-Barkheda Pathani			NO					0		NO					0	NO			NO
All India Institute Of Medical Sciences, Bhopal	AIIMSB/22/187	AIIMSB/22/187	TAIMUR	M	NA	NA	11	M		2022-02-21	2022-02-22	1	1		NA		-44613	Both NP & OP		Negative	NO		NO		0	NO		0	PHC-Barkheda Pathani			NO					0		NO					0	NO			NO
All India Institute Of Medical Sciences, Bhopal	AIIMSB/22/188	AIIMSB/22/188	PARI	F	NA	NA	3	Y	7693044118	2022-02-21	2022-02-22	1	1		NA		-44613	Both NP & OP		Negative	NO		NO		0	NO		0	PHC-Barkheda Pathani			NO					0		NO					0	NO			NO
All India Institute Of Medical Sciences, Bhopal	AIIMSB/22/193	AIIMSB/22/193	RANI	F	NA	NA	34	Y	9752247177	2022-02-21	2022-02-22	1	1	Y	NA		-44613	Both NP & OP		Positive	NO		NO		0	NO		0	PHC-Barkheda Pathani			NO					0		NO					0	NO			NO
All India Institute Of Medical Sciences, Bhopal	AIIMSB/22/195	AIIMSB/22/195	PRAKASH CHAUHAN	M	NA	NA	32	Y	8966841382	2022-02-21	2022-02-22	1	1		N		-44613	Both NP & OP		Negative	NO		NO		0	NO		0	All India Institute of Medical Sciences, Bhopal			NO					0		NO					0	NO			NO
All India Institute Of Medical Sciences, Bhopal	AIIMSB/22/197	AIIMSB/22/197	KAJAL	F	NA	NA	9	Y	8081999544	2022-02-23	2022-02-24	1	1	Y	NA		-44615	Both NP & OP		Negative	NO		NO		0	NO		0	PHC-Barkheda Pathani			NO					0		NO					0	NO			NO
All India Institute Of Medical Sciences, Bhopal	AIIMSB/22/199	AIIMSB/22/199	TAPASHYA	F	NA	NA	2	Y	9131488244	2022-02-23	2022-02-24	1	1	Y	NA		-44615	Both NP & OP		Negative	NO		NO		0	NO		0	PHC-Barkheda Pathani			NO					0		NO					0	NO			NO
All India Institute Of Medical Sciences, Bhopal	AIIMSB/22/205	AIIMSB/22/205	priya	F	NA	NA	7	M	9993187494	2022-03-01	2022-03-02	1	1		NA		-44621	Both NP & OP		Negative	NO		NO		0	NO		0	PHC-Barkheda Pathani			NO					0		NO					0	NO			NO
All India Institute Of Medical Sciences, Bhopal	AIIMSB/22/208	AIIMSB/22/208	RISHABH	M	NA	NA	4	Y	7693044118	2022-03-01	2022-03-02	1	1		NA		-44621	Both NP & OP		Negative	NO		NO		0	NO		0	PHC-Barkheda Pathani			NO					0		NO					0	NO			NO
All India Institute Of Medical Sciences, Bhopal	AIIMSB/22/212	AIIMSB/22/212	ARYAN	M	NA	NA	3	Y		2022-03-02	2022-03-03	1	1	Y	NA		-44622	Both NP & OP		Negative	NO		NO		0	NO		0	PHC-Barkheda Pathani			NO					0		NO					0	NO			NO
All India Institute Of Medical Sciences, Bhopal	AIIMSB/22/245	AIIMSB/22/245	Bhuvi kathode	F	NA	NA	12	Y	8962888520	2022-03-09	2022-03-10	1	1	Y	NA		-44629	Both NP & OP		Negative	NO		NO		0	NO		0	PHC-Barkheda Pathani			NO					0		NO					0	NO			NO
All India Institute Of Medical Sciences, Bhopal	AIIMSB/22/229	AIIMSB/22/229	BARSHA	F	NA	NA	26	Y	917943431	2022-03-06	2022-03-07	1	1		NA		-44626	Both NP & OP		Negative	NO		NO		0	NO		0	PHC-Barkheda Pathani			NO					0		NO					0	NO			NO
All India Institute Of Medical Sciences, Bhopal	AIIMSB/22/230	AIIMSB/22/230	SHORYA	M	NA	NA	9	Y		2022-03-06	2022-03-07	1	1		NA		-44626	Both NP & OP		Negative	NO		NO		0	NO		0	PHC-Barkheda Pathani			NO					0		NO					0	NO			NO
All India Institute Of Medical Sciences, Bhopal	AIIMSB/22/240	AIIMSB/22/240	ANJALI	F	NA	NA	4	Y	9039923934	2022-03-08	2022-03-09	1	1	Y	NA		-44628	Both NP & OP		Negative	NO		NO		0	NO		0	PHC-Barkheda Pathani			NO					0		NO					0	NO			NO
All India Institute Of Medical Sciences, Bhopal	AIIMSB/22/242	AIIMSB/22/242	ANURADHA	F	NA	NA	50	Y		2022-03-08	2022-03-09	1	1	Y	NA		-44628	Both NP & OP		Negative	NO		NO		0	NO		0	PHC-Barkheda Pathani			NO					0		NO					0	NO			NO
All India Institute Of Medical Sciences, Bhopal	AIIMSB/22/250	AIIMSB/22/250	GIRISH DEVGADE	M	NA	NA	46	Y	9424044887	2022-03-08	2022-03-09	1	1	Y	N		-44628	Both NP & OP		Negative	NO		NO		0	NO		0	All India Institute of Medical Sciences, Bhopal			NO					0		NO					0	NO			NO
All India Institute Of Medical Sciences, Bhopal	AIIMSB/22/256	AIIMSB/22/256	Sunita	F	NA	NA	40	Y		2022-03-13	2022-03-14	1	1		NA		-44633	Both NP & OP		Negative	NO		NO		0	NO		0	PHC-Barkheda Pathani			NO					0		NO					0	NO			NO
All India Institute Of Medical Sciences, Bhopal	AIIMSB/22/259	AIIMSB/22/259	Kavya	F	NA	NA	1	Y	9926205775	2022-03-13	2022-03-14	1	1	Y	NA		-44633	Both NP & OP		Negative	NO		NO		0	NO		0	PHC-Barkheda Pathani			NO					0		NO					0	NO			NO
All India Institute Of Medical Sciences, Bhopal	AIIMSB/22/267	AIIMSB/22/267	Chetna	F	NA	NA	10	Y	9926429748	2022-03-14	2022-03-15	1	1	Y	NA		-44634	Both NP & OP		Negative	NO		NO		0	NO		0	PHC-Barkheda Pathani			NO					0		NO					0	NO			NO
All India Institute Of Medical Sciences, Bhopal	AIIMSB/22/269	AIIMSB/22/269	Neetu	F	NA	NA	30	Y	9907473554	2022-03-14	2022-03-15	1	1		NA		-44634	Both NP & OP		Negative	NO		NO		0	NO		0	PHC-Barkheda Pathani			NO					0		NO					0	NO			NO
All India Institute Of Medical Sciences, Bhopal	AIIMSB/22/273	AIIMSB/22/273	Jalaluddin ansari	M	NA	NA	60	Y		2022-03-15	2022-03-16	1	1	Y	NA		-44635	Both NP & OP		Negative	NO		NO		0	NO		0	PHC-Barkheda Pathani			NO					0		NO					0	NO			NO
All India Institute Of Medical Sciences, Bhopal	AIIMSB/22/281	AIIMSB/22/281	ARUHI	F	NA	NA	2	Y	7693044118	2022-03-22	2022-03-23	1	1		NA		-44642	Both NP & OP		Negative	NO		NO		0	NO		0	PHC-Barkheda Pathani			NO					0		NO					0	NO			NO
All India Institute Of Medical Sciences, Bhopal	AIIMSB/22/287	AIIMSB/22/287	rajenti	F	NA	NA	38	Y	6260970220	2022-03-23	2022-03-24	1	1		NA		-44643	Both NP & OP		Negative	NO		NO		0	NO		0	PHC-Barkheda Pathani			NO					0		NO					0	NO			NO
All India Institute Of Medical Sciences, Bhopal	AIIMSB/22/293	AIIMSB/22/293	VARSHA	F	NA	NA	28	Y		2022-03-27	2022-03-28	1	1	Y	NA		-44647	Both NP & OP		Negative	NO		NO		0	NO		0	PHC-Sai Baba Nagar			NO					0		NO					0	NO			NO
All India Institute Of Medical Sciences, Bhopal	AIIMSB/22/302	AIIMSB/22/302	Aysha	F	NA	NA	10	Y	8349527174	2022-04-04	2022-04-05	1	1	Y	NA		-44655	Both NP & OP		Negative	NO		NO		0	NO		0	PHC-Barkheda Pathani			NO					0		NO					0	NO			NO
All India Institute Of Medical Sciences, Bhopal	AIIMSB/22/304	AIIMSB/22/304	Sangeeta	F	NA	NA	36	Y		2022-04-05	2022-04-06	1	1	Y	NA		-44656	Both NP & OP		Negative	NO		NO		0	NO		0	PHC-Barkheda Pathani			NO					0		NO					0	NO			NO
All India Institute Of Medical Sciences, Bhopal	AIIMSB/22/305	AIIMSB/22/305	Nitya	F	NA	NA	1	Y	9584021819	2022-04-06	2022-04-07	1	1		NA		-44657	Both NP & OP		Negative	NO		NO		0	NO		0	PHC-Barkheda Pathani			NO					0		NO					0	NO			NO
All India Institute Of Medical Sciences, Bhopal	AIIMSB/22/307	AIIMSB/22/307	Sanju	F	NA	NA	48	Y	9039606314	2022-04-06	2022-04-07	1	1	Y	NA		-44657	Both NP & OP		Negative	NO		NO		0	NO		0	PHC-Barkheda Pathani			NO					0		NO					0	NO			NO
All India Institute Of Medical Sciences, Bhopal	AIIMSB/22/316	AIIMSB/22/316	BHAVYA MEHRA	M	NA	NA	2	Y	584814570	2022-04-19	2022-04-20	1	1	Y	NA		-44670	Both NP & OP		Negative	NO		NO		0	NO		0	PHC-Barkheda Pathani			NO					0		NO					0	NO			NO
All India Institute Of Medical Sciences, Bhopal	AIIMSB/22/321	AIIMSB/22/321	huzya	F	NA	NA	1	Y	8378837921	2022-04-24	2022-04-25	1	1	Y	NA		-44675	Both NP & OP		Negative	NO		NO		0	NO		0	PHC-Barkheda Pathani			NO					0		NO					0	NO			NO
All India Institute Of Medical Sciences, Bhopal	AIIMSB/22/327	AIIMSB/22/327	IBRAHIM	M	NA	NA	2	Y		2022-04-27	2022-04-28	1	1	Y	NA		-44678	Both NP & OP		Negative	NO		NO		0	NO		0	PHC-Barkheda Pathani			NO					0		NO					0	NO			NO
All India Institute Of Medical Sciences, Bhopal	AIIMSB/25	AIIMSB/25	rahul arya	M	NA	NA	27	Y	7505390499	2021-08-28	2021-08-30	2	2		N		-44436	Throat swab		Negative	NO		NO		0	NO		0	None			NO					0		NO					0	NO			NO
All India Institute Of Medical Sciences, Bhopal	AIIMSB/27	AIIMSB/27	om sharma	M	NA	NA	18	Y	9131560752	2021-08-29	2021-08-31	2	2	Y	N		-44437	Throat swab		Negative	NO		NO		0	NO		0	None			NO					0		NO					0	NO			NO
All India Institute Of Medical Sciences, Bhopal	AIIMSB/38	AIIMSB/38	Deepa soni	F	NA	NA	45	Y	8965086333	2021-09-07	2021-09-09	2	2		Y	2021-09-08	1	Throat swab		Negative	NO		NO		-44447	NO		-44447	None		AIIMS, Bhopal	NO					0		NO					0	NO			NO
All India Institute Of Medical Sciences, Bhopal	AIIMSB/31	AIIMSB/31	shivani	F	NA	NA	17	Y	9887566321	2021-09-05	2021-09-07	2	2	Y	Y	2021-09-06	1	Throat swab		Negative	NO		NO		-44445	NO		-44445	None		AIIMS, Bhopal	NO					0		NO					0	NO			NO
All India Institute Of Medical Sciences, Bhopal	AIIMSB/03	AIIMSB/03	aditya tiwari	M	NA	NA	19	Y	9326668445	2021-08-17	2021-08-19	2	2		N		-44425	Throat swab		Negative	NO		NO		0	NO		0	None			NO					0		NO					0	NO			NO
All India Institute Of Medical Sciences, Bhopal	AIIMSB/20	AIIMSB/20	naitik	M	NA	NA	10	Y	9407264055	2021-08-25	2021-08-27	2	2		N		-44433	Throat swab		Negative	NO		NO		0	NO		0	None			NO					0		NO					0	NO			NO
All India Institute Of Medical Sciences, Bhopal	AIIMSB/19	AIIMSB/19	r c tripathi	M	NA	NA	56	Y	7089019031	2021-08-25	2021-08-27	2	2	Y	N		-44433	Throat swab		Negative	NO		NO		0	NO		0	None			NO					0		NO					0	NO			NO
All India Institute Of Medical Sciences, Bhopal	AIIMSB/41	AIIMSB/41	vijay kumar	M	NA	NA	42	Y	9473313833	2021-09-16	2021-09-18	2	2		Y	2021-09-18	2	Throat swab		Negative	NO		NO		-44457	NO		-44457	None		AIIMS, Bhopal	NO					0		NO					0	NO			NO
All India Institute Of Medical Sciences, Bhopal	AIIMSB/43	AIIMSB/43	lalita	F	N	NA	66	Y	9111878972	2021-09-17	2021-09-19	2	2	Y	Y	2021-09-19	2	Throat swab		Negative	NO		NO		-44458	NO		-44458	None		AIIMS, Bhopal	NO					0		NO					0	NO			NO
All India Institute Of Medical Sciences, Bhopal	AIIMSB/55	AIIMSB/55	ramveer singh jatav	M	NA	NA	45	Y	8109774354	2021-09-18	2021-09-20	2	2		NA		-44457	Throat swab		Positive	NO		NO		0	NO		0	Urban Primary Health Care Centre Barkheda Pathani			NO					0		NO					0	NO			NO
All India Institute Of Medical Sciences, Bhopal	AIIMSB/57	AIIMSB/57	ashok kumar phulwani	M	NA	NA	68	Y	9969490793	2021-09-18	2021-09-20	2	2	Y	N		-44457	Throat swab		Negative	NO		NO		0	NO		0	None			NO					0		NO					0	NO			NO
All India Institute Of Medical Sciences, Bhopal	AIIMSB/58	AIIMSB/58	rajmani	F	Y	NA	23	Y	9074824377	2021-09-18	2021-09-20	2	2		N		-44457	Throat swab		Negative	NO		NO		0	NO		0	None			NO					0		NO					0	NO			NO
All India Institute Of Medical Sciences, Bhopal	AIIMSB/64	AIIMSB/64	ragini	F	NA	NA	6	M	7246128943	2021-09-20	2021-09-22	2	2		Y	2021-09-21	1	Throat swab		Negative	NO		NO		-44460	NO		-44460	None		AIIMS, Bhopal	NO					0		NO					0	NO			NO
All India Institute Of Medical Sciences, Bhopal	AIIMSB/65	AIIMSB/65	pragati tarkar	F	Y	NA	33	Y	9009955652	2021-09-20	2021-09-22	2	2		Y	2021-09-21	1	Throat swab		Negative	NO		NO		-44460	NO		-44460	None		AIIMS, Bhopal	NO					0		NO					0	NO			NO
All India Institute Of Medical Sciences, Bhopal	AIIMSB/66	AIIMSB/66	prakash singh	M	NA	NA	28	Y	6264441060	2021-09-21	2021-09-23	2	2		N		-44460	Nasopharyngeal swab		Negative	NO		NO		0	NO		0	None			NO					0		NO					0	NO			NO
All India Institute Of Medical Sciences, Bhopal	AIIMSB/73	AIIMSB/73	mrityunjay	M	NA	NA	6	Y	7000824846	2021-09-23	2021-09-25	2	2		NA		#NAME?	Both NP & OP		Positive	NO		NO		0	NO		0	Urban Primary Health Care Centre Barkheda Pathani			NO					0		NO					0	NO			NO
All India Institute Of Medical Sciences, Bhopal	AIIMSB/88	AIIMSB/88	mukesh k. jatav	M	NA	NA	31	Y	9584094293	2021-09-26	2021-09-28	2	2	Y	N		-44465	Both NP & OP		Positive	NO		NO		0	NO		0	None			NO					0		NO					0	NO			NO
All India Institute Of Medical Sciences, Bhopal	AIIMSB/90	AIIMSB/90	khushbu pal	F	NA	NA	13	Y	7024843178	2021-09-27	2021-09-29	2	2	Y	NA		-44466	Both NP & OP		Negative	NO		NO		0	NO		0	Urban Primary Health Care Centre Barkheda Pathani			NO					0		NO					0	NO			NO
All India Institute Of Medical Sciences, Bhopal	AIIMSB/91	AIIMSB/91	sarita pal	F	NA	NA	37	Y	7024843178	2021-09-27	2021-09-29	2	2	Y	NA		-44466	Both NP & OP		Negative	NO		NO		0	NO		0	Urban Primary Health Care Centre Barkheda Pathani			NO					0		NO					0	NO			NO
All India Institute Of Medical Sciences, Bhopal	AIIMSB/92	AIIMSB/92	ritu wagh	F	NA	NA	23	Y	8982987452	2021-09-27	2021-09-29	2	2		NA		-44466	Both NP & OP		Positive	NO		NO		0	NO		0	Urban Primary Health Care Centre Barkheda Pathani			NO					0		NO					0	NO			NO
All India Institute Of Medical Sciences, Bhopal	AIIMSB/94	AIIMSB/94	karan mukutdhari	M	NA	NA	14	Y		2021-09-27	2021-09-29	2	2		NA		-44466	Both NP & OP		Negative	NO		NO		0	NO		0	Urban Primary Health Care Centre Barkheda Pathani			NO					0		NO					0	NO			NO
All India Institute Of Medical Sciences, Bhopal	AIIMSB/95	AIIMSB/95	adarsh haldkar	M	NA	NA	20	Y	9131330991	2021-09-27	2021-09-29	2	2		NA		-44466	Both NP & OP		Negative	NO		NO		0	NO		0	Urban Primary Health Care Centre Barkheda Pathani			NO					0		NO					0	NO			NO
All India Institute Of Medical Sciences, Bhopal	AIIMSB/98	AIIMSB/98	jaswasnt singh patel	M	NA	NA	60	Y	9827475264	2021-09-26	2021-09-28	2	2		Y	2021-09-27	1	Both NP & OP		Negative	NO		NO		-44466	NO		-44466	None			NO					0		NO					0	NO			NO
All India Institute Of Medical Sciences, Bhopal	AIIMSB/101	AIIMSB/101	chandraveer singh	M	NA	NA	23	Y	8386927606	2021-09-28	2021-09-30	2	2		N		-44467	Both NP & OP		Negative	NO		NO		0	NO		0	None			NO					0		NO					0	NO			NO
All India Institute Of Medical Sciences, Bhopal	AIIMSB/103	AIIMSB/103	janki	F	N	NA	42	Y	7000104362	2021-09-29	2021-10-01	2	2	Y	N		-44468	Both NP & OP		Positive	NO		NO		0	NO		0	None			NO					0		NO					0	NO			NO
All India Institute Of Medical Sciences, Bhopal	AIIMSB/105	AIIMSB/105	uma namdeo	F	N	NA	30	Y		2021-10-02	2021-10-04	2	2	Y	NA		-44471	Both NP & OP		Negative	NO		NO		0	NO		0	Urban Primary Health Care Centre Barkheda Pathani			NO					0		NO					0	NO			NO
All India Institute Of Medical Sciences, Bhopal	AIIMSB/106	AIIMSB/106	geetika	F	NA	NA	10	Y		2021-10-02	2021-10-04	2	2	Y	NA		-44471	Both NP & OP		Positive	NO		NO		0	NO		0	Urban Primary Health Care Centre Barkheda Pathani			NO					0		NO					0	NO			NO
All India Institute Of Medical Sciences, Bhopal	AIIMSB/116	AIIMSB/116	L.D.Choudhary	M	NA	NA	72	Y	7898622881	2021-10-04	2021-10-06	2	2		NA		-44473	Both NP & OP		Negative	NO		NO		0	NO		0	Urban Primary Health Care Centre Barkheda Pathani			NO					0		NO					0	NO			NO
All India Institute Of Medical Sciences, Bhopal	AIIMSB/118	AIIMSB/118	kapil shrivastava	M	NA	NA	33	Y	7987864727	2021-10-04	2021-10-06	2	2	Y	NA		-44473	Both NP & OP		Positive	NO		NO		0	NO		0	Urban Primary Health Care Centre Barkheda Pathani			NO					0		NO					0	NO			NO
All India Institute Of Medical Sciences, Bhopal	AIIMSB/120	AIIMSB/120	laxman giri	M	NA	NA	72	Y	9343298211	2021-10-04	2021-10-06	2	2		Y	2021-10-06	2	Both NP & OP		Negative	NO		NO		-44475	NO		-44475	None			NO					0		NO					0	NO			NO
All India Institute Of Medical Sciences, Bhopal	AIIMSB/121	AIIMSB/121	bharosa prajapati	M	NA	NA	76	Y	9325877014	2021-10-04	2021-10-06	2	2		Y	2021-10-06	2	Both NP & OP		Negative	NO		NO		-44475	NO		-44475	None			NO					0		NO					0	NO			NO
All India Institute Of Medical Sciences, Bhopal	AIIMSB/122	AIIMSB/122	pooja mitole	F	N	NA	24	Y		2021-10-05	2021-10-07	2	2		NA		-44474	Both NP & OP		Negative	NO		NO		0	NO		0	Urban Primary Health Care Centre Barkheda Pathani			NO					0		NO					0	NO			NO
All India Institute Of Medical Sciences, Bhopal	AIIMSB/128	AIIMSB/128	ruthuwik	M	NA	NA	70	Y	9381037800	2021-10-07	2021-10-09	2	2	Y	N		-44476	Both NP & OP		Negative	NO		NO		0	NO		0	None			NO					0		NO					0	NO			NO
All India Institute Of Medical Sciences, Bhopal	AIIMSB/131	AIIMSB/131	sanket dubey	M	NA	NA	28	Y	8962136973	2021-10-09	2021-10-11	2	2	Y	NA		-44478	Both NP & OP		Negative	NO		NO		0	NO		0	Urban Primary Health Care Centre Barkheda Pathani			NO					0		NO					0	NO			NO
All India Institute Of Medical Sciences, Bhopal	AIIMSB/132	AIIMSB/132	roshan malviya	M	NA	NA	11	Y	8982170599	2021-10-09	2021-10-11	2	2	Y	NA		-44478	Both NP & OP		Negative	NO		NO		0	NO		0	Urban Primary Health Care Centre Barkheda Pathani			NO					0		NO					0	NO			NO
All India Institute Of Medical Sciences, Bhopal	AIIMSB/140	AIIMSB/140	anar devi	F	NA	NA	59	Y	8989016808	2021-10-11	2021-10-13	2	2		Y	2021-10-11	0	Both NP & OP		Negative	NO		NO		-44480	NO		-44480	None			NO					0		NO					0	NO			NO
All India Institute Of Medical Sciences, Bhopal	AIIMSB/141	AIIMSB/141	gyandeep singh	M	NA	NA	29	Y		2021-10-12	2021-10-14	2	2	Y	NA		-44481	Both NP & OP		Negative	NO		NO		0	NO		0	Urban Primary Health Care Centre Barkheda Pathani			NO					0		NO					0	NO			NO
All India Institute Of Medical Sciences, Bhopal	AIIMSB/143	AIIMSB/143	shubhana khan	F	NA	NA	12	Y	9981448826	2021-10-12	2021-10-14	2	2		NA		-44481	Both NP & OP		Negative	NO		NO		0	NO		0	Urban Primary Health Care Centre Barkheda Pathani			NO					0		NO					0	NO			NO
All India Institute Of Medical Sciences, Bhopal	AIIMSB/144	AIIMSB/144	utkarsh singh	M	NA	NA	18	Y	9343385273	2021-10-12	2021-10-14	2	2	Y	NA		-44481	Both NP & OP		Positive	NO		NO		0	NO		0	Urban Primary Health Care Centre Barkheda Pathani			NO					0		NO					0	NO			NO
All India Institute Of Medical Sciences, Bhopal	AIIMSB/147	AIIMSB/147	shivani mehra	F	NA	NA	17	Y	9131916783	2021-10-14	2021-10-16	2	2	Y	NA		-44483	Both NP & OP		Negative	NO		NO		0	NO		0	Urban Primary Health Care Centre Barkheda Pathani			NO					0		NO					0	NO			NO
All India Institute Of Medical Sciences, Bhopal	AIIMSB/148	AIIMSB/148	shweta nagar	F	NA	NA	11	Y	9424856055	2021-10-14	2021-10-16	2	2	Y	NA		-44483	Both NP & OP		Negative	NO		NO		0	NO		0	Urban Primary Health Care Centre Barkheda Pathani			NO					0		NO					0	NO			NO
All India Institute Of Medical Sciences, Bhopal	AIIMSB/153	AIIMSB/153	omprakash lodhi	M	NA	NA	61	Y	9981423998	2021-10-16	2021-10-18	2	2	Y	N		-44485	Both NP & OP		Negative	NO		NO		0	NO		0	None			NO					0		NO					0	NO			NO
All India Institute Of Medical Sciences, Bhopal	AIIMSB/154	AIIMSB/154	sonu dubey	M	NA	NA	NA	NA	7974519214	2021-10-18	2021-10-20	2	2		N		-44487	Both NP & OP		Negative	NO		NO		0	NO		0	None			NO					0		NO					0	NO			NO
All India Institute Of Medical Sciences, Bhopal	AIIMSB/164	AIIMSB/164	kamal kishore panth	M	NA	NA	46	Y	7470694008	2021-10-20	2021-10-22	2	2	Y	NA		-44489	Both NP & OP		Negative	NO		NO		0	NO		0	Urban Primary Health Care Centre Barkheda Pathani			NO					0		NO					0	NO			NO
All India Institute Of Medical Sciences, Bhopal	AIIMSB/167	AIIMSB/167	madhu ahirwar	F	NA	NA	23	Y	7415709920	2021-10-20	2021-10-22	2	2		NA		-44489	Both NP & OP		Negative	NO		NO		0	NO		0	Urban Primary Health Care Centre Barkheda Pathani			NO					0		NO					0	NO			NO
All India Institute Of Medical Sciences, Bhopal	AIIMSB/168	AIIMSB/168	dipankar yadav	M	NA	NA	19	Y	7224081392	2021-10-20	2021-10-22	2	2		NA		-44489	Both NP & OP		Negative	NO		NO		0	NO		0	Urban Primary Health Care Centre Barkheda Pathani			NO					0		NO					0	NO			NO
All India Institute Of Medical Sciences, Bhopal	AIIMSB/170	AIIMSB/170	ramesh sharma	M	NA	NA	65	Y	9981220134	2021-10-21	2021-10-23	2	2	Y	NA		-44490	Both NP & OP		Negative	NO		NO		0	NO		0	Urban Primary Health Care Centre Barkheda Pathani			NO					0		NO					0	NO			NO
All India Institute Of Medical Sciences, Bhopal	AIIMSB/185	AIIMSB/185	sushila jaisune	F	NA	NA	35	Y	9755129117	2021-10-24	2021-10-26	2	2	Y	NA		-44493	Both NP & OP		Negative	NO		NO		0	NO		0	Urban Primary Health Care Centre Barkheda Pathani			NO					0		NO					0	NO			NO
All India Institute Of Medical Sciences, Bhopal	AIIMSB/186	AIIMSB/186	anuradha das	F	NA	NA	42	Y		2021-10-24	2021-10-26	2	2	Y	NA		-44493	Both NP & OP		Negative	NO		NO		0	NO		0	Urban Primary Health Care Centre Barkheda Pathani			NO					0		NO					0	NO			NO
All India Institute Of Medical Sciences, Bhopal	AIIMSB/190	AIIMSB/190	vikey sahu	M	NA	NA	34	Y	7000771971	2021-10-24	2021-10-26	2	2	Y	NA		-44493	Both NP & OP		Negative	NO		NO		0	NO		0	Urban Primary Health Care Centre Barkheda Pathani			NO					0		NO					0	NO			NO
All India Institute Of Medical Sciences, Bhopal	AIIMSB/194	AIIMSB/194	kishan bahadur	M	NA	NA	82	Y		2021-10-25	2021-10-27	2	2	Y	NA		-44494	Both NP & OP		Negative	NO		NO		0	NO		0	Urban Primary Health Care Centre Barkheda Pathani			NO					0		NO					0	NO			NO
All India Institute Of Medical Sciences, Bhopal	AIIMSB/204	AIIMSB/204	vinod patidar	M	NA	NA	41	Y	8290203195	2021-10-27	2021-10-29	2	2		N		-44496	Both NP & OP		Negative	NO		NO		0	NO		0	None			NO					0		NO					0	NO			NO
All India Institute Of Medical Sciences, Bhopal	AIIMSB/207	AIIMSB/207	ranu ahirwar	F	NA	NA	25	Y	8319694401	2021-10-28	2021-10-30	2	2		N		-44497	Both NP & OP		Negative	NO		NO		0	NO		0	None			NO					0		NO					0	NO			NO
All India Institute Of Medical Sciences, Bhopal	AIIMSB/208	AIIMSB/208	mohit yadav	M	NA	NA	42	Y	9872330797	2021-10-28	2021-10-30	2	2	Y	N		-44497	Both NP & OP		Negative	NO		NO		0	NO		0	None			NO					0		NO					0	NO			NO
All India Institute Of Medical Sciences, Bhopal	AIIMSB/210	AIIMSB/210	kala bai	F	NA	NA	52	Y	8142131670	2021-10-30	2021-11-01	2	2		Y	2021-10-30	0	Both NP & OP		Negative	NO		NO		-44499	NO		-44499	None			NO					0		NO					0	NO			NO
All India Institute Of Medical Sciences, Bhopal	AIIMSB/213	AIIMSB/213	nilu chodhary	F	Y	NA	23	Y	7415778922	2021-10-31	2021-11-02	2	2	Y	NA		-44500	Both NP & OP		Negative	NO		NO		0	NO		0	Urban Primary Health Care Centre Barkheda Pathani			NO					0		NO					0	NO			NO
All India Institute Of Medical Sciences, Bhopal	AIIMSB/218	AIIMSB/218	jaswant singh	M	NA	NA	38	Y	8103187310	2021-11-01	2021-11-03	2	2	Y	NA		-44501	Both NP & OP		Negative	NO		NO		0	NO		0	Urban Primary Health Care Centre Barkheda Pathani			NO					0		NO					0	NO			NO
All India Institute Of Medical Sciences, Bhopal	AIIMSB/219	AIIMSB/219	rajnarayan sahu	M	NA	NA	13	Y	7566417815	2021-11-01	2021-11-03	2	2		NA		-44501	Both NP & OP		Negative	NO		NO		0	NO		0	Urban Primary Health Care Centre Barkheda Pathani			NO					0		NO					0	NO			NO
All India Institute Of Medical Sciences, Bhopal	AIIMSB/229	AIIMSB/229	yashoda gupta	F	NA	NA	36	Y	8770864564	2021-11-06	2021-11-08	2	2		N		-44506	Both NP & OP		Negative	NO		NO		0	NO		0	None			NO					0		NO					0	NO			NO
All India Institute Of Medical Sciences, Bhopal	AIIMSB/235	AIIMSB/235	seema pal	F	NA	NA	26	Y	9165080748	2021-11-08	2021-11-10	2	2		NA		-44508	Both NP & OP		Negative	NO		NO		0	NO		0	Urban Primary Health Care Centre Barkheda Pathani			NO					0		NO					0	NO			NO
All India Institute Of Medical Sciences, Bhopal	AIIMSB/236	AIIMSB/236	raghunath londe	M	NA	NA	50	Y	9826032374	2021-11-08	2021-11-10	2	2	Y	NA		-44508	Both NP & OP		Negative	NO		NO		0	NO		0	Urban Primary Health Care Centre Barkheda Pathani			NO					0		NO					0	NO			NO
All India Institute Of Medical Sciences, Bhopal	AIIMSB/238	AIIMSB/238	DUNNU	M	NA	NA	75	Y		2021-11-09	2021-11-11	2	2		NA		-44509	Both NP & OP		Negative	NO		NO		0	NO		0	Urban Primary Health Care Centre Barkheda Pathani			NO					0		NO					0	NO			NO
All India Institute Of Medical Sciences, Bhopal	AIIMSB/240	AIIMSB/240	REKHA DEVI	F	NA	NA	38	Y	7224958672	2021-11-09	2021-11-11	2	2	Y	NA		-44509	Both NP & OP		Negative	NO		NO		0	NO		0	Urban Primary Health Care Centre Barkheda Pathani			NO					0		NO					0	NO			NO
All India Institute Of Medical Sciences, Bhopal	AIIMSB/242	AIIMSB/242	RAMSUNDAR	M	NA	NA	53	Y	7566685046	2021-11-09	2021-11-11	2	2		NA		-44509	Both NP & OP		Negative	NO		NO		0	NO		0	Urban Primary Health Care Centre Barkheda Pathani			NO					0		NO					0	NO			NO
All India Institute Of Medical Sciences, Bhopal	AIIMMSB/245	AIIMMSB/245	plk soni	F	NA	NA	10	Y	8109331999	2021-11-09	2021-11-11	2	2		N		-44509	Both NP & OP		Negative	NO		NO		0	NO		0	None			NO					0		NO					0	NO			NO
All India Institute Of Medical Sciences, Bhopal	AIIMSB/244	AIIMSB/244	SHRADDHA	F	NA	NA	5	Y		2021-11-10	2021-11-12	2	2		NA		-44510	Both NP & OP		Negative	NO		NO		0	NO		0	Urban Primary Health Care Centre Barkheda Pathani			NO					0		NO					0	NO			NO
All India Institute Of Medical Sciences, Bhopal	AIIMSB/250	AIIMSB/250	CHETN JADAV	F	NA	NA	31	Y	8817635197	2021-11-13	2021-11-15	2	2		N		-44513	Both NP & OP		Negative	NO		NO		0	NO		0	None			NO					0		NO					0	NO			NO
All India Institute Of Medical Sciences, Bhopal	AIIMSB/258	AIIMSB/258	BEBI	F	NA	NA	28	Y		2021-11-14	2021-11-16	2	2		NA		-44514	Both NP & OP		Negative	NO		NO		0	NO		0	Urban Primary Health Care Centre Barkheda Pathani			NO					0		NO					0	NO			NO
All India Institute Of Medical Sciences, Bhopal	AIIMSB/261	AIIMSB/261	SURAJ KR.	M	NA	NA	14	Y	8085246912	2021-11-15	2021-11-17	2	2		NA		-44515	Both NP & OP		Negative	NO		NO		0	NO		0	Urban Primary Health Care Centre Barkheda Pathani			NO					0		NO					0	NO			NO
All India Institute Of Medical Sciences, Bhopal	AIIMSB/269	AIIMSB/269	HARSHITHA	F	NA	NA	25	Y	9448482439	2021-11-14	2021-11-16	2	2	Y	N		-44514	Both NP & OP		Negative	NO		NO		0	NO		0	None			NO					0		NO					0	NO			NO
All India Institute Of Medical Sciences, Bhopal	AIIMSB/270	AIIMSB/270	LAKSHYA	F	NA	NA	9	Y	8269455966	2021-11-15	2021-11-17	2	2	Y	N		-44515	Both NP & OP		Negative	NO		NO		0	NO		0	None			NO					0		NO					0	NO			NO
All India Institute Of Medical Sciences, Bhopal	AIIMSB/273	AIIMSB/273	Dr. abhinava	M	NA	NA	45	Y	7003240007	2021-11-17	2021-11-19	2	2	Y	NA		-44517	Both NP & OP		Negative	NO		NO		0	NO		0	None			NO					0		NO					0	NO			NO
All India Institute Of Medical Sciences, Bhopal	AIIMSB/276	AIIMSB/276	savili bai jain	F	NA	NA	75	Y	9889461214	2021-11-15	2021-11-17	2	2		N		-44515	Both NP & OP		Negative	NO		NO		0	NO		0	None			NO					0		NO					0	NO			NO
All India Institute Of Medical Sciences, Bhopal	AIIMSB/278	AIIMSB/278	POOJA	F	NA	NA	33	Y	9479639395	2021-11-19	2021-11-21	2	2		N		-44519	Both NP & OP		Negative	NO		NO		0	NO		0	None			NO					0		NO					0	NO			NO
All India Institute Of Medical Sciences, Bhopal	AIIMSB/290	AIIMSB/290	MUKESH SAHU	M	NA	NA	45	Y	9985486622	2021-11-21	2021-11-23	2	2		N		-44521	Both NP & OP		Negative	NO		NO		0	NO		0	None			NO					0		NO					0	NO			NO
All India Institute Of Medical Sciences, Bhopal	AIIMSB/292	AIIMSB/292	REET	F	NA	NA	9	Y		2021-11-23	2021-11-25	2	2	Y	NA		-44523	Both NP & OP		Negative	NO		NO		0	NO		0	Urban Primary Health Care Centre Barkheda Pathani			NO					0		NO					0	NO			NO
All India Institute Of Medical Sciences, Bhopal	AIIMSB/295	AIIMSB/295	NIRMALA	F	NA	NA	55	Y	9800063045	2021-11-23	2021-11-25	2	2		NA		-44523	Both NP & OP		Negative	NO		NO		0	NO		0	Urban Primary Health Care Centre Barkheda Pathani			NO					0		NO					0	NO			NO
All India Institute Of Medical Sciences, Bhopal	AIIMSB/296	AIIMSB/296	SHAlini	F	NA	NA	18	Y	7610121104	2021-11-23	2021-11-25	2	2		NA		-44523	Both NP & OP		Negative	NO		NO		0	NO		0	Urban Primary Health Care Centre Barkheda Pathani			NO					0		NO					0	NO			NO
All India Institute Of Medical Sciences, Bhopal	AIIMSB/298	AIIMSB/298	HARI NARAYAN	M	NA	NA	75	Y	9893329378	2021-12-25	2021-12-27	2	2		Y	2021-12-27	2	Both NP & OP		Negative	NO		NO		-44557	NO		-44557	None			NO					0		NO					0	NO			NO
All India Institute Of Medical Sciences, Bhopal	AIIMSB/306	AIIMSB/306	TEJI	F	NA	NA	4	Y		2021-11-30	2021-12-02	2	2	Y	NA		-44530	Both NP & OP		Negative	NO		NO		0	NO		0	CHC-GAUHARGANJ			NO					0		NO					0	NO			NO
All India Institute Of Medical Sciences, Bhopal	AIIMSB/309	AIIMSB/309	GIRJA	F	NA	NA	30	Y	6266324270	2021-11-30	2021-12-02	2	2		NA		-44530	Both NP & OP		Negative	NO		NO		0	NO		0	CHC-GAUHARGANJ			NO					0		NO					0	NO			NO
All India Institute Of Medical Sciences, Bhopal	AIIMSB/310	AIIMSB/310	SUMIT	M	NA	NA	6	Y	8717957813	2021-11-30	2021-12-02	2	2		NA		-44530	Both NP & OP		Negative	NO		NO		0	NO		0	CHC-GAUHARGANJ			NO					0		NO					0	NO			NO
All India Institute Of Medical Sciences, Bhopal	AIIMSB/316	AIIMSB/316	SHRIKISHAN	M	NA	NA	60	Y		2021-12-02	2021-12-04	2	2		NA		-44532	Both NP & OP		Negative	NO		NO		0	NO		0	Urban Primary Health Care Centre Barkheda Pathani			NO					0		NO					0	NO			NO
All India Institute Of Medical Sciences, Bhopal	AIIMSB/318	AIIMSB/318	ASHMA	F	NA	NA	35	Y	9575853738	2021-12-02	2021-12-04	2	2	Y	NA		-44532	Both NP & OP		Negative	NO		NO		0	NO		0	Urban Primary Health Care Centre Barkheda Pathani			NO					0		NO					0	NO			NO
All India Institute Of Medical Sciences, Bhopal	AIIMSB/320	AIIMSB/320	POONAM	F	NA	NA	34	Y		2021-12-02	2021-12-04	2	2	Y	NA		-44532	Both NP & OP		Negative	NO		NO		0	NO		0	Urban Primary Health Care Centre Barkheda Pathani			NO					0		NO					0	NO			NO
All India Institute Of Medical Sciences, Bhopal	AIIMSB/322	AIIMSB/322	ABHISHEK	M	NA	NA	22	Y	8959011033	2021-12-02	2021-12-04	2	2	Y	NA		-44532	Both NP & OP		Negative	NO		NO		0	NO		0	Urban Primary Health Care Centre Barkheda Pathani			NO					0		NO					0	NO			NO
All India Institute Of Medical Sciences, Bhopal	AIIMSB/314	AIIMSB/314	ANANT	M	NA	NA	19	Y	9589102734	2021-12-01	2021-12-03	2	2		N		-44531	Both NP & OP		Negative	NO		NO		0	NO		0	None			NO					0		NO					0	NO			NO
All India Institute Of Medical Sciences, Bhopal	AIIMSB/347	AIIMSB/347	SANAD	F	N	NA	30	Y	8120722254	2021-12-06	2021-12-08	2	2		N		-44536	Both NP & OP		Negative	NO		NO		0	NO		0	None			NO					0		NO					0	NO			NO
All India Institute Of Medical Sciences, Bhopal	AIIMSB/326	AIIMSB/326	ANANT	M	NA	NA	10	Y	7970202184	2021-12-04	2021-12-06	2	2	Y	NA		-44534	Both NP & OP		Negative	NO		NO		0	NO		0	Urban Primary Health Care Centre Barkheda Pathani			NO					0		NO					0	NO			NO
All India Institute Of Medical Sciences, Bhopal	AIIMSB/333	AIIMSB/333	RUDRESH NEGI	M	NA	NA	33	Y	9129975509	2021-12-04	2021-12-06	2	2	Y	N		-44534	Both NP & OP		Negative	NO		NO		0	NO		0	AIIMS BHOPAL			NO					0		NO					0	NO			NO
All India Institute Of Medical Sciences, Bhopal	AIIMSB/334	AIIMSB/334	UMASHANKAR	M	NA	NA	54	Y	9029416933	2021-12-04	2021-12-06	2	2		Y	2021-12-05	1	Both NP & OP		Negative	NO		NO		-44535	NO		-44535	None			NO					0		NO					0	NO			NO
All India Institute Of Medical Sciences, Bhopal	AIIMSB/343	AIIMSB/343	URMILLA	F	NA	NA	35	Y		2021-12-06	2021-12-08	2	2	Y	NA		-44536	Both NP & OP		Negative	NO		NO		0	NO		0	Urban Primary Health Care Centre Barkheda Pathani			NO					0		NO					0	NO			NO
All India Institute Of Medical Sciences, Bhopal	AIIMSB/348	AIIMSB/348	saramma	F	NA	NA	32	Y	9993929782	2021-12-08	2021-12-10	2	2		N		-44538	Both NP & OP		Negative	NO		NO		0	NO		0	None			NO					0		NO					0	NO			NO
All India Institute Of Medical Sciences, Bhopal	AIIMSB/356	AIIMSB/356	aman	M	NA	NA	5	Y	9893733550	2021-12-11	2021-12-13	2	2		NA		-44541	Both NP & OP		Negative	NO		NO		0	NO		0	Urban Primary Health Care Centre Barkheda Pathani			NO					0		NO					0	NO			NO
All India Institute Of Medical Sciences, Bhopal	AIIMSB/367	AIIMSB/367	bhupesh	M	NA	NA	3	Y	9981594293	2021-12-13	2021-12-15	2	2	Y	NA		-44543	Both NP & OP		Negative	NO		NO		0	NO		0	Urban Primary Health Care Centre Barkheda Pathani			NO					0		NO					0	NO			NO
All India Institute Of Medical Sciences, Bhopal	AIIMSB/369	AIIMSB/369	rohan acharya	M	NA	NA	25	Y	9439555455	2021-12-13	2021-12-15	2	2	Y	N		-44543	Both NP & OP		Negative	NO		NO		0	NO		0	None			NO					0		NO					0	NO			NO
All India Institute Of Medical Sciences, Bhopal	AIIMSB/363	AIIMSB/363	ajay	M	NA	NA	9	Y		2021-12-12	2021-12-14	2	2		NA		-44542	Both NP & OP		Negative	NO		NO		0	NO		0	Urban Primary Health Care Centre Barkheda Pathani			NO					0		NO					0	NO			NO
All India Institute Of Medical Sciences, Bhopal	AIIMSB/372	AIIMSB/372	nawel malwiya	M	NA	NA	40	Y	6268539925	2021-12-14	2021-12-16	2	2		NA		-44544	Both NP & OP		Negative	NO		NO		0	NO		0	Urban Primary Health Care Centre Barkheda Pathani			NO					0		NO					0	NO			NO
All India Institute Of Medical Sciences, Bhopal	AIIMSB/375	AIIMSB/375	anshik	M	NA	NA	6	Y	6267394447	2021-12-18	2021-12-20	2	2	Y	NA		-44548	Both NP & OP		Negative	NO		NO		0	NO		0	Urban Primary Health Care Centre Barkheda Pathani			NO					0		NO					0	NO			NO
All India Institute Of Medical Sciences, Bhopal	AIIMSB/376	AIIMSB/376	neha	F	NA	NA	32	Y	6267394447	2021-12-18	2021-12-20	2	2	Y	NA		-44548	Both NP & OP		Negative	NO		NO		0	NO		0	Urban Primary Health Care Centre Barkheda Pathani			NO					0		NO					0	NO			NO
All India Institute Of Medical Sciences, Bhopal	AIIMSB/386	AIIMSB/386	arush chaubey	F	NA	NA	4	Y	9302573781	2021-12-19	2021-12-21	2	2		NA		-44549	Both NP & OP		Negative	NO		NO		0	NO		0	Urban Primary Health Care Centre Barkheda Pathani			NO					0		NO					0	NO			NO
All India Institute Of Medical Sciences, Bhopal	AIIMSB/390	AIIMSB/390	asish chaudhary	M	NA	NA	3	Y	9301675153	2021-12-19	2021-12-21	2	2	Y	NA		-44549	Both NP & OP		Negative	NO		NO		0	NO		0	Urban Primary Health Care Centre Barkheda Pathani			NO					0		NO					0	NO			NO
All India Institute Of Medical Sciences, Bhopal	AIIMSB/394	AIIMSB/394	balkrishnan	F	NA	NA	35	Y		2021-12-19	2021-12-21	2	2		NA		-44549	Both NP & OP		Negative	NO		NO		0	NO		0	None			NO					0		NO					0	NO			NO
All India Institute Of Medical Sciences, Bhopal	AIIMSB/388	AIIMSB/388	CHANDRABHAN	M	NA	NA	8	Y		2021-12-19	2021-12-21	2	2	Y	NA		-44549	Both NP & OP		Negative	NO		NO		0	NO		0	Urban Primary Health Care Centre Barkheda Pathani			NO					0		NO					0	NO			NO
All India Institute Of Medical Sciences, Bhopal	AIIMSB/402	AIIMSB/402	SUKHLAL	M	NA	NA	45	Y	7607028149	2021-12-24	2021-12-26	2	2		N		-44554	Both NP & OP		Negative	NO		NO		0	NO		0	None			NO					0		NO					0	NO			NO
All India Institute Of Medical Sciences, Bhopal	AIIMSB/403	AIIMSB/403	nishesh kumar	M	NA	NA	32	Y	8878036363	2021-12-25	2021-12-27	2	2	Y	N		-44555	Both NP & OP		Negative	NO		NO		0	NO		0	None			NO					0		NO					0	NO			NO
All India Institute Of Medical Sciences, Bhopal	AIIMSB/405	AIIMSB/405	SHIVANI	F	NA	NA	6	Y		2021-12-26	2021-12-28	2	2	Y	NA		-44556	Both NP & OP		Negative	NO		NO		0	NO		0	Urban Primary Health Care Centre Barkheda Pathani			NO					0		NO					0	NO			NO
All India Institute Of Medical Sciences, Bhopal	AIIMSB/411	AIIMSB/411	mukesh	M	NA	NA	50	Y		2021-12-27	2021-12-29	2	2		NA		-44557	Both NP & OP		Negative	NO		NO		0	NO		0	Urban Primary Health Care Centre Barkheda Pathani			NO					0		NO					0	NO			NO
All India Institute Of Medical Sciences, Bhopal	AIIMSB/417	AIIMSB/417	sundar lala sahu	M	NA	NA	70	Y	7000136913	2021-12-23	2021-12-25	2	2		NA		-44553	Both NP & OP		Negative	NO		NO		0	NO		0	AIIMS BHOPAL			NO					0		NO					0	NO			NO
All India Institute Of Medical Sciences, Bhopal	AIIMSB/22/003	AIIMSB/22/003	DHIRENDRA	M	NA	NA	35	Y	8827252658	2022-01-01	2022-01-03	2	2		NA		-44562	Both NP & OP		Negative	NO		NO		0	NO		0	PHC- Sai Baba Nagar			NO					0		NO					0	NO			NO
All India Institute Of Medical Sciences, Bhopal	AIIMSB/22/006	AIIMSB/22/006	UMESH SAHU	M	NA	NA	23	Y	8602677731	2022-01-02	2022-01-04	2	2		NA		-44563	Both NP & OP		Negative	NO		NO		0	NO		0	Urban Primary Health Care Centre Barkheda Pathani			NO					0		NO					0	NO			NO
All India Institute Of Medical Sciences, Bhopal	AIIMSB/22/008	AIIMSB/22/008	UMA	F	NA	NA	23	Y	9630363856	2022-01-02	2022-01-04	2	2		NA		-44563	Both NP & OP		Negative	NO		NO		0	NO		0	Urban Primary Health Care Centre Barkheda Pathani			NO					0		NO					0	NO			NO
All India Institute Of Medical Sciences, Bhopal	AIIMSB/22/010	AIIMSB/22/010	SUNITA	F	NA	NA	24	Y		2022-01-02	2022-01-04	2	2		NA		-44563	Both NP & OP		Negative	NO		NO		0	NO		0	Urban Primary Health Care Centre Barkheda Pathani			NO					0		NO					0	NO			NO
All India Institute Of Medical Sciences, Bhopal	AIIMSB/22/012	AIIMSB/22/012	RUPA	F	NA	NA	30	Y		2022-01-02	2022-01-04	2	2		NA		-44563	Both NP & OP		Negative	NO		NO		0	NO		0	Urban Primary Health Care Centre Barkheda Pathani			NO					0		NO					0	NO			NO
All India Institute Of Medical Sciences, Bhopal	AIIMSB/22/014	AIIMSB/22/014	DR ANSHIKTA	F	NA	NA	27	Y	7209225713	2022-01-01	2022-01-03	2	2	Y	N		-44562	Both NP & OP		Negative	NO		NO		0	NO		0	AIIMS BHOPAL			NO					0		NO					0	NO			NO
All India Institute Of Medical Sciences, Bhopal	AIIMSB/22/016	AIIMSB/22/016	dr neha srivastav	F	NA	NA	27	Y	9425009546	2022-01-01	2022-01-03	2	2	Y	N		-44562	Both NP & OP		Negative	NO		NO		0	NO		0	AIIMS BHOPAL			NO					0		NO					0	NO			NO
All India Institute Of Medical Sciences, Bhopal	AIIMSB/22/021	AIIMSB/22/021	ANAUEITES	F	N	NA	30	Y	9752273256	2022-01-03	2022-01-05	2	2	Y	N		-44564	Both NP & OP		Negative	NO		NO		0	NO		0	AIIMS BHOPAL			NO					0		NO					0	NO			NO
All India Institute Of Medical Sciences, Bhopal	AIIMSB/22/022	AIIMSB/22/022	DR ANJAN KUMAR	M	NA	NA	30	Y	7978356232	2022-01-03	2022-01-05	2	2	Y	N		-44564	Both NP & OP		Negative	NO		NO		0	NO		0	AIIMS BHOPAL			NO					0		NO					0	NO			NO
All India Institute Of Medical Sciences, Bhopal	AIIMSB/22/025	AIIMSB/22/025	DR ANIZA	F	NA	NA	26	Y	6280666733	2022-01-03	2022-01-05	2	2	Y	N		-44564	Both NP & OP		Positive	NO		NO		0	NO		0	AIIMS BHOPAL			NO					0		NO					0	NO			NO
All India Institute Of Medical Sciences, Bhopal	AIIMSB/22/017	AIIMSB/22/017	RAM GOPAL KUMARI	F	NA	NA	48	Y	8959451100	2021-12-30	2022-01-01	2	2	Y	N		-44560	Both NP & OP		Negative	NO		NO		0	NO		0	AIIMS BHOPAL			NO					0		NO					0	NO			NO
All India Institute Of Medical Sciences, Bhopal	AIIMSB/22/032	AIIMSB/22/032	BINEESHA	F	NA	NA	33	Y	7306383987	2022-01-07	2022-01-09	2	2		N		-44568	Both NP & OP		Negative	NO		NO		0	NO		0	All India Institute of Medical Sciences, Bhopal			NO					0		NO					0	NO			NO
All India Institute Of Medical Sciences, Bhopal	AIIMSB/22/033	AIIMSB/22/033	om prakash nema	M	N	NA	48	Y	9752490783	2022-01-09	2022-01-11	2	2		NA		-44570	Both NP & OP		Positive	NO		NO		0	NO		0	All India Institute of Medical Sciences, Bhopal			NO					0		NO					0	NO			NO
All India Institute Of Medical Sciences, Bhopal	AIIMSB/22/046	AIIMSB/22/046	DEV RAGHUVANSI	M	NA	NA	11	Y	8959266405	2022-01-11	2022-01-13	2	2		NA		-44572	Both NP & OP		Negative	NO		NO		0	NO		0	PHC-Barkheda Pathani			NO					0		NO					0	NO			NO
All India Institute Of Medical Sciences, Bhopal	AIIMSB/22/048	AIIMSB/22/048	NEELAM	F	NA	NA	36	Y	8109025060	2022-01-11	2022-01-13	2	2		NA		-44572	Both NP & OP		Negative	NO		NO		0	NO		0	PHC-Barkheda Pathani			NO					0		NO					0	NO			NO
All India Institute Of Medical Sciences, Bhopal	AIIMSB/22/049	AIIMSB/22/049	MEGRAJ	M	NA	NA	25	Y	8719812242	2022-01-10	2022-01-12	2	2	Y	N		-44571	Both NP & OP		Negative	NO		NO		0	NO		0	All India Institute of Medical Sciences, Bhopal			NO					0		NO					0	NO			NO
All India Institute Of Medical Sciences, Bhopal	AIIMSB/22/050	AIIMSB/22/050	DR MANPREET	F	NA	NA	27	Y	6397247556	2022-01-11	2022-01-13	2	2		N		-44572	Both NP & OP		Positive	NO		NO		0	NO		0	All India Institute of Medical Sciences, Bhopal			NO					0		NO					0	NO			NO
All India Institute Of Medical Sciences, Bhopal	AIIMSB/22/038	AIIMSB/22/038	K. LEAH	F	NA	NA	24	Y	7642017951	2022-01-08	2022-01-10	2	2	Y	N		-44569	Both NP & OP		Negative	NO		NO		0	NO		0	All India Institute of Medical Sciences, Bhopal			NO					0		NO					0	NO			NO
All India Institute Of Medical Sciences, Bhopal	AIIMSB/22/054	AIIMSB/22/054	NANDKISHORE	M	NA	NA	29	Y	6261593432	2022-01-14	2022-01-16	2	2	Y	N		-44575	Both NP & OP		Negative	NO		NO		0	NO		0	All India Institute of Medical Sciences, Bhopal			NO					0		NO					0	NO			NO
All India Institute Of Medical Sciences, Bhopal	AIIMSB/22/065	AIIMSB/22/065	anil	M	NA	NA	54	Y	8109296517	2022-01-17	2022-01-19	2	2	Y	NA		-44578	Both NP & OP		Positive	NO		NO		0	NO		0	PHC-Barkheda Pathani			NO					0		NO					0	NO			NO
All India Institute Of Medical Sciences, Bhopal	AIIMSB/22/066	AIIMSB/22/066	KRISHNA	F	NA	NA	52	Y	7748951357	2022-01-17	2022-01-19	2	2	Y	NA		-44578	Both NP & OP		Positive	NO		NO		0	NO		0	PHC-Barkheda Pathani			NO					0		NO					0	NO			NO
All India Institute Of Medical Sciences, Bhopal	AIIMSB/22/038	AIIMSB/22/038	ZEENAT	F	NA	NA	3	Y		2022-01-09	2022-01-11	2	2	Y	NA		-44570	Both NP & OP		Negative	NO		NO		0	NO		0	PHC-Barkheda Pathani			NO					0		NO					0	NO			NO
All India Institute Of Medical Sciences, Bhopal	AIIMSB/22/073	AIIMSB/22/073	ARTI PARMAR	F	NA	NA	39	Y	9926379222	2022-01-18	2022-01-20	2	2	Y	NA		-44579	Both NP & OP		Positive	NO		NO		0	NO		0	PHC-Barkheda Pathani			NO					0		NO					0	NO			NO
All India Institute Of Medical Sciences, Bhopal	AIIMSB/22/075	AIIMSB/22/075	ROOP SINGH	M	NA	NA	28	Y	9196505613	2022-01-17	2022-01-19	2	2		Y	2022-01-18	1	Both NP & OP		Positive	NO		NO		-44579	NO		-44579	All India Institute of Medical Sciences, Bhopal			NO					0		NO					0	NO			NO
All India Institute Of Medical Sciences, Bhopal	AIIMSB/22/076	AIIMSB/22/076	MANISH KUMAR	M	NA	NA	27	Y	6375807639	2022-01-17	2022-01-19	2	2	Y	N		-44578	Both NP & OP		Negative	NO		NO		0	NO		0	All India Institute of Medical Sciences, Bhopal			NO					0		NO					0	NO			NO
All India Institute Of Medical Sciences, Bhopal	AIIMSB/22/089	AIIMSB/22/089	SUHANI	F	NA	NA	18	Y	9131038270	2022-01-22	2022-01-24	2	2	Y	NA		-44583	Both NP & OP		Negative	NO		NO		0	NO		0	PHC-Barkheda Pathani			NO					0		NO					0	NO			NO
All India Institute Of Medical Sciences, Bhopal	AIIMSB/22/092	AIIMSB/22/092	AMAN	M	NA	NA	18	Y	7024719408	2022-01-23	2022-01-25	2	2	Y	NA		-44584	Both NP & OP		Negative	NO		NO		0	NO		0	PHC-Barkheda Pathani			NO					0		NO					0	NO			NO
All India Institute Of Medical Sciences, Bhopal	AIIMSB/22/098	AIIMSB/22/098	MALHAR RAO	M	NA	NA	71	Y	9425372343	2022-01-22	2022-01-24	2	2		Y	2022-01-24	2	Both NP & OP		Negative	NO		NO		-44585	NO		-44585	All India Institute of Medical Sciences, Bhopal			NO					0		NO					0	NO			NO
All India Institute Of Medical Sciences, Bhopal	AIIMSB/22/102	AIIMSB/22/102	RAM LAKHAN	M	NA	NA	54	Y	6264157030	2022-01-23	2022-01-25	2	2		Y	2022-01-25	2	Both NP & OP		Negative	NO		NO		-44586	NO		-44586	All India Institute of Medical Sciences, Bhopal			NO					0		NO					0	NO			NO
All India Institute Of Medical Sciences, Bhopal	AIIMSB/22/078	AIIMSB/22/078	ANANT	M	NA	NA	13	Y	7024141581	2022-01-21	2022-01-23	2	2	Y	N		-44582	Both NP & OP		Positive	NO		NO		0	NO		0	All India Institute of Medical Sciences, Bhopal			NO					0		NO					0	NO			NO
All India Institute Of Medical Sciences, Bhopal	AIIMSB/22/119	AIIMSB/22/119	rajmal	M	NA	NA	52	Y	8461095698	2022-01-30	2022-02-01	2	2	Y	NA		-44591	Both NP & OP		Positive	NO		NO		0	NO		0	PHC-Barkheda Pathani			NO					0		NO					0	NO			NO
All India Institute Of Medical Sciences, Bhopal	AIIMSB/22/112	AIIMSB/22/112	SHASHIA CHAUREY	F	NA	NA	58	Y	9039301397	2022-01-26	2022-01-28	2	2		Y	2022-01-27	1	Both NP & OP		Negative	NO		NO		-44588	NO		-44588	All India Institute of Medical Sciences, Bhopal			NO					0		NO					0	NO			NO
All India Institute Of Medical Sciences, Bhopal	AIIMSB/22/121	AIIMSB/22/121	PHUL SINGH	M	NA	NA	61	Y	6263355323	2022-01-31	2022-02-02	2	2	Y	NA		-44592	Both NP & OP		Positive	NO		NO		0	NO		0	PHC-Barkheda Pathani			NO					0		NO					0	NO			NO
All India Institute Of Medical Sciences, Bhopal	AIIMSB/22/122	AIIMSB/22/122	MAYANK	M	NA	NA	25	Y	8458919903	2022-01-31	2022-02-02	2	2	Y	NA		-44592	Both NP & OP		Positive	NO		NO		0	NO		0	PHC-Barkheda Pathani			NO					0		NO					0	NO			NO
All India Institute Of Medical Sciences, Bhopal	AIIMSB/22/131	AIIMSB/22/131	NIRMALAYA	M	NA	NA	47	Y	9893573799	2022-02-05	2022-02-07	2	2	Y	NA		-44597	Both NP & OP		Negative	NO		NO		0	NO		0	PHC-Barkheda Pathani			NO					0		NO					0	NO			NO
All India Institute Of Medical Sciences, Bhopal	AIIMSB/22/130	AIIMSB/22/130	PRIYANKA	F	NA	NA	28	Y	6265264819	2022-02-05	2022-02-07	2	2		NA		-44597	Both NP & OP		Negative	NO		NO		0	NO		0	PHC-Barkheda Pathani			NO					0		NO					0	NO			NO
All India Institute Of Medical Sciences, Bhopal	AIIMSB/22/143	AIIMSB/22/143	SHORAB	M	NA	NA	10	Y	7000410389	2022-02-07	2022-02-09	2	2	Y	NA		-44599	Both NP & OP		Positive	NO		NO		0	NO		0	PHC-Barkheda Pathani			NO					0		NO					0	NO			NO
All India Institute Of Medical Sciences, Bhopal	AIIMSB/22/144	AIIMSB/22/144	SITA	F	NA	NA	45	Y	7000410389	2022-02-07	2022-02-09	2	2	Y	NA		-44599	Both NP & OP		Positive	NO		NO		0	NO		0	PHC-Barkheda Pathani			NO					0		NO					0	NO			NO
All India Institute Of Medical Sciences, Bhopal	AIIMSB/22/151	AIIMSB/22/151	SWATI	F	NA	NA	30	Y	7828791336	2022-02-06	2022-02-08	2	2	Y	Y	2022-02-06	0	Both NP & OP		Positive	NO		NO		-44598	NO		-44598	All India Institute of Medical Sciences, Bhopal			NO					0		NO					0	NO			NO
All India Institute Of Medical Sciences, Bhopal	AIIMSB/22/167	AIIMSB/22/167	AMIT AWASTHI	M	NA	NA	28	Y	6232357726	2022-02-12	2022-02-14	2	2		N		-44604	Both NP & OP		Positive	NO		NO		0	NO		0	All India Institute of Medical Sciences, Bhopal			NO					0		NO					0	NO			NO
All India Institute Of Medical Sciences, Bhopal	AIIMSB/22/157	AIIMSB/22/157	sushil	M	NA	NA	55	Y	981352792	2022-02-10	2022-02-12	2	2		N		-44602	Both NP & OP		Negative	NO		NO		0	NO		0	All India Institute of Medical Sciences, Bhopal			NO					0		NO					0	NO			NO
All India Institute Of Medical Sciences, Bhopal	AIIMSB/22/176	AIIMSB/22/176	ROHIT RAGHUVANSI	M	NA	NA	30	Y	9630657693	2022-02-15	2022-02-17	2	2	Y	Y	2022-02-17	2	Both NP & OP		Negative	NO		NO		-44609	NO		-44609	All India Institute of Medical Sciences, Bhopal			NO					0		NO					0	NO			NO
All India Institute Of Medical Sciences, Bhopal	AIIMSB/22/172	AIIMSB/22/172	YOGESH	M	NA	NA	24	Y	7724902182	2022-02-13	2022-02-15	2	2		Y	2022-02-15	2	Both NP & OP		Negative	NO		NO		-44607	NO		-44607	All India Institute of Medical Sciences, Bhopal			NO					0		NO					0	NO			NO
All India Institute Of Medical Sciences, Bhopal	AIIMSB/22/164	AIIMSB/22/164	SHOMYA	F	NA	NA	4	Y	7974860024	2022-02-13	2022-02-15	2	2	Y	NA		-44605	Both NP & OP		Negative	NO		NO		0	NO		0	PHC-Barkheda Pathani			NO					0		NO					0	NO			NO
All India Institute Of Medical Sciences, Bhopal	AIIMSB/22/155	AIIMSB/22/155	SUKKU BAI	F	NA	NA	67	Y	7905911871	2022-02-13	2022-02-15	2	2		NA		-44605	Both NP & OP		Negative	NO		NO		0	NO		0	PHC-Barkheda Pathani			NO					0		NO					0	NO			NO
All India Institute Of Medical Sciences, Bhopal	AIIMSB/22/156	AIIMSB/22/156	POONAM	F	NA	NA	18	Y	8602480194	2022-02-12	2022-02-14	2	2	Y	NA		-44604	Both NP & OP		Negative	NO		NO		0	NO		0	PHC-Barkheda Pathani			NO					0		NO					0	NO			NO
All India Institute Of Medical Sciences, Bhopal	AIIMSB/22/184	AIIMSB/22/184	BHANUPRATAP SINGH	M	NA	NA	49	Y	9827455472	2022-02-18	2022-02-20	2	2		Y	2022-02-20	2	Both NP & OP		Negative	NO		NO		-44612	NO		-44612	All India Institute of Medical Sciences, Bhopal			NO					0		NO					0	NO			NO
All India Institute Of Medical Sciences, Bhopal	AIIMSB/22/180	AIIMSB/22/180	KHUSHI	F	NA	NA	4	Y	9753612956	2022-02-19	2022-02-21	2	2		NA		-44611	Both NP & OP		Negative	NO		NO		0	NO		0	PHC-Barkheda Pathani			NO					0		NO					0	NO			NO
All India Institute Of Medical Sciences, Bhopal	AIIMSB/22/181	AIIMSB/22/181	CHEDI LAL	M	NA	NA	68	Y	7693044118	2022-02-19	2022-02-21	2	2	Y	NA		-44611	Both NP & OP		Negative	NO		NO		0	NO		0	PHC-Barkheda Pathani			NO					0		NO					0	NO			NO
All India Institute Of Medical Sciences, Bhopal	AIIMSB/22/198	AIIMSB/22/198	SANTOSH KADAR SINGH	M	NA	NA	41	Y	6262787560	2022-02-23	2022-02-25	2	2	Y	NA		-44615	Both NP & OP		Negative	NO		NO		0	NO		0	PHC-Barkheda Pathani			NO					0		NO					0	NO			NO
All India Institute Of Medical Sciences, Bhopal	AIIMSB/22/200	AIIMSB/22/200	ADITI	F	NA	NA	31	Y		2022-02-22	2022-02-24	2	2		NA		-44614	Both NP & OP		Negative	NO		NO		0	NO		0	PHC-Barkheda Pathani			NO					0		NO					0	NO			NO
All India Institute Of Medical Sciences, Bhopal	AIIMSB/22/203	AIIMSB/22/203	AERVENDRA	M	NA	NA	25	Y	7617374204	2022-02-20	2022-02-22	2	2		Y	2022-02-22	2	Both NP & OP		Negative	NO		NO		-44614	NO		-44614	All India Institute of Medical Sciences, Bhopal			NO					0		NO					0	NO			NO
All India Institute Of Medical Sciences, Bhopal	AIIMSB/22/206	AIIMSB/22/206	vijay	M	NA	NA	24	Y	6266384812	2022-03-01	2022-03-03	2	2	Y	NA		-44621	Both NP & OP		Negative	NO		NO		0	NO		0	PHC-Barkheda Pathani			NO					0		NO					0	NO			NO
All India Institute Of Medical Sciences, Bhopal	AIIMSB/22/213	AIIMSB/22/213	SAMIA ANSARI	F	NA	NA	36	Y	9769436718	2022-02-28	2022-03-02	2	2		N		-44620	Both NP & OP		Negative	NO		NO		0	NO		0	All India Institute of Medical Sciences, Bhopal			NO					0		NO					0	NO			NO
All India Institute Of Medical Sciences, Bhopal	AIIMSB/22/226	AIIMSB/22/226	MONIKA MAKWANA	F	NA	NA	30	Y	7597824570	2022-03-01	2022-03-03	2	2	Y	N		-44621	Both NP & OP		Positive	NO		NO		0	NO		0	All India Institute of Medical Sciences, Bhopal			NO					0		NO					0	NO			NO
All India Institute Of Medical Sciences, Bhopal	AIIMSB/22/228	AIIMSB/22/228	RAJESH KUSHWAGHA	M	NA	NA	30	Y	9131587848	2022-03-01	2022-03-03	2	2	Y	N		-44621	Both NP & OP		Negative	NO		NO		0	NO		0	None			NO					0		NO					0	NO			NO
All India Institute Of Medical Sciences, Bhopal	AIIMSB/22/210	AIIMSB/22/210	chetan	M	NA	NA	3	Y	928535983	2022-03-01	2022-03-03	2	2	Y	NA		-44621	Both NP & OP		Negative	NO		NO		0	NO		0	PHC-Barkheda Pathani			NO					0		NO					0	NO			NO
All India Institute Of Medical Sciences, Bhopal	AIIMSB/22/233	AIIMSB/22/233	BARSHA	F	NA	NA	25	Y	8839028559	2022-03-06	2022-03-08	2	2		NA		-44626	Both NP & OP		Negative	NO		NO		0	NO		0	PHC-Barkheda Pathani			NO					0		NO					0	NO			NO
All India Institute Of Medical Sciences, Bhopal	AIIMSB/22/247	AIIMSB/22/247	Khushi	F	NA	NA	5	Y	9753612956	2022-03-08	2022-03-10	2	2		NA		-44628	Both NP & OP		Negative	NO		NO		0	NO		0	PHC-Barkheda Pathani			NO					0		NO					0	NO			NO
All India Institute Of Medical Sciences, Bhopal	AIIMSB/22/243	AIIMSB/22/243	KANCHAN GAUTAM	F	NA	NA	25	Y	8871533370	2022-03-08	2022-03-10	2	2		NA		-44628	Both NP & OP		Negative	NO		NO		0	NO		0	PHC-Barkheda Pathani			NO					0		NO					0	NO			NO
All India Institute Of Medical Sciences, Bhopal	AIIMSB/22/246	AIIMSB/22/246	KAVYA GAUTAM	F	NA	NA	2	Y	8319640455	2022-03-08	2022-03-10	2	2	Y	NA		-44628	Both NP & OP		Negative	NO		NO		0	NO		0	PHC-Barkheda Pathani			NO					0		NO					0	NO			NO
All India Institute Of Medical Sciences, Bhopal	AIIMSB/22/248	AIIMSB/22/248	DEV GAUTAM	M	NA	NA	5	Y	8319640455	2022-03-08	2022-03-10	2	2	Y	NA		-44628	Both NP & OP		Negative	NO		NO		0	NO		0	PHC-Barkheda Pathani			NO					0		NO					0	NO			NO
All India Institute Of Medical Sciences, Bhopal	AIIMSB/22/238	AIIMSB/22/238	BADRI LALA	M	NA	NA	70	Y		2022-03-07	2022-03-09	2	2	Y	NA		-44627	Both NP & OP		Negative	NO		NO		0	NO		0	PHC-Barkheda Pathani			NO					0		NO					0	NO			NO
All India Institute Of Medical Sciences, Bhopal	AIIMSB/22/234	AIIMSB/22/234	BARSHA	F	NA	NA	25	Y	8839028559	2022-03-06	2022-03-08	2	2		NA		-44626	Both NP & OP		Negative	NO		NO		0	NO		0	PHC-Barkheda Pathani			NO					0		NO					0	NO			NO
All India Institute Of Medical Sciences, Bhopal	AIIMSB/22/239	AIIMSB/22/239	MISHTI	F	NA	NA	5	Y	9006257150	2022-03-07	2022-03-09	2	2		NA		-44627	Both NP & OP		Negative	NO		NO		0	NO		0	PHC-Barkheda Pathani			NO					0		NO					0	NO			NO
All India Institute Of Medical Sciences, Bhopal	AIIMSB/22/241	AIIMSB/22/241	KRISHNA	M	NA	NA	12	Y		2022-03-07	2022-03-09	2	2	Y	NA		-44627	Both NP & OP		Negative	NO		NO		0	NO		0	PHC-Barkheda Pathani			NO					0		NO					0	NO			NO
All India Institute Of Medical Sciences, Bhopal	AIIMSB/22/249	AIIMSB/22/249	DIVYATA DULHANI	F	NA	NA	22	Y	7389714608	2022-03-07	2022-03-09	2	2	Y	N		-44627	Both NP & OP		Negative	NO		NO		0	NO		0	All India Institute of Medical Sciences, Bhopal			NO					0		NO					0	NO			NO
All India Institute Of Medical Sciences, Bhopal	AIIMSB/22/251	AIIMSB/22/251	INDIRA	F	NA	NA	29	Y	9468593576	2022-03-07	2022-03-09	2	2		NA		-44627	Both NP & OP		Negative	NO		NO		0	NO		0	All India Institute of Medical Sciences, Bhopal			NO					0		NO					0	NO			NO
All India Institute Of Medical Sciences, Bhopal	AIIMSB/22/258	AIIMSB/22/258	Kritika	F	NA	NA	4	Y	7974716307	2022-03-12	2022-03-14	2	2	Y	NA		-44632	Both NP & OP		Negative	NO		NO		0	NO		0	PHC-Barkheda Pathani			NO					0		NO					0	NO			NO
All India Institute Of Medical Sciences, Bhopal	AIIMSB/22/266	AIIMSB/22/266	Rudra	M	NA	NA	1	Y	9109719571	2022-03-13	2022-03-15	2	2	Y	NA		-44633	Both NP & OP		Negative	NO		NO		0	NO		0	PHC-Barkheda Pathani			NO					0		NO					0	NO			NO
All India Institute Of Medical Sciences, Bhopal	AIIMSB/22/268	AIIMSB/22/268	Harshita	F	NA	NA	7	Y	9926429748	2022-03-13	2022-03-15	2	2	Y	NA		-44633	Both NP & OP		Negative	NO		NO		0	NO		0	PHC-Barkheda Pathani			NO					0		NO					0	NO			NO
All India Institute Of Medical Sciences, Bhopal	AIIMSB/22/275	AIIMSB/22/275	NEERAJ VERMA	M	NA	NA	19	Y	7000155570	2022-03-13	2022-03-15	2	2	Y	N		-44633	Both NP & OP		Negative	NO		NO		0	NO		0	All India Institute of Medical Sciences, Bhopal			NO					0		NO					0	NO			NO
All India Institute Of Medical Sciences, Bhopal	AIIMSB/22/272	AIIMSB/22/272	Nandini waak	F	NA	NA	5	Y	8602390530	2022-03-14	2022-03-16	2	2	Y	NA		-44634	Both NP & OP		Negative	NO		NO		0	NO		0	PHC-Barkheda Pathani			NO					0		NO					0	NO			NO
All India Institute Of Medical Sciences, Bhopal	AIIMSB/22/279	AIIMSB/22/279	LAVYANSH	M	NA	NA	4	Y	7876790396	2022-03-21	2022-03-23	2	2	Y	NA		-44641	Both NP & OP		Negative	NO		NO		0	NO		0	PHC-Barkheda Pathani			NO					0		NO					0	NO			NO
All India Institute Of Medical Sciences, Bhopal	AIIMSB/22/289	AIIMSB/22/289	ANJAI SHARMA	F	NA	NA	39	Y	8380823560	2022-03-19	2022-03-21	2	2	Y	Y	2022-03-21	2	Both NP & OP		Negative	NO		NO		-44641	NO		-44641	All India Institute of Medical Sciences, Bhopal			NO					0		NO					0	NO			NO
All India Institute Of Medical Sciences, Bhopal	AIIMSB/22/298	AIIMSB/22/298	RAMESH CHAND	M	NA	NA	27	Y	9529370272	2022-03-27	2022-03-29	2	2		N		-44647	Both NP & OP		Negative	NO		NO		0	NO		0	All India Institute of Medical Sciences, Bhopal			NO					0		NO					0	NO			NO
All India Institute Of Medical Sciences, Bhopal	AIIMSB/22/300	AIIMSB/22/300	AMARDEEP GUPTA	M	NA	NA	31	Y	7974275118	2022-03-27	2022-03-29	2	2	Y	N		-44647	Both NP & OP		Negative	NO		NO		0	NO		0	All India Institute of Medical Sciences, Bhopal			NO					0		NO					0	NO			NO
All India Institute Of Medical Sciences, Bhopal	AIIMSB/22/303	AIIMSB/22/303	Gauransh	M	NA	NA	1.5	Y		2022-04-04	2022-04-06	2	2	Y	NA		-44655	Both NP & OP		Negative	NO		NO		0	NO		0	PHC-Barkheda Pathani			NO					0		NO					0	NO			NO
All India Institute Of Medical Sciences, Bhopal	AIIMSB/22/306	AIIMSB/22/306	Jyoti	F	NA	NA	48	Y	9399068560	2022-04-05	2022-04-07	2	2	Y	NA		-44656	Both NP & OP		Negative	NO		NO		0	NO		0	PHC-Barkheda Pathani			NO					0		NO					0	NO			NO
All India Institute Of Medical Sciences, Bhopal	AIIMSB/22/308	AIIMSB/22/308	Preeti	F	NA	NA	18	Y	9993833272	2022-04-05	2022-04-07	2	2		NA		-44656	Both NP & OP		Negative	NO		NO		0	NO		0	PHC-Barkheda Pathani			NO					0		NO					0	NO			NO
All India Institute Of Medical Sciences, Bhopal	AIIMSB/22/314	AIIMSB/22/314	Parth	M	NA	NA	1	Y	9098348655	2022-04-12	2022-04-14	2	2		Y	2022-04-13	1	Both NP & OP		Negative	NO		NO		-44664	NO		-44664	All India Institute of Medical Sciences, Bhopal			NO					0		NO					0	NO			NO
All India Institute Of Medical Sciences, Bhopal	AIIMSB/22/317	AIIMSB/22/317	NIDHI	F	NA	NA	2	Y		2022-04-18	2022-04-20	2	2	Y	NA		-44669	Both NP & OP		Negative	NO		NO		0	NO		0	PHC-Barkheda Pathani			NO					0		NO					0	NO			NO
All India Institute Of Medical Sciences, Bhopal	AIIMSB/22/319	AIIMSB/22/319	AROHI	F	NA	NA	3	Y	9098561728	2022-04-23	2022-04-25	2	2	Y	NA		-44674	Both NP & OP		Negative	NO		NO		0	NO		0	PHC-Barkheda Pathani			NO					0		NO					0	NO			NO
All India Institute Of Medical Sciences, Bhopal	AIIMSB/22/328	AIIMSB/22/328	KRISHNA GUPTA	M	NA	NA	3	Y	8962580092	2022-04-26	2022-04-28	2	2	Y	NA		-44677	Both NP & OP		Negative	NO		NO		0	NO		0	PHC-Barkheda Pathani			NO					0		NO					0	NO			NO
All India Institute Of Medical Sciences, Bhopal	AIIMSB/22	AIIMSB/22	pradeep diwakar	M	NA	NA	38	Y	8767886807	2021-08-27	2021-08-30	3	3	Y	N		-44435	Throat swab		Negative	NO		NO		0	NO		0	None			NO					0		NO					0	NO			NO
All India Institute Of Medical Sciences, Bhopal	AIIMSB/24	AIIMSB/24	durga devi ahirwar	F	N	NA	31	Y	6266009700	2021-08-27	2021-08-30	3	3		Y	2021-08-28	1	Throat swab		Negative	NO		NO		-44436	NO		-44436	None		AIIMS, Bhopal	NO					0		NO					0	NO			NO
All India Institute Of Medical Sciences, Bhopal	AIIMSB/29	AIIMSB/29	sabah mazood	M	NA	NA	21	Y	7049933053	2021-08-28	2021-08-31	3	3		N		-44436	Throat swab		Negative	NO		NO		0	NO		0	None			NO					0		NO					0	NO			NO
All India Institute Of Medical Sciences, Bhopal	AIIMSB/45	AIIMSB/45	savitri bai	F	N	NA	74	Y	7999772458	2021-09-15	2021-09-18	3	3	Y	Y	2021-09-16	1	Throat swab		Negative	NO		NO		-44455	NO		-44455	None		AIIMS, Bhopal	NO					0		NO					0	NO			NO
All India Institute Of Medical Sciences, Bhopal	AIIMSB/50	AIIMSB/50	monica natla	F	N	NA	22	Y	8985124977	2021-09-15	2021-09-18	3	3	Y	N		-44454	Throat swab		Negative	NO		NO		0	NO		0	None			NO					0		NO					0	NO			NO
All India Institute Of Medical Sciences, Bhopal	AIIMSB/69	AIIMSB/69	poonam singh rajput	F	N	NA	35	Y	9685481434	2021-09-21	2021-09-24	3	3	Y	NA		-44460	Throat swab		Negative	NO		NO		0	NO		0	Urban Primary Health Care Centre Barkheda Pathani			NO					0		NO					0	NO			NO
All India Institute Of Medical Sciences, Bhopal	AIIMSB/81	AIIMSB/81	manju saxena	F	NA	NA	60	Y	9827237750	2021-09-24	2021-09-27	3	3	Y	Y	2021-09-27	3	Both NP & OP		Negative	NO		NO		-44466	NO		-44466	None			NO					0		NO					0	NO			NO
All India Institute Of Medical Sciences, Bhopal	AIIMSB/85	AIIMSB/85	tareeq mia	M	NA	NA	55	Y		2021-09-25	2021-09-28	3	3		NA		-44464	Both NP & OP		Negative	NO		NO		0	NO		0	Urban Primary Health Care Centre Barkheda Pathani			NO					0		NO					0	NO			NO
All India Institute Of Medical Sciences, Bhopal	AIIMSB/86	AIIMSB/86	ishika parmar	F	NA	NA	6	Y	9926715617	2021-09-25	2021-09-28	3	3	Y	NA		-44464	Both NP & OP		Negative	NO		NO		0	NO		0	Urban Primary Health Care Centre Barkheda Pathani			NO					0		NO					0	NO			NO
All India Institute Of Medical Sciences, Bhopal	AIIMSB/100	AIIMSB/100	dablu	M	NA	NA	26	Y	7748073811	2021-09-26	2021-09-29	3	3		N		-44465	Both NP & OP		Negative	NO		NO		0	NO		0	None			NO					0		NO					0	NO			NO
All India Institute Of Medical Sciences, Bhopal	AIIMSB/108	AIIMSB/108	raj yadav	M	NA	NA	5	Y	6266598472	2021-10-01	2021-10-04	3	3	Y	N		-44470	Both NP & OP		Negative	NO		NO		0	NO		0	None			NO					0		NO					0	NO			NO
All India Institute Of Medical Sciences, Bhopal	AIIMSB/109	AIIMSB/109	jyoti	F	N	NA	30	Y	8109270390	2021-10-01	2021-10-04	3	3	Y	N		-44470	Both NP & OP		Positive	NO		NO		0	NO		0	None			NO					0		NO					0	NO			NO
All India Institute Of Medical Sciences, Bhopal	AIIMSB/110	AIIMSB/110	pratima mishra	F	NA	NA	21	Y	9340909478	2021-10-02	2021-10-05	3	3	Y	NA		-44471	Both NP & OP		Positive	NO		NO		0	NO		0	PHC- Sai Baba Nagar			NO					0		NO					0	NO			NO
All India Institute Of Medical Sciences, Bhopal	AIIMSB/130	AIIMSB/130	ira mishra	F	NA	NA	6	Y	9140373124	2021-10-08	2021-10-11	3	3	Y	NA		-44477	Both NP & OP		Negative	NO		NO		0	NO		0	Urban Primary Health Care Centre Barkheda Pathani			NO					0		NO					0	NO			NO
All India Institute Of Medical Sciences, Bhopal	AIIMSB/135	AIIMSB/135	chandra prakash	M	NA	NA	33	Y	9725927456	2021-10-08	2021-10-11	3	3		N		-44477	Both NP & OP		Negative	NO		NO		0	NO		0	None			NO					0		NO					0	NO			NO
All India Institute Of Medical Sciences, Bhopal	AIIMSB/150	AIIMSB/150	kuresha	F	NA	NA	40	Y	7488162580	2021-10-13	2021-10-16	3	3	Y	NA		-44482	Both NP & OP		Negative	NO		NO		0	NO		0	Urban Primary Health Care Centre Barkheda Pathani			NO					0		NO					0	NO			NO
All India Institute Of Medical Sciences, Bhopal	AIIMSB/160	AIIMSB/160	chaithany	F	NA	NA	24	Y	6267217933	2021-10-18	2021-10-21	3	3	Y	N		-44487	Both NP & OP		Negative	NO		NO		0	NO		0	None			NO					0		NO					0	NO			NO
All India Institute Of Medical Sciences, Bhopal	AIIMSB/162	AIIMSB/162	ashok kumar	M	NA	NA	30	Y	9425631922	2021-10-18	2021-10-21	3	3	Y	N		-44487	Both NP & OP		Positive	NO		NO		0	NO		0	None			NO					0		NO					0	NO			NO
All India Institute Of Medical Sciences, Bhopal	AIIMSB/178	AIIMSB/178	amit kumar	M	NA	NA	30	Y	8962580092	2021-10-22	2021-10-25	3	3		NA		-44491	Both NP & OP		Negative	NO		NO		0	NO		0	Urban Primary Health Care Centre Barkheda Pathani			NO					0		NO					0	NO			NO
All India Institute Of Medical Sciences, Bhopal	AIIMSB/179	AIIMSB/179	aryan kumar	M	NA	NA	7	Y	8961280092	2021-10-22	2021-10-25	3	3		NA		-44491	Both NP & OP		Negative	NO		NO		0	NO		0	Urban Primary Health Care Centre Barkheda Pathani			NO					0		NO					0	NO			NO
All India Institute Of Medical Sciences, Bhopal	AIIMSB/202	AIIMSB/202	apoorva jaiswal	F	NA	NA	23	Y	7475256779	2021-10-25	2021-10-28	3	3		N		-44494	Both NP & OP		Negative	NO		NO		0	NO		0	None			NO					0		NO					0	NO			NO
All India Institute Of Medical Sciences, Bhopal	AIIMSB/225	AIIMSB/225	anita sahu	F	NA	NA	30	Y	7828612844	2021-11-05	2021-11-08	3	3		NA		-44505	Both NP & OP		Negative	NO		NO		0	NO		0	None			NO					0		NO					0	NO			NO
All India Institute Of Medical Sciences, Bhopal	AIIMSB/226	AIIMSB/226	ankur raikwar	F	NA	NA	29	Y	7713540497	2021-11-05	2021-11-08	3	3		NA		-44505	Both NP & OP		Negative	NO		NO		0	NO		0	None			NO					0		NO					0	NO			NO
All India Institute Of Medical Sciences, Bhopal	AIIMSB/227	AIIMSB/227	PRIYANKA YADAV	F	NA	NA	36	Y	9340992721	2021-11-05	2021-11-08	3	3		N		-44505	Both NP & OP		Negative	NO		NO		0	NO		0	None			NO					0		NO					0	NO			NO
All India Institute Of Medical Sciences, Bhopal	AIIMSB/230	AIIMSB/230	bharti	F	NA	NA	49	Y	6265378033	2021-11-05	2021-11-08	3	3		N		-44505	Both NP & OP		Negative	NO		NO		0	NO		0	None			NO					0		NO					0	NO			NO
All India Institute Of Medical Sciences, Bhopal	AIIMSB/239	AIIMSB/239	LATA PARUCHI	F	NA	NA	26	Y	8435376021	2021-11-08	2021-11-11	3	3		NA		-44508	Both NP & OP		Negative	NO		NO		0	NO		0	Urban Primary Health Care Centre Barkheda Pathani			NO					0		NO					0	NO			NO
All India Institute Of Medical Sciences, Bhopal	AIIMSB/245	AIIMSB/245	HARSH	M	NA	NA	1	Y	7697250954	2021-11-09	2021-11-12	3	3		NA		-44509	Both NP & OP		Negative	NO		NO		0	NO		0	Urban Primary Health Care Centre Barkheda Pathani			NO					0		NO					0	NO			NO
All India Institute Of Medical Sciences, Bhopal	AIIMSB/249	AIIMSB/249	SHIV KUMR	M	NA	NA	15	Y	9713775531	2021-11-12	2021-11-15	3	3	Y	Y	2021-11-15	3	Both NP & OP		Negative	NO		NO		-44515	NO		-44515	None			NO					0		NO					0	NO			NO
All India Institute Of Medical Sciences, Bhopal	AIIMSB/252	AIIMSB/252	BHAVENDRA SINGH	M	NA	NA	26	Y	6260263259	2021-11-12	2021-11-15	3	3	Y	N		-44512	Both NP & OP		Negative	NO		NO		0	NO		0	None			NO					0		NO					0	NO			NO
All India Institute Of Medical Sciences, Bhopal	AIIMSB/253	AIIMSB/253	DEEPENDRA	M	NA	NA	27	Y	9163963134	2021-11-12	2021-11-15	3	3	Y	N		-44512	Both NP & OP		Negative	NO		NO		0	NO		0	None			NO					0		NO					0	NO			NO
All India Institute Of Medical Sciences, Bhopal	AIIMSB/259	AIIMSB/259	RAHUL	M	NA	NA	30	Y	9981005976	2021-11-14	2021-11-17	3	3	Y	NA		-44514	Both NP & OP		Negative	NO		NO		0	NO		0	Urban Primary Health Care Centre Barkheda Pathani			NO					0		NO					0	NO			NO
All India Institute Of Medical Sciences, Bhopal	AIIMSB/260	AIIMSB/260	BALIRAM	M	NA	NA	65	Y	9827611092	2021-11-14	2021-11-17	3	3		NA		-44514	Both NP & OP		Negative	NO		NO		0	NO		0	Urban Primary Health Care Centre Barkheda Pathani			NO					0		NO					0	NO			NO
All India Institute Of Medical Sciences, Bhopal	AIIMSB/264	AIIMSB/264	SUMIT	M	NA	NA	7	Y		2021-11-14	2021-11-17	3	3	Y	NA		-44514	Both NP & OP		Negative	NO		NO		0	NO		0	Urban Primary Health Care Centre Barkheda Pathani			NO					0		NO					0	NO			NO
All India Institute Of Medical Sciences, Bhopal	AIIMSB/275	AIIMSB/275	anil	M	NA	NA	57	Y	9399446870	2021-11-15	2021-11-18	3	3		Y	2021-11-15	0	Both NP & OP		Negative	NO		NO		-44515	NO		-44515	None			NO					0		NO					0	NO			NO
All India Institute Of Medical Sciences, Bhopal	AIIMSB/282	AIIMSB/282	NIKITA	F	NA	NA	24	Y	9713733263	2021-11-20	2021-11-23	3	3	Y	NA		-44520	Both NP & OP		Negative	NO		NO		0	NO		0	Urban Primary Health Care Centre Barkheda Pathani			NO					0		NO					0	NO			NO
All India Institute Of Medical Sciences, Bhopal	AIIMSB/288	AIIMSB/288	RAJESH	M	NA	NA	35	Y		2021-11-20	2021-11-23	3	3		NA		-44520	Both NP & OP		Negative	NO		NO		0	NO		0	Urban Primary Health Care Centre Barkheda Pathani			NO					0		NO					0	NO			NO
All India Institute Of Medical Sciences, Bhopal	AIIMSB/304	AIIMSB/304	SHEETAL	M	NA	NA	22	Y	8114439117	2021-11-28	2021-12-01	3	3		N		-44528	Both NP & OP		Negative	NO		NO		0	NO		0	None			NO					0		NO					0	NO			NO
All India Institute Of Medical Sciences, Bhopal	AIIMSB/307	AIIMSB/307	HARSH	M	NA	NA	8	Y	975540378	2021-11-29	2021-12-02	3	3		NA		-44529	Both NP & OP		Negative	NO		NO		0	NO		0	CHC-GAUHARGANJ			NO					0		NO					0	NO			NO
All India Institute Of Medical Sciences, Bhopal	AIIMSB/311	AIIMSB/311	MAYANK	M	NA	NA	4	Y	8717957813	2021-11-29	2021-12-02	3	3		NA		-44529	Both NP & OP		Negative	NO		NO		0	NO		0	CHC-GAUHARGANJ			NO					0		NO					0	NO			NO
All India Institute Of Medical Sciences, Bhopal	AIIMSB/315	AIIMSB/315	ANURAG	M	NA	NA	32	Y	9981692351	2021-12-01	2021-12-04	3	3		NA		-44531	Both NP & OP		Negative	NO		NO		0	NO		0	Urban Primary Health Care Centre Barkheda Pathani			NO					0		NO					0	NO			NO
All India Institute Of Medical Sciences, Bhopal	AIIMSB/327	AIIMSB/327	SWEETI	F	NA	NA	18	Y	7389389541	2021-12-03	2021-12-06	3	3		NA		-44533	Both NP & OP		Negative	NO		NO		0	NO		0	Urban Primary Health Care Centre Barkheda Pathani			NO					0		NO					0	NO			NO
All India Institute Of Medical Sciences, Bhopal	AIIMSB/329	AIIMSB/329	PRINCE	M	NA	NA	10	Y		2021-12-03	2021-12-06	3	3	Y	NA		-44533	Both NP & OP		Negative	NO		NO		0	NO		0	Urban Primary Health Care Centre Barkheda Pathani			NO					0		NO					0	NO			NO
All India Institute Of Medical Sciences, Bhopal	AIIMSB/331	AIIMSB/331	ISRAR	M	NA	NA	23	Y	8770121629	2021-12-03	2021-12-06	3	3	Y	NA		-44533	Both NP & OP		Negative	NO		NO		0	NO		0	Urban Primary Health Care Centre Barkheda Pathani			NO					0		NO					0	NO			NO
All India Institute Of Medical Sciences, Bhopal	AIIMSB/339	AIIMSB/339	shashi bai	F	N	NA	53	Y	8982790621	2021-12-03	2021-12-06	3	3	Y	Y	2021-12-06	3	Both NP & OP		Negative	NO		NO		-44536	NO		-44536	None			NO					0		NO					0	NO			NO
All India Institute Of Medical Sciences, Bhopal	AIIMSB/344	AIIMSB/344	SONAKSHI	F	NA	NA	13	Y	8871209295	2021-12-05	2021-12-08	3	3	Y	NA		-44535	Both NP & OP		Negative	NO		NO		0	NO		0	Urban Primary Health Care Centre Barkheda Pathani			NO					0		NO					0	NO			NO
All India Institute Of Medical Sciences, Bhopal	AIIMSB/351	AIIMSB/351	heera	M	NA	NA	49	Y	8827595106	2021-12-08	2021-12-11	3	3		N		-44538	Both NP & OP		Negative	NO		NO		0	NO		0	None			NO					0		NO					0	NO			NO
All India Institute Of Medical Sciences, Bhopal	AIIMSB/353	AIIMSB/353	bhupendra	M	NA	NA	38	Y	531907548	2021-12-10	2021-12-13	3	3		NA		-44540	Both NP & OP		Negative	NO		NO		0	NO		0	Urban Primary Health Care Centre Barkheda Pathani			NO					0		NO					0	NO			NO
All India Institute Of Medical Sciences, Bhopal	AIIMSB/357	AIIMSB/357	anchal chaurasiya	F	NA	NA	18	Y		2021-12-10	2021-12-13	3	3		NA		-44540	Both NP & OP		Negative	NO		NO		0	NO		0	Urban Primary Health Care Centre Barkheda Pathani			NO					0		NO					0	NO			NO
All India Institute Of Medical Sciences, Bhopal	AIIMSB/359	AIIMSB/359	saroj soni	F	NA	NA	59	Y	8109246537	2021-12-10	2021-12-13	3	3		N		-44540	Both NP & OP		Negative	NO		NO		0	NO		0	AIIMS BHOPAL			NO					0		NO					0	NO			NO
All India Institute Of Medical Sciences, Bhopal	AIIMSB/360	AIIMSB/360	rani	F	NA	NA	49	Y	7619064641	2021-12-10	2021-12-13	3	3	Y	N		-44540	Both NP & OP		Negative	NO		NO		0	NO		0	None			NO					0		NO					0	NO			NO
All India Institute Of Medical Sciences, Bhopal	AIIMSB/368	AIIMSB/368	DIVYANSHI	F	NA	NA	6	Y	9981594293	2021-12-12	2021-12-15	3	3	Y	NA		-44542	Both NP & OP		Negative	NO		NO		0	NO		0	Urban Primary Health Care Centre Barkheda Pathani			NO					0		NO					0	NO			NO
All India Institute Of Medical Sciences, Bhopal	AIIMSB/365	AIIMSB/365	bikan gupta	M	NA	NA	68	Y	9074962436	2021-12-11	2021-12-14	3	3		Y	2021-12-13	2	Both NP & OP		Negative	NO		NO		-44543	NO		-44543	None			NO					0		NO					0	NO			NO
All India Institute Of Medical Sciences, Bhopal	AIIMSB/370	AIIMSB/370	priyanshu	M	NA	NA	14	Y	7693044118	2021-12-13	2021-12-16	3	3		NA		-44543	Both NP & OP		Negative	NO		NO		0	NO		0	Urban Primary Health Care Centre Barkheda Pathani			NO					0		NO					0	NO			NO
All India Institute Of Medical Sciences, Bhopal	AIIMSB/377	AIIMSB/377	ritika	F	NA	NA	11	Y	8223072534	2021-12-17	2021-12-20	3	3	Y	NA		-44547	Both NP & OP		Negative	NO		NO		0	NO		0	Urban Primary Health Care Centre Barkheda Pathani			NO					0		NO					0	NO			NO
All India Institute Of Medical Sciences, Bhopal	AIIMSB/391	AIIMSB/391	master ayush rao	F	NA	NA	2	Y	9838809261	2021-12-18	2021-12-21	3	3	Y	N		-44548	Both NP & OP		Negative	NO		NO		0	NO		0	None			NO					0		NO					0	NO			NO
All India Institute Of Medical Sciences, Bhopal	AIIMSB/393	AIIMSB/393	ravindre	M	NA	NA	23	Y	7067311339	2021-12-18	2021-12-21	3	3		N		-44548	Both NP & OP		Negative	NO		NO		0	NO		0	AIIMS BHOPAL			NO					0		NO					0	NO			NO
All India Institute Of Medical Sciences, Bhopal	AIIMSB/397	AIIMSB/397	nancy	F	NA	NA	14	Y	9098518104	2021-12-19	2021-12-22	3	3		N		-44549	Both NP & OP		Negative	NO		NO		0	NO		0	None			NO					0		NO					0	NO			NO
All India Institute Of Medical Sciences, Bhopal	AIIMSB/396	AIIMSB/396	harshit	M	NA	NA	6	Y		2021-12-18	2021-12-21	3	3		NA		-44548	Both NP & OP		Negative	NO		NO		0	NO		0	Urban Primary Health Care Centre Barkheda Pathani			NO					0		NO					0	NO			NO
All India Institute Of Medical Sciences, Bhopal	AIIMSB/398	AIIMSB/398	SUISHIR ROHIN	M	NA	NA	32	Y	9584990165	2021-12-21	2021-12-24	3	3		N		-44551	Both NP & OP		Negative	NO		NO		0	NO		0	None			NO					0		NO					0	NO			NO
All India Institute Of Medical Sciences, Bhopal	AIIMSB/399	AIIMSB/399	ASHRAB A PATHAN	M	NA	NA	25	Y	7869799941	2021-12-21	2021-12-24	3	3		N		-44551	Both NP & OP		Negative	NO		NO		0	NO		0	None			NO					0		NO					0	NO			NO
All India Institute Of Medical Sciences, Bhopal	AIIMSB/406	AIIMSB/406	ISHAAN	M	NA	NA	3	Y	9131818425	2021-12-25	2021-12-28	3	3		NA		-44555	Both NP & OP		Negative	NO		NO		0	NO		0	Urban Primary Health Care Centre Barkheda Pathani			NO					0		NO					0	NO			NO
All India Institute Of Medical Sciences, Bhopal	AIIMSB/407	AIIMSB/407	KARTIK	M	NA	NA	10	Y	8809534328	2021-12-25	2021-12-28	3	3	Y	NA		-44555	Both NP & OP		Negative	NO		NO		0	NO		0	Urban Primary Health Care Centre Barkheda Pathani			NO					0		NO					0	NO			NO
All India Institute Of Medical Sciences, Bhopal	AIIMSB/413	AIIMSB/413	vipin	M	NA	NA	15	Y		2021-12-26	2021-12-29	3	3		NA		-44556	Both NP & OP		Negative	NO		NO		0	NO		0	Urban Primary Health Care Centre Barkheda Pathani			NO					0		NO					0	NO			NO
All India Institute Of Medical Sciences, Bhopal	AIIMSB/418	AIIMSB/418	SATI RAI	F	NA	NA	79	Y	9827333999	2021-12-25	2021-12-28	3	3		Y	2021-12-26	1	Both NP & OP		Negative	NO		NO		-44556	NO		-44556	None			NO					0		NO					0	NO			NO
All India Institute Of Medical Sciences, Bhopal	AIIMSB/22/001	AIIMSB/22/001	sabra bano	F	NA	NA	60	Y		2021-12-31	2022-01-03	3	3	Y	NA		-44561	Both NP & OP		Negative	NO		NO		0	NO		0	PHC- Sai Baba Nagar			NO					0		NO					0	NO			NO
All India Institute Of Medical Sciences, Bhopal	AIIMSB/22/007	AIIMSB/22/007	HUKUM CHAND	M	NA	NA	48	Y	9098120220	2022-01-01	2022-01-04	3	3		NA		-44562	Both NP & OP		Negative	NO		NO		0	NO		0	Urban Primary Health Care Centre Barkheda Pathani			NO					0		NO					0	NO			NO
All India Institute Of Medical Sciences, Bhopal	AIIMSB/22/009	AIIMSB/22/009	SANDHYA	F	NA	NA	23	Y	7247394932	2022-01-01	2022-01-04	3	3		NA		-44562	Both NP & OP		Negative	NO		NO		0	NO		0	Urban Primary Health Care Centre Barkheda Pathani			NO					0		NO					0	NO			NO
All India Institute Of Medical Sciences, Bhopal	AIIMSB/22/011	AIIMSB/22/011	KAMLA	F	NA	NA	30	Y	8717891755	2022-01-01	2022-01-04	3	3		NA		-44562	Both NP & OP		Negative	NO		NO		0	NO		0	Urban Primary Health Care Centre Barkheda Pathani			NO					0		NO					0	NO			NO
All India Institute Of Medical Sciences, Bhopal	AIIMSB/22/020	AIIMSB/22/020	sushmita singh	F	NA	NA	24	Y	8005379169	2022-01-02	2022-01-05	3	3	Y	N		-44563	Both NP & OP		Negative	NO		NO		0	NO		0	AIIMS BHOPAL			NO					0		NO					0	NO			NO
All India Institute Of Medical Sciences, Bhopal	AIIMSB/22/023	AIIMSB/22/023	ML GUPTA	M	NA	NA	79	Y	9425028434	2022-01-02	2022-01-05	3	3		Y	2022-01-05	3	Both NP & OP		Negative	NO		NO		-44566	NO		-44566	AIIMS BHOPAL			NO					0		NO					0	NO			NO
All India Institute Of Medical Sciences, Bhopal	AIIMSB/22/027	AIIMSB/22/027	dhani	F	N	NA	3	Y		2022-01-07	2022-01-10	3	3		NA		-44568	Both NP & OP		Negative	NO		NO		0	NO		0	Urban Primary Health Care Centre Barkheda Pathani			NO					0		NO					0	NO			NO
All India Institute Of Medical Sciences, Bhopal	AIIMSB/22/035	AIIMSB/22/035	NAVEEN MALWIYA	M	NA	NA	40	Y	9926770464	2022-01-08	2022-01-11	3	3		NA		-44569	Both NP & OP		Negative	NO		NO		0	NO		0	PHC-Barkheda Pathani			NO					0		NO					0	NO			NO
All India Institute Of Medical Sciences, Bhopal	AIIMSB/22/047	AIIMSB/22/047	SUNIL GOSWAMI	M	NA	NA	54	Y	9301994916	2022-01-10	2022-01-13	3	3	Y	NA		-44571	Both NP & OP		Positive	NO		NO		0	NO		0	PHC-Barkheda Pathani			NO					0		NO					0	NO			NO
All India Institute Of Medical Sciences, Bhopal	AIIMSB/22/062	AIIMSB/22/062	RENU	F	NA	NA	28	Y	8218095153	2022-01-14	2022-01-17	3	3		N		-44575	Both NP & OP		Positive	NO		NO		0	NO		0	All India Institute of Medical Sciences, Bhopal			NO					0		NO					0	NO			NO
All India Institute Of Medical Sciences, Bhopal	AIIMSB/22/064	AIIMSB/22/064	URMILA	F	NA	NA	50	Y	7693044118	2022-01-16	2022-01-19	3	3	Y	NA		-44577	Both NP & OP		Positive	NO		NO		0	NO		0	PHC-Barkheda Pathani			NO					0		NO					0	NO			NO
All India Institute Of Medical Sciences, Bhopal	AIIMSB/22/037	AIIMSB/22/037	SONI MEDHA	F	NA	NA	15	Y	7441134178	2022-01-08	2022-01-11	3	3	Y	NA		-44569	Both NP & OP		Negative	NO		NO		0	NO		0	PHC-Barkheda Pathani			NO					0		NO					0	NO			NO
All India Institute Of Medical Sciences, Bhopal	AIIMSB/22/071	AIIMSB/22/071	ARTI	F	NA	NA	23	Y	8815431715	2022-01-17	2022-01-20	3	3	Y	NA		-44578	Both NP & OP		Negative	NO		NO		0	NO		0	PHC-Barkheda Pathani			NO					0		NO					0	NO			NO
All India Institute Of Medical Sciences, Bhopal	AIIMSB/22/083	AIIMSB/22/083	RITA	F	NA	NA	42	Y	9179119852	2022-01-21	2022-01-24	3	3		NA		-44582	Both NP & OP		Negative	NO		NO		0	NO		0	PHC-Barkheda Pathani			NO					0		NO					0	NO			NO
All India Institute Of Medical Sciences, Bhopal	AIIMSB/22/086	AIIMSB/22/086	VAIBHAV	M	NA	NA	11	Y	8319800429	2022-01-21	2022-01-24	3	3	Y	NA		-44582	Both NP & OP		Positive	NO		NO		0	NO		0	PHC-Barkheda Pathani			NO					0		NO					0	NO			NO
All India Institute Of Medical Sciences, Bhopal	AIIMSB/22/096	AIIMSB/22/096	PRAKASH	M	NA	NA	38	Y	7805028069	2022-01-22	2022-01-25	3	3	Y	NA		-44583	Both NP & OP		Negative	NO		NO		0	NO		0	PHC-Barkheda Pathani			NO					0		NO					0	NO			NO
All India Institute Of Medical Sciences, Bhopal	AIIMSB/22/099	AIIMSB/22/099	NANCY	F	NA	NA	14	Y	9098518104	2022-01-21	2022-01-24	3	3	Y	N		-44582	Both NP & OP		Positive	NO		NO		0	NO		0	All India Institute of Medical Sciences, Bhopal			NO					0		NO					0	NO			NO
All India Institute Of Medical Sciences, Bhopal	AIIMSB/22/100	AIIMSB/22/100	MASTER GAURAV	M	NA	NA	5	Y	9754523937	2022-01-24	2022-01-27	3	3	Y	N		-44585	Both NP & OP		Positive	NO		NO		0	NO		0	All India Institute of Medical Sciences, Bhopal			NO					0		NO					0	NO			NO
All India Institute Of Medical Sciences, Bhopal	AIIMSB/22/079	AIIMSB/22/079	SURESH CHANDRA	M	NA	NA	71	Y	8758462444	2022-01-21	2022-01-24	3	3	Y	N		-44582	Both NP & OP		Positive	NO		NO		0	NO		0	All India Institute of Medical Sciences, Bhopal			NO					0		NO					0	NO			NO
All India Institute Of Medical Sciences, Bhopal	AIIMSB/22/109	AIIMSB/22/109	MAHEK	F	NA	NA	11	Y	8109907263	2022-01-28	2022-01-31	3	3	Y	NA		-44589	Both NP & OP		Negative	NO		NO		0	NO		0	PHC-Barkheda Pathani			NO					0		NO					0	NO			NO
All India Institute Of Medical Sciences, Bhopal	AIIMSB/22/110	AIIMSB/22/110	RUKMANI	F	NA	NA	50	Y	8109907263	2022-01-28	2022-01-31	3	3	Y	NA		-44589	Both NP & OP		Negative	NO		NO		0	NO		0	PHC-Barkheda Pathani			NO					0		NO					0	NO			NO
All India Institute Of Medical Sciences, Bhopal	AIIMSB/22/104	AIIMSB/22/104	LAXMI BAI	F	NA	NA	NA	NA	8319591976	2022-01-27	2022-01-30	3	3		Y	2022-01-30	3	Both NP & OP		Positive	NO		NO		-44591	NO		-44591	All India Institute of Medical Sciences, Bhopal			NO					0		NO					0	NO			NO
All India Institute Of Medical Sciences, Bhopal	AIIMSB/22/114	AIIMSB/22/114	KUSUM BHATT	F	NA	NA	75	Y	9752540396	2022-01-27	2022-01-30	3	3		Y	2022-01-29	2	Both NP & OP		Negative	NO		NO		-44590	NO		-44590	All India Institute of Medical Sciences, Bhopal			NO					0		NO					0	NO			NO
All India Institute Of Medical Sciences, Bhopal	AIIMSB/22/124	AIIMSB/22/124	DEV	M	NA	NA	9	Y		2022-01-30	2022-02-02	3	3	Y	NA		-44591	Both NP & OP		Positive	NO		NO		0	NO		0	PHC-Barkheda Pathani			NO					0		NO					0	NO			NO
All India Institute Of Medical Sciences, Bhopal	AIIMSB/22/127	AIIMSB/22/127	MISHTI TANDIYA	F	NA	NA	3	Y	9406907725	2022-01-28	2022-01-31	3	3		N		-44589	Both NP & OP		Negative	NO		NO		0	NO		0	All India Institute of Medical Sciences, Bhopal			NO					0		NO					0	NO			NO
All India Institute Of Medical Sciences, Bhopal	AIIMSB/22/126	AIIMSB/22/126	ashmit gwal	M	NA	NA	15	Y	9755111608	2022-01-28	2022-01-31	3	3		N		-44589	Both NP & OP		Negative	NO		NO		0	NO		0	All India Institute of Medical Sciences, Bhopal			NO					0		NO					0	NO			NO
All India Institute Of Medical Sciences, Bhopal	AIIMSB/22/132	AIIMSB/22/132	PRIYANKA CHORAKAR	F	NA	NA	43	Y	8103502842	2022-02-04	2022-02-07	3	3		NA		-44596	Both NP & OP		Negative	NO		NO		0	NO		0	PHC-Barkheda Pathani			NO					0		NO					0	NO			NO
All India Institute Of Medical Sciences, Bhopal	AIIMSB/22/133	AIIMSB/22/133	ARVIND PRASAD	M	NA	NA	48	Y	9332265029	2022-02-05	2022-02-08	3	3		NA		-44597	Both NP & OP		Negative	NO		NO		0	NO		0	PHC-Barkheda Pathani			NO					0		NO					0	NO			NO
All India Institute Of Medical Sciences, Bhopal	AIIMSB/22/142	AIIMSB/22/142	SUSHILA BAI	F	NA	NA	60	Y	7489115271	2022-02-06	2022-02-09	3	3	Y	NA		-44598	Both NP & OP		Negative	NO		NO		0	NO		0	PHC-Barkheda Pathani			NO					0		NO					0	NO			NO
All India Institute Of Medical Sciences, Bhopal	AIIMSB/22/145	AIIMSB/22/145	GEETIKA	F	NA	NA	2	Y	7415374899	2022-02-06	2022-02-09	3	3		NA		-44598	Both NP & OP		Negative	NO		NO		0	NO		0	PHC-Barkheda Pathani			NO					0		NO					0	NO			NO
All India Institute Of Medical Sciences, Bhopal	AIIMSB/22/149	AIIMSB/22/149	VIDHI	F	NA	NA	18	Y	7693044118	2022-02-06	2022-02-09	3	3		NA		-44598	Both NP & OP		Negative	NO		NO		0	NO		0	PHC-Barkheda Pathani			NO					0		NO					0	NO			NO
All India Institute Of Medical Sciences, Bhopal	AIIMSB/22/150	AIIMSB/22/150	B/0 KHUSHBU	F	NA	NA	1	D	9111887470	2022-02-05	2022-02-08	3	3	Y	Y	2022-02-05	0	Both NP & OP		Negative	NO		NO		-44597	NO		-44597	All India Institute of Medical Sciences, Bhopal			NO					0		NO					0	NO			NO
All India Institute Of Medical Sciences, Bhopal	AIIMSB/22/154	AIIMSB/22/154	chandni khatoon	F	NA	NA	22	Y	7724959385	2022-02-05	2022-02-08	3	3		Y	2022-02-05	0	Both NP & OP		Negative	NO		NO		-44597	NO		-44597	All India Institute of Medical Sciences, Bhopal			NO					0		NO					0	NO			NO
All India Institute Of Medical Sciences, Bhopal	AIIMSB/22/168	AIIMSB/22/168	shaurya	M	NA	NA	6	Y	7666410990	2022-02-11	2022-02-14	3	3	Y	Y	2022-02-14	3	Both NP & OP		Negative	NO		NO		-44606	NO		-44606	All India Institute of Medical Sciences, Bhopal			NO					0		NO					0	NO			NO
All India Institute Of Medical Sciences, Bhopal	AIIMSB/22/160	AIIMSB/22/160	LATA UPADHYAY	F	NA	NA	64	Y	9650702537	2022-02-10	2022-02-13	3	3		Y	2022-02-12	2	Both NP & OP		Negative	NO		NO		-44604	NO		-44604	All India Institute of Medical Sciences, Bhopal			NO					0		NO					0	NO			NO
All India Institute Of Medical Sciences, Bhopal	AIIMSB/22/171	AIIMSB/22/171	GIYANSH	M	NA	NA	10	M	7089387987	2022-02-07	2022-02-10	3	3	Y	N		-44599	Both NP & OP		Positive	NO		NO		0	NO		0	All India Institute of Medical Sciences, Bhopal			NO					0		NO					0	NO			NO
All India Institute Of Medical Sciences, Bhopal	AIIMSB/22/173	AIIMSB/22/173	KARTIK	M	NA	NA	4	Y	9893515344	2022-02-14	2022-02-17	3	3	Y	NA		-44606	Both NP & OP		Negative	NO		NO		0	NO		0	PHC-Barkheda Pathani			NO					0		NO					0	NO			NO
All India Institute Of Medical Sciences, Bhopal	AIIMSB/22/174	AIIMSB/22/174	TANVI	F	NA	NA	2	Y	8924998065	2022-02-14	2022-02-17	3	3	Y	NA		-44606	Both NP & OP		Negative	NO		NO		0	NO		0	PHC-Barkheda Pathani			NO					0		NO					0	NO			NO
All India Institute Of Medical Sciences, Bhopal	AIIMSB/22165	AIIMSB/22165	BHAVESH	M	NA	NA	1	Y	7987512227	2022-02-12	2022-02-15	3	3		NA		-44604	Both NP & OP		Negative	NO		NO		0	NO		0	PHC-Barkheda Pathani			NO					0		NO					0	NO			NO
All India Institute Of Medical Sciences, Bhopal	AIIMSB/22/196	AIIMSB/22/196	ARADHYA	M	NA	NA	1	Y	7617374204	2022-02-20	2022-02-23	3	3	Y	Y	2022-02-23	3	Both NP & OP		Negative	NO		NO		-44615	NO		-44615	All India Institute of Medical Sciences, Bhopal			NO					0		NO					0	NO			NO
All India Institute Of Medical Sciences, Bhopal	AIIMSB/22/201	AIIMSB/22/201	AMAN VERMA	M	NA	NA	19	Y	8305385223	2022-02-20	2022-02-23	3	3		Y	2022-02-23	3	Both NP & OP		Negative	NO		NO		-44615	NO		-44615	All India Institute of Medical Sciences, Bhopal			NO					0		NO					0	NO			NO
All India Institute Of Medical Sciences, Bhopal	AIIMSB/22/204	AIIMSB/22/204	shivansh	M	NA	NA	6	Y		2022-02-25	2022-02-28	3	3	Y	NA		-44617	Both NP & OP		Negative	NO		NO		0	NO		0	PHC-Barkheda Pathani			NO					0		NO					0	NO			NO
All India Institute Of Medical Sciences, Bhopal	AIIMSB/22/207	AIIMSB/22/207	BINDU	F	NA	NA	37	Y	9329082519	2022-02-27	2022-03-02	3	3		NA		-44619	Both NP & OP		Negative	NO		NO		0	NO		0	PHC-Barkheda Pathani			NO					0		NO					0	NO			NO
All India Institute Of Medical Sciences, Bhopal	AIIMSB/22/218	AIIMSB/22/218	RITU GUPTA	F	NA	NA	43	Y	7223813758	2022-02-28	2022-03-03	3	3	Y	N		-44620	Both NP & OP		Positive	NO		NO		0	NO		0	All India Institute of Medical Sciences, Bhopal			NO					0		NO					0	NO			NO
All India Institute Of Medical Sciences, Bhopal	AIIMSB/22/219	AIIMSB/22/219	GYARAM	M	NA	NA	57	Y	8305074638	2022-02-28	2022-03-03	3	3		Y	2022-03-02	2	Both NP & OP		Negative	NO		NO		-44622	NO		-44622	All India Institute of Medical Sciences, Bhopal			NO					0		NO					0	NO			NO
All India Institute Of Medical Sciences, Bhopal	AIIMSB/22/220	AIIMSB/22/220	KAMLA RANI	F	NA	NA	71	Y	9516577564	2022-02-28	2022-03-03	3	3		N		-44620	Both NP & OP		Negative	NO		NO		0	NO		0	All India Institute of Medical Sciences, Bhopal			NO					0		NO					0	NO			NO
All India Institute Of Medical Sciences, Bhopal	AIIMSB/22/222	AIIMSB/22/222	PREM NARAYAN	M	NA	NA	80	Y	9926193879	2022-02-24	2022-02-27	3	3		Y	2022-02-27	3	Both NP & OP		Negative	NO		NO		-44619	NO		-44619	All India Institute of Medical Sciences, Bhopal			NO					0		NO					0	NO			NO
All India Institute Of Medical Sciences, Bhopal	AIIMSB/22/227	AIIMSB/22/227	DHANRAJ	M	NA	NA	31	Y	9752925029	2022-02-28	2022-03-03	3	3	Y	NA		-44620	Both NP & OP		Negative	NO		NO		0	NO		0	All India Institute of Medical Sciences, Bhopal			NO					0		NO					0	NO			NO
All India Institute Of Medical Sciences, Bhopal	AIIMSB/22/211	AIIMSB/22/211	VAIBHAVI	F	NA	NA	4	Y		2022-02-28	2022-03-03	3	3	Y	NA		-44620	Both NP & OP		Negative	NO		NO		0	NO		0	PHC-Barkheda Pathani			NO					0		NO					0	NO			NO
All India Institute Of Medical Sciences, Bhopal	AIIMSB/22/252	AIIMSB/22/252	SAROJ DAS	F	NA	NA	45	Y	8260977831	2022-03-05	2022-03-08	3	3		Y	2022-03-06	1	Both NP & OP		Negative	NO		NO		-44626	NO		-44626	All India Institute of Medical Sciences, Bhopal			NO					0		NO					0	NO			NO
All India Institute Of Medical Sciences, Bhopal	AIIMSB/22/257	AIIMSB/22/257	Firdosh	F	NA	NA	32	Y		2022-03-11	2022-03-14	3	3	Y	NA		-44631	Both NP & OP		Negative	NO		NO		0	NO		0	PHC-Barkheda Pathani			NO					0		NO					0	NO			NO
All India Institute Of Medical Sciences, Bhopal	AIIMSB/22/264	AIIMSB/22/264	Avshy	M	NA	NA	5	Y	8109594891	2022-03-07	2022-03-10	3	3	Y	Y	2022-03-10	3	Both NP & OP		Negative	NO		NO		-44630	NO		-44630	All India Institute of Medical Sciences, Bhopal			NO					0		NO					0	NO			NO
All India Institute Of Medical Sciences, Bhopal	AIIMSB/22/271	AIIMSB/22/271	MANISHA SINGH	F	NA	NA	35	Y	7987426595	2022-03-12	2022-03-15	3	3		N		-44632	Both NP & OP		Negative	NO		NO		0	NO		0	All India Institute of Medical Sciences, Bhopal			NO					0		NO					0	NO			NO
All India Institute Of Medical Sciences, Bhopal	AIIMSB/22/291	AIIMSB/22/291	AMAN	M	NA	NA	3	Y	9806351944	2022-03-19	2022-03-22	3	3	Y	Y	2022-03-21	2	Both NP & OP		Negative	NO		NO		-44641	NO		-44641	All India Institute of Medical Sciences, Bhopal			NO					0		NO					0	NO			NO
All India Institute Of Medical Sciences, Bhopal	AIIMSB/22/309	AIIMSB/22/309	SUNIL	M	NA	NA	42	Y	9993953302	2022-04-08	2022-04-11	3	3		NA		-44659	Both NP & OP		Negative	NO		NO		0	NO		0	PHC-Barkheda Pathani			NO					0		NO					0	NO			NO
All India Institute Of Medical Sciences, Bhopal	AIIMSB/22/325	AIIMSB/22/325	C.S SRIVASTAVA	M	NA	NA	64	Y	983566344	2022-04-25	2022-04-28	3	3		NA		-44676	Both NP & OP		Negative	NO		NO		0	NO		0	PHC-Barkheda Pathani			NO					0		NO					0	NO			NO
All India Institute Of Medical Sciences, Bhopal	AIIMSB/22/326	AIIMSB/22/326	GAURAV	M	NA	NA	1	Y	8839020559	2022-04-25	2022-04-28	3	3	Y	NA		-44676	Both NP & OP		Negative	NO		NO		0	NO		0	PHC-Barkheda Pathani			NO					0		NO					0	NO			NO
All India Institute Of Medical Sciences, Bhopal	AIIMSB/22/330	AIIMSB/22/330	RUDRANSH CHAUDHARY	M	NA	NA	2.6	Y	7744980612	2022-04-25	2022-04-28	3	3	Y	Y	2022-04-27	2	Both NP & OP		Negative	NO		NO		-44678	NO		-44678	All India Institute of Medical Sciences, Bhopal			NO					0		NO					0	NO			NO
All India Institute Of Medical Sciences, Bhopal	AIIMSB/18	AIIMSB/18	deepak gandekar	M	NA	NA	53	Y	786991002	2021-08-21	2021-08-25	4	4		N		-44429	Throat swab		Negative	NO		NO		0	NO		0	None			NO					0		NO					0	NO			NO
All India Institute Of Medical Sciences, Bhopal	AIIMSB/26	AIIMSB/26	bhagirath prajapati	M	NA	NA	27	Y	9753423372	2021-08-27	2021-08-31	4	4	Y	N		-44435	Throat swab		Negative	NO		NO		0	NO		0	None			NO					0		NO					0	NO			NO
All India Institute Of Medical Sciences, Bhopal	AIIMSB/53	AIIMSB/53	mangal singh	M	NA	NA	40	Y		2021-09-16	2021-09-20	4	4	Y	NA		-44455	Throat swab		Negative	NO		NO		0	NO		0	Urban Primary Health Care Centre Barkheda Pathani			NO					0		NO					0	NO			NO
All India Institute Of Medical Sciences, Bhopal	AIIMSB/61	AIIMSB/61	sorav	M	NA	NA	9	Y	6260884603	2021-09-18	2021-09-22	4	4		NA		-44457	Throat swab		Negative	NO		NO		0	NO		0	Rural Health Centre Chiklod			NO					0		NO					0	NO			NO
All India Institute Of Medical Sciences, Bhopal	AIIMSB/62	AIIMSB/62	chandrashekhar pate	M	NA	NA	30	Y		2021-09-18	2021-09-22	4	4	Y	NA		-44457	Throat swab		Negative	NO		NO		0	NO		0	Urban Primary Health Care Centre Barkheda Pathani			NO					0		NO					0	NO			NO
All India Institute Of Medical Sciences, Bhopal	AIIMSB/83	AIIMSB/83	omkar patil	M	NA	NA	NA	NA	9356707388	2021-09-23	2021-09-27	4	4	Y	N		-44462	Both NP & OP		Negative	NO		NO		0	NO		0	None			NO					0		NO					0	NO			NO
All India Institute Of Medical Sciences, Bhopal	AIIMSB/84	AIIMSB/84	urmila	F	NA	NA	50	Y		2021-09-24	2021-09-28	4	4	Y	NA		-44463	Both NP & OP		Negative	NO		NO		0	NO		0	Urban Primary Health Care Centre Barkheda Pathani			NO					0		NO					0	NO			NO
All India Institute Of Medical Sciences, Bhopal	AIIMSB/102	AIIMSB/102	shashank vyas	M	NA	NA	52	Y	8269928889	2021-09-27	2021-10-01	4	4	Y	N		-44466	Both NP & OP		Negative	NO		NO		0	NO		0	None			NO					0		NO					0	NO			NO
All India Institute Of Medical Sciences, Bhopal	AIIMSB/104	AIIMSB/104	vandana vaishnav	F	N	NA	29	Y	8875085796	2021-09-29	2021-10-03	4	4	Y	N		-44468	Both NP & OP		Negative	NO		NO		0	NO		0	None			NO					0		NO					0	NO			NO
All India Institute Of Medical Sciences, Bhopal	AIIMSB/111	AIIMSB/111	ramesh sirotia	M	NA	NA	41	Y	9993243103	2021-10-01	2021-10-05	4	4	Y	NA		-44470	Both NP & OP		Negative	NO		NO		0	NO		0	PHC- Sai Baba Nagar			NO					0		NO					0	NO			NO
All India Institute Of Medical Sciences, Bhopal	AIIMSB/115	AIIMSB/115	shyam singh	M	NA	NA	51	Y	8805306221	2021-10-01	2021-10-05	4	4	Y	N		-44470	Both NP & OP		Negative	NO		NO		0	NO		0	None			NO					0		NO					0	NO			NO
All India Institute Of Medical Sciences, Bhopal	AIIMSB/117	AIIMSB/117	mahesh vishwakarma	M	NA	NA	28	Y	8602243457	2021-10-02	2021-10-06	4	4	Y	NA		-44471	Both NP & OP		Negative	NO		NO		0	NO		0	Urban Primary Health Care Centre Barkheda Pathani			NO					0		NO					0	NO			NO
All India Institute Of Medical Sciences, Bhopal	AIIMSB/119	AIIMSB/119	shyamlal	M	NA	NA	77	Y	6267610580	2021-10-02	2021-10-06	4	4		Y	2021-10-06	4	Both NP & OP		Negative	NO		NO		-44475	NO		-44475	None			NO					0		NO					0	NO			NO
All India Institute Of Medical Sciences, Bhopal	AIIMSB/123	AIIMSB/123	raju singh	M	NA	NA	29	Y	8602949816	2021-10-03	2021-10-07	4	4		NA		-44472	Both NP & OP		Negative	NO		NO		0	NO		0	Urban Primary Health Care Centre Barkheda Pathani			NO					0		NO					0	NO			NO
All India Institute Of Medical Sciences, Bhopal	AIIMSB/151	AIIMSB/151	rajkumar tomar	M	NA	NA	52	Y	9425360260	2021-10-14	2021-10-18	4	4		Y	2021-10-18	4	Both NP & OP		Negative	NO		NO		-44487	NO		-44487	None			NO					0		NO					0	NO			NO
All India Institute Of Medical Sciences, Bhopal	AIIMSB/152	AIIMSB/152	gulab acharya	F	NA	NA	NA	NA	9755462142	2021-10-14	2021-10-18	4	4	Y	Y	2021-10-18	4	Both NP & OP		Negative	NO		NO		-44487	NO		-44487	None			NO					0		NO					0	NO			NO
All India Institute Of Medical Sciences, Bhopal	AIIMSB/171	AIIMSB/171	jigar vishwakarma	M	NA	NA	7	Y	8877919320	2021-10-19	2021-10-23	4	4		NA		-44488	Both NP & OP		Negative	NO		NO		0	NO		0	Urban Primary Health Care Centre Barkheda Pathani			NO					0		NO					0	NO			NO
All India Institute Of Medical Sciences, Bhopal	AIIMSB/172	AIIMSB/172	jeetendra vishwakarma	M	NA	NA	28	Y	8827919320	2021-10-19	2021-10-23	4	4		NA		-44488	Both NP & OP		Negative	NO		NO		0	NO		0	Urban Primary Health Care Centre Barkheda Pathani			NO					0		NO					0	NO			NO
All India Institute Of Medical Sciences, Bhopal	AIIMSB/196	AIIMSB/196	gyaneshwar gautam	M	NA	NA	38	Y	7024026371	2021-10-23	2021-10-27	4	4	Y	NA		-44492	Both NP & OP		Positive	NO		NO		0	NO		0	Urban Primary Health Care Centre Barkheda Pathani			NO					0		NO					0	NO			NO
All India Institute Of Medical Sciences, Bhopal	AIIMSB/216	AIIMSB/216	arif hassan	M	NA	NA	20	Y	9631709139	2021-10-29	2021-11-02	4	4		N		-44498	Both NP & OP		Negative	NO		NO		0	NO		0	None			NO					0		NO					0	NO			NO
All India Institute Of Medical Sciences, Bhopal	AIIMSB/224	AIIMSB/224	prabhas verma	M	NA	NA	44	Y	9301603585	2021-11-04	2021-11-08	4	4		N		-44504	Both NP & OP		Negative	NO		NO		0	NO		0	None			NO					0		NO					0	NO			NO
All India Institute Of Medical Sciences, Bhopal	AIIMSB/233	AIIMSB/233	mohaned ayan	M	NA	NA	17	Y	9993921003	2021-11-05	2021-11-09	4	4		N		-44505	Both NP & OP		Negative	NO		NO		0	NO		0	None			NO					0		NO					0	NO			NO
All India Institute Of Medical Sciences, Bhopal	AIIMSB/243	AIIMSB/243	VARSHA SAWARKAR	F	NA	NA	60	Y	9399166959	2021-11-07	2021-11-11	4	4	Y	NA		-44507	Both NP & OP		Positive	NO		NO		0	NO		0	Urban Primary Health Care Centre Barkheda Pathani			NO					0		NO					0	NO			NO
All India Institute Of Medical Sciences, Bhopal	AIIMSB/251	AIIMSB/251	SUPRIYA	F	NA	NA	37	Y	9009990954	2021-11-11	2021-11-15	4	4		N		-44511	Both NP & OP		Negative	NO		NO		0	NO		0	None			NO					0		NO					0	NO			NO
All India Institute Of Medical Sciences, Bhopal	AIIMSB/254	AIIMSB/254	SURJ KUMAR	M	NA	NA	27	Y	8770036069	2021-11-12	2021-11-16	4	4		NA		-44512	Both NP & OP		Negative	NO		NO		0	NO		0	Urban Primary Health Care Centre Barkheda Pathani			NO					0		NO					0	NO			NO
All India Institute Of Medical Sciences, Bhopal	AIIMSB/283	AIIMSB/283	ADITYA	M	NA	NA	19	Y	7440610288	2021-11-19	2021-11-23	4	4	Y	NA		-44519	Both NP & OP		Negative	NO		NO		0	NO		0	Urban Primary Health Care Centre Barkheda Pathani			NO					0		NO					0	NO			NO
All India Institute Of Medical Sciences, Bhopal	AIIMSB/286	AIIMSB/286	PRASHANT	M	NA	NA	10	Y	7447098449	2021-11-19	2021-11-23	4	4		NA		-44519	Both NP & OP		Negative	NO		NO		0	NO		0	Urban Primary Health Care Centre Barkheda Pathani			NO					0		NO					0	NO			NO
All India Institute Of Medical Sciences, Bhopal	AIIMSB/308	AIIMSB/308	SHRIKANT	M	NA	NA	5	Y	9755403781	2021-11-28	2021-12-02	4	4		NA		-44528	Both NP & OP		Negative	NO		NO		0	NO		0	CHC-GAUHARGANJ			NO					0		NO					0	NO			NO
All India Institute Of Medical Sciences, Bhopal	AIIMSB/325	AIIMSB/325	KUNAL	M	N	NA	12	Y	9981131222	2021-12-02	2021-12-06	4	4	Y	NA		-44532	Both NP & OP		Negative	NO		NO		0	NO		0	Urban Primary Health Care Centre Barkheda Pathani			NO					0		NO					0	NO			NO
All India Institute Of Medical Sciences, Bhopal	AIIMSB/328	AIIMSB/328	MUSKAN	F	NA	NA	4	Y	7313001181	2021-12-02	2021-12-06	4	4	Y	NA		-44532	Both NP & OP		Negative	NO		NO		0	NO		0	Urban Primary Health Care Centre Barkheda Pathani			NO					0		NO					0	NO			NO
All India Institute Of Medical Sciences, Bhopal	AIIMSB/336	AIIMSB/336	TANISH	M	NA	NA	3	Y	7693044118	2021-12-03	2021-12-07	4	4	Y	NA		-44533	Both NP & OP		Negative	NO		NO		0	NO		0	Urban Primary Health Care Centre Barkheda Pathani			NO					0		NO					0	NO			NO
All India Institute Of Medical Sciences, Bhopal	AIIMSB/346	AIIMSB/346	RAMA SANKAR	M	NA	NA	55	Y	9424441797	2021-12-04	2021-12-08	4	4		N		-44534	Both NP & OP		Negative	NO		NO		0	NO		0	None			NO					0		NO					0	NO			NO
All India Institute Of Medical Sciences, Bhopal	AIIMSB/355	AIIMSB/355	zerina	F	NA	NA	40	Y	7389193258	2021-12-09	2021-12-13	4	4		NA		-44539	Both NP & OP		Negative	NO		NO		0	NO		0	Urban Primary Health Care Centre Barkheda Pathani			NO					0		NO					0	NO			NO
All India Institute Of Medical Sciences, Bhopal	AIIMSB/371	AIIMSB/371	bane singh	M	NA	NA	62	Y		2021-12-12	2021-12-16	4	4		NA		-44542	Both NP & OP		Negative	NO		NO		0	NO		0	Urban Primary Health Care Centre Barkheda Pathani			NO					0		NO					0	NO			NO
All India Institute Of Medical Sciences, Bhopal	AIIMSB/373	AIIMSB/373	suresh mandoli	M	N	NA	38	Y	9755705703	2021-12-13	2021-12-17	4	4		NA			Both NP & OP		Negative	NO		NO		-44547	NO		-44547	None			NO					0		NO					0	NO			NO
All India Institute Of Medical Sciences, Bhopal	AIIMSB/374	AIIMSB/374	bhabani shankar	M	NA	NA	21	Y	8328917056	2021-12-16	2021-12-20	4	4		N		-44546	Both NP & OP		Negative	NO		NO		0	NO		0	None			NO					0		NO					0	NO			NO
All India Institute Of Medical Sciences, Bhopal	AIIMSB/409	AIIMSB/409	RAGHUNATH	M	NA	NA	50	Y		2021-12-24	2021-12-28	4	4	Y	NA		-44554	Both NP & OP		Negative	NO		NO		0	NO		0	Urban Primary Health Care Centre Barkheda Pathani			NO					0		NO					0	NO			NO
All India Institute Of Medical Sciences, Bhopal	AIIMSB/415	AIIMSB/415	SARITA	F	NA	NA	50	Y	9993530731	2021-12-24	2021-12-28	4	4		Y	2021-12-27	3	Both NP & OP		Negative	NO		NO		-44557	NO		-44557	None			NO					0		NO					0	NO			NO
All India Institute Of Medical Sciences, Bhopal	AIIMSB/416	AIIMSB/416	PURSHOTTAM	M	NA	NA	20	Y	9098557931	2021-12-24	2021-12-28	4	4		Y	2021-12-27	3	Both NP & OP		Negative	NO		NO		-44557	NO		-44557	None			NO					0		NO					0	NO			NO
All India Institute Of Medical Sciences, Bhopal	AIIMSB/420	AIIMSB/420	DURGA	F	NA	NA	32	Y	9926442583	2021-12-26	2021-12-30	4	4		NA		-44556	Both NP & OP		Negative	NO		NO		0	NO		0	Urban Primary Health Care Centre Barkheda Pathani			NO					0		NO					0	NO			NO
All India Institute Of Medical Sciences, Bhopal	AIIMSB/22/018	AIIMSB/22/018	SHRUTI MALVI	F	NA	NA	22	Y	8889344080	2022-01-01	2022-01-05	4	4	Y	N		-44562	Both NP & OP		Negative	NO		NO		0	NO		0	AIIMS BHOPAL			NO					0		NO					0	NO			NO
All India Institute Of Medical Sciences, Bhopal	AIIMSB/22/024	AIIMSB/22/024	DR KULDEEP	M	NA	NA	28	Y	8279481668	2022-01-01	2022-01-05	4	4	Y	N		-44562	Both NP & OP		Negative	NO		NO		0	NO		0	AIIMS BHOPAL			NO					0		NO					0	NO			NO
All India Institute Of Medical Sciences, Bhopal	AIIMSB/22/028	AIIMSB/22/028	S KANCHAN	F	NA	NA	27	Y		2022-01-06	2022-01-10	4	4	Y	NA		-44567	Both NP & OP		Negative	NO		NO		0	NO		0	Urban Primary Health Care Centre Barkheda Pathani			NO					0		NO					0	NO			NO
All India Institute Of Medical Sciences, Bhopal	AIIMSB/22/042	AIIMSB/22/042	AKANKSHA	F	NA	NA	20	Y	6356800984	2022-01-08	2022-01-12	4	4	Y	NA		-44569	Both NP & OP		Negative	NO		NO		0	NO		0	PHC-Barkheda Pathani			NO					0		NO					0	NO			NO
All India Institute Of Medical Sciences, Bhopal	AIIMSB/22/044	AIIMSB/22/044	ARAVIND CHAUDHARY	M	NA	NA	21	Y	6260958399	2022-01-09	2022-01-13	4	4	Y	NA		-44570	Both NP & OP		Positive	NO		NO		0	NO		0	PHC-Barkheda Pathani			NO					0		NO					0	NO			NO
All India Institute Of Medical Sciences, Bhopal	AIIMSB/22/052	AIIMSB/22/052	khusbu	F	NA	NA	27	Y	7820031132	2022-01-14	2022-01-18	4	4	Y	NA		-44575	Both NP & OP		Positive	NO		NO		0	NO		0	All India Institute of Medical Sciences, Bhopal			NO					0		NO					0	NO			NO
All India Institute Of Medical Sciences, Bhopal	AIIMSB/22/057	AIIMSB/22/057	KAJAL	F	NA	NA	7	Y	993781965	2022-01-14	2022-01-18	4	4	Y	NA		-44575	Both NP & OP		Negative	NO		NO		0	NO		0	PHC-Sai Baba Nagar			NO					0		NO					0	NO			NO
All India Institute Of Medical Sciences, Bhopal	AIIMSB/22/080	AIIMSB/22/080	kamal	M	NA	NA	46	Y	7470694008	2022-01-20	2022-01-24	4	4	Y	NA		-44581	Both NP & OP		Negative	NO		NO		0	NO		0	PHC-Barkheda Pathani			NO					0		NO					0	NO			NO
All India Institute Of Medical Sciences, Bhopal	AIIMSB/22/082	AIIMSB/22/082	ANAND NAMDEO	M	NA	NA	22	Y	8103648790	2022-01-20	2022-01-24	4	4	Y	NA		-44581	Both NP & OP		Negative	NO		NO		0	NO		0	PHC-Barkheda Pathani			NO					0		NO					0	NO			NO
All India Institute Of Medical Sciences, Bhopal	AIIMSB/22/085	AIIMSB/22/085	PURVI	F	NA	NA	6	Y	7693044118	2022-01-20	2022-01-24	4	4	Y	NA		-44581	Both NP & OP		Positive	NO		NO		0	NO		0	PHC-Barkheda Pathani			NO					0		NO					0	NO			NO
All India Institute Of Medical Sciences, Bhopal	AIIMSB/22/090	AIIMSB/22/090	NEHA	F	NA	NA	29	Y	9131704049	2022-01-21	2022-01-25	4	4	Y	NA		-44582	Both NP & OP		Positive	NO		NO		0	NO		0	PHC-Barkheda Pathani			NO					0		NO					0	NO			NO
All India Institute Of Medical Sciences, Bhopal	AIIMSB/22/111	AIIMSB/22/111	RENU	F	NA	NA	55	Y		2022-01-27	2022-01-31	4	4	Y	NA		-44588	Both NP & OP		Negative	NO		NO		0	NO		0	PHC-Barkheda Pathani			NO					0		NO					0	NO			NO
All India Institute Of Medical Sciences, Bhopal	AIIMSB/22/118	AIIMSB/22/118	NEELAKSH	M	NA	NA	15	Y	9212109291	2022-01-28	2022-02-01	4	4	Y	NA		-44589	Both NP & OP		Positive	NO		NO		0	NO		0	PHC-Barkheda Pathani			NO					0		NO					0	NO			NO
All India Institute Of Medical Sciences, Bhopal	AIIMSB/22/115	AIIMSB/22/115	RAJKUMARI	F	NA	NA	26	Y	7746901837	2022-01-28	2022-02-01	4	4	Y	NA		-44589	Both NP & OP		Positive	NO		NO		0	NO		0	PHC-Barkheda Pathani			NO					0		NO					0	NO			NO
All India Institute Of Medical Sciences, Bhopal	AIIMSB/22/129	AIIMSB/22/129	BHAVAN SINGH	M	NA	NA	26	Y	8810481652	2022-01-27	2022-01-31	4	4		Y	2022-01-31	4	Both NP & OP		Negative	NO		NO		-44592	NO		-44592	All India Institute of Medical Sciences, Bhopal			NO					0		NO					0	NO			NO
All India Institute Of Medical Sciences, Bhopal	AIIMSB/22/135	AIIMSB/22/135	ABHISHEK	M	NA	NA	30	Y	9424449884	2022-02-04	2022-02-08	4	4		NA		-44596	Both NP & OP		Negative	NO		NO		0	NO		0	PHC-Barkheda Pathani			NO					0		NO					0	NO			NO
All India Institute Of Medical Sciences, Bhopal	AIIMSB/22/136	AIIMSB/22/136	SAMMAR PAL	M	NA	NA	55	Y	9407285068	2022-02-04	2022-02-08	4	4		Y	2022-02-04	0	Both NP & OP		Positive	NO		NO		-44596	NO		-44596	All India Institute of Medical Sciences, Bhopal			NO					0		NO					0	NO			NO
All India Institute Of Medical Sciences, Bhopal	AIIMSB/22/140	AIIMSB/22/140	SHAURYA KUMAR	M	NA	NA	1	Y	6268309428	2022-02-03	2022-02-07	4	4		Y	2022-02-04	1	Both NP & OP		Negative	NO		NO		-44596	NO		-44596	All India Institute of Medical Sciences, Bhopal			NO					0		NO					0	NO			NO
All India Institute Of Medical Sciences, Bhopal	AIIMSB/22/148	AIIMSB/22/148	AMAN	M	NA	NA	27	Y	7049876076	2022-02-05	2022-02-09	4	4		NA		-44597	Both NP & OP		Negative	NO		NO		0	NO		0	PHC-Barkheda Pathani			NO					0		NO					0	NO			NO
All India Institute Of Medical Sciences, Bhopal	AIIMSB/22/169	AIIMSB/22/169	ANAMIKA	F	NA	NA	2	M	7880243123	2022-02-04	2022-02-08	4	4		N		-44596	Both NP & OP		Negative	NO		NO		0	NO		0	All India Institute of Medical Sciences, Bhopal			NO					0		NO					0	NO			NO
All India Institute Of Medical Sciences, Bhopal	AIIMSB/22/162	AIIMSB/22/162	VISHAM	M	NA	NA	60	Y	9584709948	2022-02-11	2022-02-15	4	4		NA		-44603	Both NP & OP		Negative	NO		NO		0	NO		0	PHC-Barkheda Pathani			NO					0		NO					0	NO			NO
All India Institute Of Medical Sciences, Bhopal	AIIMSB/22/186	AIIMSB/22/186	GANGA BAI	F	NA	NA	50	Y	9977912571	2022-02-16	2022-02-20	4	4	Y	Y	2022-02-18	2	Both NP & OP		Positive	NO		NO		-44610	NO		-44610	All India Institute of Medical Sciences, Bhopal			NO					0		NO					0	NO			NO
All India Institute Of Medical Sciences, Bhopal	AIIMSB/22/202	AIIMSB/22/202	KUMAR	M	NA	NA	39	Y	8818882605	2022-02-18	2022-02-22	4	4		Y	2022-02-21	3	Both NP & OP		Negative	NO		NO		-44613	NO		-44613	All India Institute of Medical Sciences, Bhopal			NO					0		NO					0	NO			NO
All India Institute Of Medical Sciences, Bhopal	AIIMSB/22/236	AIIMSB/22/236	RAVI SANKAR CHOUBEY	M	NA	NA	76	Y	966929577	2022-03-03	2022-03-07	4	4		N		-44623	Both NP & OP		Negative	NO		NO		0	NO		0	All India Institute of Medical Sciences, Bhopal			NO					0		NO					0	NO			NO
All India Institute Of Medical Sciences, Bhopal	AIIMSB/22/254	AIIMSB/22/254	Harshita	F	NA	NA	25	Y	9424492079	2022-03-10	2022-03-14	4	4		NA		-44630	Both NP & OP		Negative	NO		NO		0	NO		0	PHC-Barkheda Pathani			NO					0		NO					0	NO			NO
All India Institute Of Medical Sciences, Bhopal	AIIMSB/22/255	AIIMSB/22/255	Shiv	M	NA	NA	58	Y	9516024657	2022-03-10	2022-03-14	4	4	Y	NA		-44630	Both NP & OP		Negative	NO		NO		0	NO		0	PHC-Barkheda Pathani			NO					0		NO					0	NO			NO
All India Institute Of Medical Sciences, Bhopal	AIIMSB/22/265	AIIMSB/22/265	Mohd Abdur rahman	M	NA	NA	4	Y	9755007844	2022-03-09	2022-03-13	4	4		N		-44629	Both NP & OP		Negative	NO		NO		0	NO		0	All India Institute of Medical Sciences, Bhopal			NO					0		NO					0	NO			NO
All India Institute Of Medical Sciences, Bhopal	AIIMSB/22/283	AIIMSB/22/283	INDRESH KUMAR	M	NA	NA	33	Y	8574741072	2022-03-17	2022-03-21	4	4		N		-44637	Both NP & OP		Negative	NO		NO		0	NO		0	All India Institute of Medical Sciences, Bhopal			NO					0		NO					0	NO			NO
All India Institute Of Medical Sciences, Bhopal	AIIMSB/22/297	AIIMSB/22/297	J K SANNI	M	NA	NA	81	Y	9899401558	2022-03-24	2022-03-28	4	4		Y	2022-03-26	2	Both NP & OP		Negative	NO		NO		-44646	NO		-44646	All India Institute of Medical Sciences, Bhopal			NO					0		NO					0	NO			NO
All India Institute Of Medical Sciences, Bhopal	AIIMSB/22/310	AIIMSB/22/310	KHUSI	F	NA	NA	3	Y	7566290586	2022-04-08	2022-04-12	4	4		NA		-44659	Both NP & OP		Negative	NO		NO		0	NO		0	PHC-Barkheda Pathani			NO					0		NO					0	NO			NO
All India Institute Of Medical Sciences, Bhopal	AIIMSB/22/313	AIIMSB/22/313	Samyak	M	N	NA	1	Y	916955169	2022-04-14	2022-04-18	4	4		Y	2022-04-15	1	Both NP & OP		Negative	NO		NO		-44666	NO		-44666	All India Institute of Medical Sciences, Bhopal			NO					0		NO					0	NO			NO
All India Institute Of Medical Sciences, Bhopal	AIIMSB/22/320	AIIMSB/22/320	RITIK	M	NA	NA	21	Y	6268634947	2022-04-21	2022-04-25	4	4	Y	NA		-44672	Both NP & OP		Positive	NO		NO		0	NO		0	PHC-Barkheda Pathani			NO					0		NO					0	NO			NO
All India Institute Of Medical Sciences, Bhopal	AIIMSB/22/331	AIIMSB/22/331	DIVIT YADAV	M	NA	NA	3	Y	9826009026	2022-04-24	2022-04-28	4	4	Y	N			Both NP & OP		Negative	NO		NO		-44678	NO		-44678	All India Institute of Medical Sciences, Bhopal			NO					0		NO					0	NO			NO
All India Institute Of Medical Sciences, Bhopal	AIIMSB/22/324	AIIMSB/22/324	SATYARTH	M	NA	NA	4	Y	8435543405	2022-04-22	2022-04-26	4	4	Y	Y	2022-04-22	0	Both NP & OP		Negative	NO		NO		-44673	NO		-44673	All India Institute of Medical Sciences, Bhopal			NO					0		NO					0	NO			NO
All India Institute Of Medical Sciences, Bhopal	AIIMSB/14	AIIMSB/14	puniya bai	F	N	NA	61	Y	8989182141	2021-08-18	2021-08-23	5	5		Y	2021-08-23	5	Nasopharyngeal swab		Negative	NO		NO		-44431	NO		-44431	None		AIIMS,Bhopal	NO					0		NO					0	NO			NO
All India Institute Of Medical Sciences, Bhopal	AIIMSB/28	AIIMSB/28	aakriti gangrade	F	N	NA	24	Y	9165328460	2021-08-26	2021-08-31	5	5	Y	N		-44434	Throat swab		Negative	NO		NO		0	NO		0	None			NO					0		NO					0	NO			NO
All India Institute Of Medical Sciences, Bhopal	AIIMSB/99	AIIMSB/99	pushpa patel	F	NA	NA	60	Y	8518973904	2021-09-24	2021-09-29	5	5		Y	2021-09-26	2	Both NP & OP		Negative	NO		NO		-44465	NO		-44465	None			NO					0		NO					0	NO			NO
All India Institute Of Medical Sciences, Bhopal	AIIMSB/107	AIIMSB/107	puran lal	M	NA	NA	45	Y	8982623281	2021-09-29	2021-10-04	5	5	Y	NA		-44468	Both NP & OP		Negative	NO		NO		0	NO		0	Urban Primary Health Care Centre Barkheda Pathani			NO					0		NO					0	NO			NO
All India Institute Of Medical Sciences, Bhopal	AIIMSB/139	AIIMSB/139	khushbu	F	N	NA	27	Y	7974250065	2021-10-08	2021-10-13	5	5		N		-44477	Both NP & OP		Negative	NO		NO		0	NO		0	None			NO					0		NO					0	NO			NO
All India Institute Of Medical Sciences, Bhopal	AIIMSB/156	AIIMSB/156	archana singh	F	NA	NA	45	Y	9425889571	2021-10-15	2021-10-20	5	5	Y	N		-44484	Both NP & OP		Negative	NO		NO		0	NO		0	None			NO					0		NO					0	NO			NO
All India Institute Of Medical Sciences, Bhopal	AIIMSBB/161	AIIMSBB/161	sujit kumar chore	M	NA	NA	35	Y	9039243700	2021-10-16	2021-10-21	5	5		N		-44485	Both NP & OP		Negative	NO		NO		0	NO		0	None			NO					0		NO					0	NO			NO
All India Institute Of Medical Sciences, Bhopal	AIIMSB/175	AIIMSB/175	mohar singh dangi	M	NA	NA	57	Y		2021-10-15	2021-10-20	5	5	Y	N		-44484	Both NP & OP		Negative	NO		NO		0	NO		0	None			NO					0		NO					0	NO			NO
All India Institute Of Medical Sciences, Bhopal	AIIMSB/181	AIIMSB/181	megha malviya	F	NA	NA	25	Y	8319119086	2021-10-20	2021-10-25	5	5	Y	Y	2021-10-25	5	Both NP & OP		Negative	NO		NO		-44494	NO		-44494	None			NO					0		NO					0	NO			NO
All India Institute Of Medical Sciences, Bhopal	AIIMSB/200	AIIMSB/200	kusum kali	F	NA	NA	17	Y	8435773020	2021-10-21	2021-10-26	5	5	Y	Y	2021-10-22	1	Both NP & OP		Negative	NO		NO		-44491	NO		-44491	None			NO					0		NO					0	NO			NO
All India Institute Of Medical Sciences, Bhopal	AIIMSB/205	AIIMSB/205	roop bai	F	NA	NA	50	Y	8817304018	2021-10-24	2021-10-29	5	5		N		-44493	Both NP & OP		Negative	NO		NO		0	NO		0	None			NO					0		NO					0	NO			NO
All India Institute Of Medical Sciences, Bhopal	AIIMSB/206	AIIMSB/206	sunita	F	NA	NA	36	Y	9098758176	2021-10-25	2021-10-30	5	5		Y	2021-10-26	1	Both NP & OP		Negative	NO		NO		-44495	NO		-44495	None			NO					0		NO					0	NO			NO
All India Institute Of Medical Sciences, Bhopal	AIIMSB/214	AIIMSB/214	shoury kourav	M	NA	NA	1	Y	8435451964	2021-10-28	2021-11-02	5	5		Y	2021-10-28	0	Both NP & OP		Negative	NO		NO		-44497	NO		-44497	None			NO					0		NO					0	NO			NO
All India Institute Of Medical Sciences, Bhopal	AIIMSB/234	AIIMSB/234	geeta bai	F	NA	NA	42	Y	7552833063	2021-11-04	2021-11-09	5	5		NA		-44504	Both NP & OP		Negative	NO		NO		0	NO		0	None			NO					0		NO					0	NO			NO
All India Institute Of Medical Sciences, Bhopal	AIIMSB/277	AIIMSB/277	MAYA	F	NA	NA	56	Y	8251896277	2021-11-13	2021-11-18	5	5	Y	N		-44513	Both NP & OP		Negative	NO		NO		0	NO		0	None			NO					0		NO					0	NO			NO
All India Institute Of Medical Sciences, Bhopal	AIIMSB/287	AIIMSB/287	GANESH	M	NA	NA	6	Y	8657664326	2021-11-18	2021-11-23	5	5	Y	NA		-44518	Both NP & OP		Negative	NO		NO		0	NO		0	Urban Primary Health Care Centre Barkheda Pathani			NO					0		NO					0	NO			NO
All India Institute Of Medical Sciences, Bhopal	AIIMSB/285	AIIMSB/285	SHOBHA	F	NA	NA	50	Y		2021-11-18	2021-11-23	5	5	Y	NA		-44518	Both NP & OP		Negative	NO		NO		0	NO		0	Urban Primary Health Care Centre Barkheda Pathani			NO					0		NO					0	NO			NO
All India Institute Of Medical Sciences, Bhopal	AIIMSB/294	AIIMSB/294	DIVYA	F	NA	NA	6	Y	7898117040	2021-11-20	2021-11-25	5	5		NA		-44520	Both NP & OP		Negative	NO		NO		0	NO		0	Urban Primary Health Care Centre Barkheda Pathani			NO					0		NO					0	NO			NO
All India Institute Of Medical Sciences, Bhopal	AIIMSB/297	AIIMSB/297	SARITA	F	NA	NA	45	Y	6232779606	2021-11-20	2021-11-25	5	5		NA		-44520	Both NP & OP		Negative	NO		NO		0	NO		0	Urban Primary Health Care Centre Barkheda Pathani			NO					0		NO					0	NO			NO
All India Institute Of Medical Sciences, Bhopal	AIIMSB/323	AIIMSB/323	RANJIT	M	N	NA	41	Y	9424002796	2021-12-01	2021-12-06	5	5		N		-44531	Both NP & OP		Negative	NO		NO		0	NO		0	None			NO					0		NO					0	NO			NO
All India Institute Of Medical Sciences, Bhopal	AIIMSB/324	AIIMSB/324	NILEM	F	N	NA	32	Y		2021-12-01	2021-12-06	5	5	Y	NA		-44531	Both NP & OP		Negative	NO		NO		0	NO		0	Urban Primary Health Care Centre Barkheda Pathani			NO					0		NO					0	NO			NO
All India Institute Of Medical Sciences, Bhopal	AIIMSB/338	AIIMSB/338	SAVITRI DEVI	F	NA	NA	40	Y	685284267	2021-12-01	2021-12-06	5	5	Y	N		-44531	Both NP & OP		Negative	NO		NO		0	NO		0	None			NO					0		NO					0	NO			NO
All India Institute Of Medical Sciences, Bhopal	AIIMSB/340	AIIMSB/340	khem lata patel	F	NA	NA	56	Y	9584390721	2021-12-01	2021-12-06	5	5		N		-44531	Both NP & OP		Negative	NO		NO		0	NO		0	None			NO					0		NO					0	NO			NO
All India Institute Of Medical Sciences, Bhopal	AIIMSB/341	AIIMSB/341	VINOD KR	M	NA	NA	64	Y	9926415365	2021-12-01	2021-12-06	5	5		Y	2021-12-01	0	Both NP & OP		Negative	NO		NO		-44531	NO		-44531	None			NO					0		NO					0	NO			NO
All India Institute Of Medical Sciences, Bhopal	AIIMSB/392	AIIMSB/392	sanker jain	M	NA	NA	19	Y	9301638165	2021-12-16	2021-12-21	5	5		Y	2021-12-17	1	Both NP & OP		Negative	NO		NO		-44547	NO		-44547	None			NO					0		NO					0	NO			NO
All India Institute Of Medical Sciences, Bhopal	AIIMSB/378	AIIMSB/378	JYOTI	F	NA	NA	16	Y		2021-12-15	2021-12-20	5	5	Y	NA		-44545	Both NP & OP		Negative	NO		NO		0	NO		0	Urban Primary Health Care Centre Barkheda Pathani			NO					0		NO					0	NO			NO
All India Institute Of Medical Sciences, Bhopal	AIIMSB/414	AIIMSB/414	anita	F	NA	NA	15	Y	9303150308	2021-12-24	2021-12-29	5	5		NA		-44554	Both NP & OP		Negative	NO		NO		0	NO		0	Urban Primary Health Care Centre Barkheda Pathani			NO					0		NO					0	NO			NO
All India Institute Of Medical Sciences, Bhopal	AIIMSB/422	AIIMSB/422	VISHAL YADAV	M	NA	NA	32	Y	9414078362	2021-12-25	2021-12-30	5	5		N		-44555	Both NP & OP		Negative	NO		NO		0	NO		0	None			NO					0		NO					0	NO			NO
All India Institute Of Medical Sciences, Bhopal	AIIMSB/22/013	AIIMSB/22/013	NEKRAM	M	NA	NA	70	Y		2021-12-30	2022-01-04	5	5		NA		-44560	Both NP & OP		Negative	NO		NO		0	NO		0	Urban Primary Health Care Centre Barkheda Pathani			NO					0		NO					0	NO			NO
All India Institute Of Medical Sciences, Bhopal	AIIMSB/22/015	AIIMSB/22/015	sheikh yasein	M	NA	NA	32	Y	7470524035	2021-12-29	2022-01-03	5	5	Y	N		-44559	Both NP & OP		Negative	NO		NO		0	NO		0	AIIMS BHOPAL			NO					0		NO					0	NO			NO
All India Institute Of Medical Sciences, Bhopal	AIIMSB/22/059	AIIMSB/22/059	JAYA SRIVASTAV	F	NA	NA	47	Y	8770264649	2022-01-13	2022-01-18	5	5	Y	NA		-44574	Both NP & OP		Positive	NO		NO		0	NO		0	PHC-Sai Baba Nagar			NO					0		NO					0	NO			NO
All India Institute Of Medical Sciences, Bhopal	AIIMSB/22/061	AIIMSB/22/061	CHATURA BAI	F	NA	NA	71	Y	7697913341	2022-01-12	2022-01-17	5	5		Y	2022-01-12	0	Both NP & OP		Negative	NO		NO		-44573	NO		-44573	All India Institute of Medical Sciences, Bhopal			NO					0		NO					0	NO			NO
All India Institute Of Medical Sciences, Bhopal	AIIMSB/22/087	AIIMSB/22/087	PHOOLA	F	NA	NA	45	Y	7693044118	2022-01-19	2022-01-24	5	5	Y	NA		-44580	Both NP & OP		Positive	NO		NO		0	NO		0	PHC-Barkheda Pathani			NO					0		NO					0	NO			NO
All India Institute Of Medical Sciences, Bhopal	AIIMSB/22/103	AIIMSB/22/103	SONAM	F	NA	NA	18	Y	8427958767	2022-01-21	2022-01-26	5	5		Y	2022-01-24	3	Both NP & OP		Positive	NO		NO		-44585	NO		-44585	All India Institute of Medical Sciences, Bhopal			NO					0		NO					0	NO			NO
All India Institute Of Medical Sciences, Bhopal	AIIMSB/22/141	AIIMSB/22/141	PRIYA	F	NA	NA	4	Y	9770514566	2022-02-02	2022-02-07	5	5		Y	2022-02-02	0	Both NP & OP		Positive	NO		NO		-44594	NO		-44594	All India Institute of Medical Sciences, Bhopal			NO					0		NO					0	NO			NO
All India Institute Of Medical Sciences, Bhopal	AIIMSB/22/163	AIIMSB/22/163	ANAYTA	F	NA	NA	7	Y	9584709948	2022-02-10	2022-02-15	5	5	Y	NA		-44602	Both NP & OP		Negative	NO		NO		0	NO		0	PHC-Barkheda Pathani			NO					0		NO					0	NO			NO
All India Institute Of Medical Sciences, Bhopal	AIIMSB/22/185	AIIMSB/22/185	ARVIND	M	NA	NA	25	Y	9144027625	2022-02-15	2022-02-20	5	5		Y	2022-02-18	3	Both NP & OP		Negative	NO		NO		-44610	NO		-44610	All India Institute of Medical Sciences, Bhopal			NO					0		NO					0	NO			NO
All India Institute Of Medical Sciences, Bhopal	AIIMSB/22/189	AIIMSB/22/189	ANIL	M	NA	NA	31	Y	9179648913	2022-02-17	2022-02-22	5	5		NA		-44609	Both NP & OP		Negative	NO		NO		0	NO		0	PHC-Barkheda Pathani			NO					0		NO					0	NO			NO
All India Institute Of Medical Sciences, Bhopal	AIIMSB/22/215	AIIMSB/22/215	basant kumar	M	NA	NA	65	Y	8770112316	2022-02-25	2022-03-02	5	5		Y	2022-02-28	3	Both NP & OP		Negative	NO		NO		-44620	NO		-44620	All India Institute of Medical Sciences, Bhopal			NO					0		NO					0	NO			NO
All India Institute Of Medical Sciences, Bhopal	AIIMSB/22/221	AIIMSB/22/221	RAKESH PATEL	M	NA	NA	43	Y	9755364018	2022-02-26	2022-03-03	5	5		Y	2022-03-03	5	Both NP & OP		Negative	NO		NO		-44623	NO		-44623	All India Institute of Medical Sciences, Bhopal			NO					0		NO					0	NO			NO
All India Institute Of Medical Sciences, Bhopal	AIIMSB/22/235	AIIMSB/22/235	ACHECHE LAL	M	NA	NA	59	Y	8992427751	2022-03-02	2022-03-07	5	5	Y	Y	2022-03-07	5	Both NP & OP		Negative	NO		NO		-44627	NO		-44627	All India Institute of Medical Sciences, Bhopal			NO					0		NO					0	NO			NO
All India Institute Of Medical Sciences, Bhopal	AIIMSB/22/253	AIIMSB/22/253	KARTIK	M	NA	NA	10	M	9644326830	2022-03-02	2022-03-07	5	5	Y	N		-44622	Both NP & OP		Negative	NO		NO		0	NO		0	All India Institute of Medical Sciences, Bhopal			NO					0		NO					0	NO			NO
All India Institute Of Medical Sciences, Bhopal	AIIMSB/22/270	AIIMSB/22/270	PRABHA JAIN	F	NA	NA	53	Y	9111461011	2022-03-09	2022-03-14	5	5	Y	NA			Both NP & OP		Negative	NO		NO		-44632	NO		-44632	All India Institute of Medical Sciences, Bhopal			NO					0		NO					0	NO			NO
All India Institute Of Medical Sciences, Bhopal	AIIMSB/22/277	AIIMSB/22/277	KUSH SHARMA	M	NA	NA	3	M	7900921838	2022-03-10	2022-03-15	5	5	Y	N		-44630	Both NP & OP		Negative	NO		NO		0	NO		0	All India Institute of Medical Sciences, Bhopal			NO					0		NO					0	NO			NO
All India Institute Of Medical Sciences, Bhopal	AIIMSB/22/284	AIIMSB/22/284	DILIP KUMAR	M	NA	NA	32	Y	9074101574	2022-03-15	2022-03-20	5	5	Y	N		-44635	Both NP & OP		Negative	NO		NO		0	NO		0	All India Institute of Medical Sciences, Bhopal			NO					0		NO					0	NO			NO
All India Institute Of Medical Sciences, Bhopal	AIIMSB/22/292	AIIMSB/22/292	SAMAR SINGH	M	NA	NA	3	Y	8717967264	2022-03-16	2022-03-21	5	5		Y	2022-03-21	5	Both NP & OP		Negative	NO		NO		-44641	NO		-44641	All India Institute of Medical Sciences, Bhopal			NO					0		NO					0	NO			NO
All India Institute Of Medical Sciences, Bhopal	AIIMSB/22/294	AIIMSB/22/294	tanya	F	NA	NA	2	Y	6265768118	2022-03-23	2022-03-28	5	5		Y	2022-03-26	3	Both NP & OP		Negative	NO		NO		-44646	NO		-44646	All India Institute of Medical Sciences, Bhopal			NO					0		NO					0	NO			NO
All India Institute Of Medical Sciences, Bhopal	AIIMSB/22/315	AIIMSB/22/315	Rudransh	M	NA	NA	6	M	6204850781	2022-04-13	2022-04-18	5	5	Y	Y	2022-04-16	3	Both NP & OP		Negative	NO		NO		-44667	NO		-44667	All India Institute of Medical Sciences, Bhopal			NO					0		NO					0	NO			NO
All India Institute Of Medical Sciences, Bhopal	AIIMSB/22/318	AIIMSB/22/318	ROSHAN MALWIYA	M	NA	NA	12	Y	8982170599	2022-04-17	2022-04-22	5	5	Y	NA		-44668	Both NP & OP		Negative	NO		NO		0	NO		0	PHC-Barkheda Pathani			NO					0		NO					0	NO			NO
All India Institute Of Medical Sciences, Bhopal	AIIMSB/22/322	AIIMSB/22/322	MANJU	F	NA	NA	52	Y	748134001	2022-04-20	2022-04-25	5	5		NA		-44671	Both NP & OP		Negative	NO		NO		0	NO		0	PHC-Barkheda Pathani			NO					0		NO					0	NO			NO
All India Institute Of Medical Sciences, Bhopal	AIIMSB/72	AIIMSB/72	nishita yadav	F	NA	NA	20	Y	7723803811	2021-09-19	2021-09-25	6	6		NA		-44458	Both NP & OP		Negative	NO		NO		0	NO		0	Urban Primary Health Care Centre Barkheda Pathani			NO					0		NO					0	NO			NO
All India Institute Of Medical Sciences, Bhopal	AIIMSB/75	AIIMSB/75	shamsher azam	M	NA	NA	54	Y	9203861510	2021-09-19	2021-09-25	6	6	Y	NA		-44458	Both NP & OP		Negative	NO		NO		0	NO		0	Urban Primary Health Care Centre Barkheda Pathani			NO					0		NO					0	NO			NO
All India Institute Of Medical Sciences, Bhopal	AIIMSB/93	AIIMSB/93	ritika	F	NA	NA	16	Y	9713692416	2021-09-23	2021-09-29	6	6		NA		-44462	Both NP & OP		Positive	NO		NO		0	NO		0	Urban Primary Health Care Centre Barkheda Pathani			NO					0		NO					0	NO			NO
All India Institute Of Medical Sciences, Bhopal	AIIMSB/155	AIIMSB/155	adarsh	M	NA	NA	19	Y	9584890707	2021-10-14	2021-10-20	6	6	Y	N		-44483	Both NP & OP		Negative	NO		NO		0	NO		0	None			NO					0		NO					0	NO			NO
All India Institute Of Medical Sciences, Bhopal	AIIMSB/163	AIIMSB/163	rashmi sahu	F	NA	NA	28	Y	9630935870	2021-10-15	2021-10-21	6	6	Y	Y	2021-10-21	6	Both NP & OP		Negative	NO		NO		-44490	NO		-44490	None			NO					0		NO					0	NO			NO
All India Institute Of Medical Sciences, Bhopal	AIIMSB/166	AIIMSB/166	neelam vishwakarma	F	NA	NA	25	Y	8889943758	2021-10-16	2021-10-22	6	6	Y	NA		-44485	Both NP & OP		Negative	NO		NO		0	NO		0	Urban Primary Health Care Centre Barkheda Pathani			NO					0		NO					0	NO			NO
All India Institute Of Medical Sciences, Bhopal	AIIMSB/174	AIIMSB/174	roshan kumar	M	NA	NA	28	Y		2021-10-16	2021-10-22	6	6	Y	N		-44485	Both NP & OP		Negative	NO		NO		0	NO		0	None			NO					0		NO					0	NO			NO
All India Institute Of Medical Sciences, Bhopal	AIIMSB/177	AIIMSB/177	naval malviya	M	NA	NA	40	Y	9162685399	2021-10-19	2021-10-25	6	6		NA		-44488	Both NP & OP		Negative	NO		NO		0	NO		0	Urban Primary Health Care Centre Barkheda Pathani			NO					0		NO					0	NO			NO
All India Institute Of Medical Sciences, Bhopal	AIIMSB/192	AIIMSB/192	nirmala wase	F	NA	NA	71	Y	9406540438	2021-10-20	2021-10-26	6	6		Y	2021-10-25	5	Both NP & OP		Negative	NO		NO		-44494	NO		-44494	None			NO					0		NO					0	NO			NO
All India Institute Of Medical Sciences, Bhopal	AIIMSB/265	AIIMSB/265	ARCHANA SRIVASTAV	F	NA	NA	56	Y	9752568589	2021-11-11	2021-11-17	6	6	Y	NA		-44511	Both NP & OP		Negative	NO		NO		0	NO		0	None			NO					0		NO					0	NO			NO
All India Institute Of Medical Sciences, Bhopal	AIIMSB/350	AIIMSB/350	santosh mishra	M	NA	NA	57	Y	9229657801	2021-12-04	2021-12-10	6	6		N		-44534	Both NP & OP		Negative	NO		NO		0	NO		0	None			NO					0		NO					0	NO			NO
All India Institute Of Medical Sciences, Bhopal	AIIMSB/385	AIIMSB/385	muskan	F	NA	NA	13	Y	9302161787	2021-12-15	2021-12-21	6	6		NA		-44545	Both NP & OP		Negative	NO		NO		0	NO		0	Urban Primary Health Care Centre Barkheda Pathani			NO					0		NO					0	NO			NO
All India Institute Of Medical Sciences, Bhopal	AIIMSB/387	AIIMSB/387	ramanuj	M	NA	NA	50	Y	7489484790	2021-12-15	2021-12-21	6	6		NA		-44545	Both NP & OP		Negative	NO		NO		0	NO		0	Urban Primary Health Care Centre Barkheda Pathani			NO					0		NO					0	NO			NO
All India Institute Of Medical Sciences, Bhopal	AIIMSB/389	AIIMSB/389	deva chaudhary	M	NA	NA	10	Y		2021-12-15	2021-12-21	6	6	Y	NA		-44545	Both NP & OP		Negative	NO		NO		0	NO		0	Urban Primary Health Care Centre Barkheda Pathani			NO					0		NO					0	NO			NO
All India Institute Of Medical Sciences, Bhopal	AIIMSB/419	AIIMSB/419	KISMATI	F	NA	NA	33	Y	5860274125	2021-12-24	2021-12-30	6	6		NA		-44554	Both NP & OP		Negative	NO		NO		0	NO		0	Urban Primary Health Care Centre Barkheda Pathani			NO					0		NO					0	NO			NO
All India Institute Of Medical Sciences, Bhopal	AIIMSB/22/004	AIIMSB/22/004	FIZA	F	NA	NA	18	Y	9340046813	2021-12-28	2022-01-03	6	6	Y	NA		-44558	Both NP & OP		Negative	NO		NO		0	NO		0	PHC- Sai Baba Nagar			NO					0		NO					0	NO			NO
All India Institute Of Medical Sciences, Bhopal	AIIMSB/22/039	AIIMSB/22/039	HEENA CR	F	NA	NA	30	Y	9562686251	2022-01-05	2022-01-11	6	6		N		-44566	Both NP & OP		Negative	NO		NO		0	NO		0	All India Institute of Medical Sciences, Bhopal			NO					0		NO					0	NO			NO
All India Institute Of Medical Sciences, Bhopal	AIIMSB/22/177	AIIMSB/22/177	PREM	M	NA	NA	68	Y	8436240229	2022-02-10	2022-02-16	6	6	Y	Y	2022-02-13	3	Both NP & OP		Negative	NO		NO		-44605	NO		-44605	All India Institute of Medical Sciences, Bhopal			NO					0		NO					0	NO			NO
All India Institute Of Medical Sciences, Bhopal	AIIMSB/22/170	AIIMSB/22/170	ADHYA	F	NA	NA	6	M		2022-02-04	2022-02-10	6	6		N		-44596	Both NP & OP		Negative	NO		NO		0	NO		0	All India Institute of Medical Sciences, Bhopal			NO					0		NO					0	NO			NO
All India Institute Of Medical Sciences, Bhopal	AIIMSB/22/225	AIIMSB/22/225	RAJENDRA KUMAR	M	NA	NA	40	Y	6263457946	2022-02-24	2022-03-02	6	6		Y	2022-02-26	2	Both NP & OP		Negative	NO		NO		-44618	NO		-44618	All India Institute of Medical Sciences, Bhopal			NO					0		NO					0	NO			NO
All India Institute Of Medical Sciences, Bhopal	AIIMSB/22/237	AIIMSB/22/237	BHIR CHAUHAN	F	NA	NA	54	Y	8765312133	2022-03-01	2022-03-07	6	6	Y	Y	2022-03-03	2	Both NP & OP		Negative	NO		NO		-44623	NO		-44623	All India Institute of Medical Sciences, Bhopal			NO					0		NO					0	NO			NO
All India Institute Of Medical Sciences, Bhopal	AIIMSB/22/286	AIIMSB/22/286	AISHA ALI	F	NA	NA	NA	NA	9755226460	2022-03-16	2022-03-22	6	6	Y	NA			Both NP & OP		Negative	NO		NO		-44637	NO		-44637	All India Institute of Medical Sciences, Bhopal			NO					0		NO					0	NO			NO
All India Institute Of Medical Sciences, Bhopal	AIIMSB/22/290	AIIMSB/22/290	MANOJ VERMA	M	NA	NA	3.9	Y	9479700968	2022-03-16	2022-03-22	6	6	Y	Y	2022-03-22	6	Both NP & OP		Negative	NO		NO		-44642	NO		-44642	All India Institute of Medical Sciences, Bhopal			NO					0		NO					0	NO			NO
All India Institute Of Medical Sciences, Bhopal	AIIMSB/22/295	AIIMSB/22/295	PUSHPA	F	NA	NA	56	Y	7389547080	2022-03-21	2022-03-27	6	6	Y	Y	2022-03-24	3	Both NP & OP		Negative	NO		NO		-44644	NO		-44644	All India Institute of Medical Sciences, Bhopal			NO					0		NO					0	NO			NO
All India Institute Of Medical Sciences, Bhopal	AIIMSB/22/299	AIIMSB/22/299	RITESH KUMAR	M	NA	NA	34	Y	7795101586	2022-03-23	2022-03-29	6	6	Y	N		-44643	Both NP & OP		Negative	NO		NO		0	NO		0	All India Institute of Medical Sciences, Bhopal			NO					0		NO					0	NO			NO
All India Institute Of Medical Sciences, Bhopal	AIIMSB/22/311	AIIMSB/22/311	KHUSHBOO	F	NA	NA	1	Y	7566290586	2022-04-07	2022-04-13	6	6		NA		-44658	Both NP & OP		Negative	NO		NO		0	NO		0	PHC-Barkheda Pathani			NO					0		NO					0	NO			NO
All India Institute Of Medical Sciences, Bhopal	AIIMSB/22/323	AIIMSB/22/323	MANASVI RATHOD	F	NA	NA	3	Y	9340107328	2022-04-20	2022-04-26	6	6	Y	Y	2022-04-25	5	Both NP & OP		Negative	NO		NO		-44676	NO		-44676	All India Institute of Medical Sciences, Bhopal			NO					0		NO					0	NO			NO
All India Institute Of Medical Sciences, Bhopal	AIIMSB/56	AIIMSB/56	sushila bai	F	N	NA	60	Y	6232788546	2021-09-13	2021-09-20	7	7	Y	NA		-44452	Throat swab		Negative	NO		NO		0	NO		0	Urban Primary Health Care Centre Barkheda Pathani			NO					0		NO					0	NO			NO
All India Institute Of Medical Sciences, Bhopal	AIIMSB/78	AIIMSB/78	sumitra vishwakarma	F	NA	NA	55	Y		2021-09-20	2021-09-27	7	7		NA		-44459	Both NP & OP		Negative	NO		NO		0	NO		0	Urban Primary Health Care Centre Barkheda Pathani			NO					0		NO					0	NO			NO
All India Institute Of Medical Sciences, Bhopal	AIIMSB/82	AIIMSB/82	samriddhi	F	N	NA	23	Y	7089619949	2021-09-20	2021-09-27	7	7	Y	N		-44459	Both NP & OP		Negative	NO		NO		0	NO		0	None			NO					0		NO					0	NO			NO
All India Institute Of Medical Sciences, Bhopal	AIIMSB/136	AIIMSB/136	mana prasad sahu	M	NA	NA	52	Y	9826283649	2021-10-05	2021-10-12	7	7	Y	NA		-44474	Both NP & OP		Negative	NO		NO		0	NO		0	Urban Primary Health Care Centre Barkheda Pathani			NO					0		NO					0	NO			NO
All India Institute Of Medical Sciences, Bhopal	AIIMSB/149	AIIMSB/149	poonam	F	NA	NA	30	Y		2021-10-09	2021-10-16	7	7	Y	NA		-44478	Both NP & OP		Negative	NO		NO		0	NO		0	Urban Primary Health Care Centre Barkheda Pathani			NO					0		NO					0	NO			NO
All India Institute Of Medical Sciences, Bhopal	AIIMSB/193	AIIMSB/193	choteram	M	NA	NA	80	Y	7389044724	2021-10-20	2021-10-27	7	7		NA		-44489	Both NP & OP		Negative	NO		NO		0	NO		0	Urban Primary Health Care Centre Barkheda Pathani			NO					0		NO					0	NO			NO
All India Institute Of Medical Sciences, Bhopal	AIIMSB/199	AIIMSB/199	girija shankar	F	NA	NA	NA	NA		2021-10-20	2021-10-27	7	7	Y	Y	2021-10-21	1	Both NP & OP		Negative	NO		NO		-44490	NO		-44490	None			NO					0		NO					0	NO			NO
All India Institute Of Medical Sciences, Bhopal	AIIMSB/209	AIIMSB/209	basant khamora	M	NA	NA	42	Y	7869096757	2021-10-25	2021-11-01	7	7		Y	2021-10-26	1	Both NP & OP		Negative	NO		NO		-44495	NO		-44495	None			NO					0		NO					0	NO			NO
All India Institute Of Medical Sciences, Bhopal	AIIMSB/220	AIIMSB/220	vaibhav sharma	M	NA	NA	17	Y	7987638879	2021-10-27	2021-11-03	7	7	Y	NA		-44496	Both NP & OP		Negative	NO		NO		0	NO		0	Urban Primary Health Care Centre Barkheda Pathani			NO					0		NO					0	NO			NO
All India Institute Of Medical Sciences, Bhopal	AIIMSB/223	AIIMSB/223	narmada prasad	M	NA	NA	52	Y	9111968920	2021-11-01	2021-11-08	7	7		NA		-44501	Both NP & OP		Negative	NO		NO		0	NO		0	Urban Primary Health Care Centre Barkheda Pathani			NO					0		NO					0	NO			NO
All India Institute Of Medical Sciences, Bhopal	AIIMSB/237	AIIMSB/237	pushpa sharma	F	NA	NA	68	Y	7000039850	2021-11-03	2021-11-10	7	7		Y	2021-11-09	6	Both NP & OP		Negative	NO		NO		-44509	NO		-44509	None			NO					0		NO					0	NO			NO
All India Institute Of Medical Sciences, Bhopal	AIIMSB/256	AIIMSB/256	IBRAHIM	M	NA	NA	1	Y		2021-11-09	2021-11-16	7	7	Y	NA		-44509	Both NP & OP		Negative	NO		NO		0	NO		0	Urban Primary Health Care Centre Barkheda Pathani			NO					0		NO					0	NO			NO
All India Institute Of Medical Sciences, Bhopal	AIIMSB/268	AIIMSB/268	SANJAY	M	NA	NA	32	Y	6263687112	2021-11-09	2021-11-16	7	7	Y	N		-44509	Both NP & OP		Negative	NO		NO		0	NO		0	None			NO					0		NO					0	NO			NO
All India Institute Of Medical Sciences, Bhopal	AIIMSB/279	AIIMSB/279	sanyukta	F	NA	NA	17	Y	7303077872	2021-11-14	2021-11-21	7	7	Y	N		-44514	Both NP & OP		Negative	NO		NO		0	NO		0	None			NO					0		NO					0	NO			NO
All India Institute Of Medical Sciences, Bhopal	AIIMSB/291	AIIMSB/291	MOTILAL	M	NA	NA	70	Y		2021-11-18	2021-11-25	7	7		NA		-44518	Both NP & OP		Negative	NO		NO		0	NO		0	Urban Primary Health Care Centre Barkheda Pathani			NO					0		NO					0	NO			NO
All India Institute Of Medical Sciences, Bhopal	AIIMSB/312	AIIMSB/312	BULLA BAI	F	NA	NA	25	Y	8717957813	2021-11-25	2021-12-02	7	7		NA		-44525	Both NP & OP		Negative	NO		NO		0	NO		0	CHC-GAUHARGANJ			NO					0		NO					0	NO			NO
All India Institute Of Medical Sciences, Bhopal	AIIMSB/362	AIIMSB/362	manish	M	NA	NA	1	Y	704999340	2021-12-07	2021-12-14	7	7		NA		-44537	Both NP & OP		Negative	NO		NO		0	NO		0	Urban Primary Health Care Centre Barkheda Pathani			NO					0		NO					0	NO			NO
All India Institute Of Medical Sciences, Bhopal	AIIMSB/404	AIIMSB/404	TARUN	M	N	NA	4	Y		2021-12-21	2021-12-28	7	7		NA		-44551	Both NP & OP		Negative	NO		NO		0	NO		0	Urban Primary Health Care Centre Barkheda Pathani			NO					0		NO					0	NO			NO
All India Institute Of Medical Sciences, Bhopal	AIIMSB/22/045	AIIMSB/22/045	BHARATH	M	NA	NA	64	Y	9669015932	2022-01-06	2022-01-13	7	7		NA		-44567	Both NP & OP		Negative	NO		NO		0	NO		0	PHC-Barkheda Pathani			NO					0		NO					0	NO			NO
All India Institute Of Medical Sciences, Bhopal	aiimsb/22/069	aiimsb/22/069	pushpa	F	NA	NA	55	Y	7693044118	2022-01-13	2022-01-20	7	7		NA		-44574	Both NP & OP		Negative	NO		NO		0	NO		0	PHC-Barkheda Pathani			NO					0		NO					0	NO			NO
All India Institute Of Medical Sciences, Bhopal	AIIMSB/22/120	AIIMSB/22/120	arti	F	NA	NA	25	Y	8889060113	2022-01-26	2022-02-02	7	7	Y	NA		-44587	Both NP & OP		Negative	NO		NO		0	NO		0	PHC-Barkheda Pathani			NO					0		NO					0	NO			NO
All India Institute Of Medical Sciences, Bhopal	AIIMSB/22/214	AIIMSB/22/214	ASHA	F	NA	NA	55	Y	9893846545	2022-02-22	2022-03-01	7	7		Y	2022-02-24	2	Both NP & OP		Negative	NO		NO		-44616	NO		-44616	All India Institute of Medical Sciences, Bhopal			NO					0		NO					0	NO			NO
All India Institute Of Medical Sciences, Bhopal	AIIMSB/22/260	AIIMSB/22/260	Anadi agrawal	F	NA	NA	1	Y		2022-03-07	2022-03-14	7	7	Y	N		-44627	Both NP & OP		Negative	NO		NO		0	NO		0	None			NO					0		NO					0	NO			NO
All India Institute Of Medical Sciences, Bhopal	AIIMSB/22/278	AIIMSB/22/278	PRIYA VERMA	F	NA	NA	1	Y	7089938525	2022-03-08	2022-03-15	7	7	Y	N		-44628	Both NP & OP		Negative	NO		NO		0	NO		0	All India Institute of Medical Sciences, Bhopal			NO					0		NO					0	NO			NO
All India Institute Of Medical Sciences, Bhopal	AIIMSB/22/274	AIIMSB/22/274	JANHAVI MISHRA	F	NA	NA	1	Y	9981563429	2022-03-09	2022-03-16	7	7	Y	N		-44629	Both NP & OP		Negative	NO		NO		0	NO		0	All India Institute of Medical Sciences, Bhopal			NO					0		NO					0	NO			NO
All India Institute Of Medical Sciences, Bhopal	AIIMSB/22/282	AIIMSB/22/282	AISHA ALI	F	NA	NA	16	Y		2022-03-15	2022-03-22	7	7	Y	Y	2022-03-17	2	Both NP & OP		Negative	NO		NO		-44637	NO		-44637	All India Institute of Medical Sciences, Bhopal			NO					0		NO					0	NO			NO
All India Institute Of Medical Sciences, Bhopal	AIIMSB/22/301	AIIMSB/22/301	Harsh	M	NA	NA	10	M		2022-03-28	2022-04-04	7	7	Y	Y	2022-04-03	6	Both NP & OP		Negative	NO		NO		-44654	NO		-44654	All India Institute of Medical Sciences, Bhopal			NO					0		NO					0	NO			NO
All India Institute Of Medical Sciences, Bhopal	AIIMSB/10	AIIMSB/10	harshita vadhani	F	N	NA	31	Y	9022059922	2021-08-13	2021-08-21	8	8	Y	Y	2021-08-20	7	Throat swab		Negative	NO		NO		-44428	NO		-44428	None		AIIMS,Bhopal	NO					0		NO					0	NO			NO
All India Institute Of Medical Sciences, Bhopal	AIIMSB/17	AIIMSB/17	madhuri	F	N	NA	20	Y	9685297416	2021-08-16	2021-08-24	8	8		Y	2021-08-17	1	Throat swab		Negative	NO		NO		-44425	NO		-44425	None		AIIMS, Bhopal	NO					0		NO					0	NO			NO
All India Institute Of Medical Sciences, Bhopal	AIIMSB/21	AIIMSB/21	budhh pratap	M	NA	NA	26	Y	8770066141	2021-08-20	2021-08-28	8	8		N		-44428	Throat swab		Negative	NO		NO		0	NO		0	None			NO					0		NO					0	NO			NO
All India Institute Of Medical Sciences, Bhopal	AIIMSB/191	AIIMSB/191	lad singh	M	NA	NA	53	Y		2021-10-18	2021-10-26	8	8	Y	Y	2021-10-25	7	Both NP & OP		Negative	NO		NO		-44494	NO		-44494	None			NO					0		NO					0	NO			NO
All India Institute Of Medical Sciences, Bhopal	AIIMSB/22/053	AIIMSB/22/053	neha	F	NA	NA	25	Y	9109183706	2022-01-08	2022-01-16	8	8	Y	Y	2022-01-10	2	Both NP & OP		Negative	NO		NO		-44571	NO		-44571	All India Institute of Medical Sciences, Bhopal			NO					0		NO					0	NO			NO
All India Institute Of Medical Sciences, Bhopal	aiimsb/22/070	aiimsb/22/070	rudra	M	NA	NA	6	Y	7693044118	2022-01-12	2022-01-20	8	8		NA		-44573	Both NP & OP		Negative	NO		NO		0	NO		0	PHC-Barkheda Pathani			NO					0		NO					0	NO			NO
All India Institute Of Medical Sciences, Bhopal	AIIMSB/22/088	AIIMSB/22/088	GOVIND	M	NA	NA	34	Y	9284524496	2022-01-16	2022-01-24	8	8		NA		-44577	Both NP & OP		Negative	NO		NO		0	NO		0	PHC-Sai Baba Nagar			NO					0		NO					0	NO			NO
All India Institute Of Medical Sciences, Bhopal	AIIMSB/22/108	AIIMSB/22/108	SANJANA	F	NA	NA	21	Y	7772019440	2022-01-23	2022-01-31	8	8	Y	NA		-44584	Both NP & OP		Negative	NO		NO		0	NO		0	PHC-Barkheda Pathani			NO					0		NO					0	NO			NO
All India Institute Of Medical Sciences, Bhopal	AIIMSB/22/128	AIIMSB/22/128	ANSH TRIPAHI	M	NA	NA	5	Y	6260905659	2022-01-23	2022-01-31	8	8	Y	N		-44584	Both NP & OP		Negative	NO		NO		0	NO		0	All India Institute of Medical Sciences, Bhopal			NO					0		NO					0	NO			NO
All India Institute Of Medical Sciences, Bhopal	AIIMSB/22/190	AIIMSB/22/190	NIDA ANSARI	F	NA	NA	30	Y	9644417909	2022-02-13	2022-02-21	8	8		Y	2022-02-18	5	Both NP & OP		Negative	NO		NO		-44610	NO		-44610	All India Institute of Medical Sciences, Bhopal			NO					0		NO					0	NO			NO
All India Institute Of Medical Sciences, Bhopal	AIIMSB/22/183	AIIMSB/22/183	ISHRARA	F	NA	NA	35	Y	7987586722	2022-02-13	2022-02-21	8	8	Y	NA		-44605	Both NP & OP		Negative	NO		NO		0	NO		0	PHC-Barkheda Pathani			NO					0		NO					0	NO			NO
All India Institute Of Medical Sciences, Bhopal	AIIMSB/22/261	AIIMSB/22/261	Bhavneesh	M	NA	NA	4	Y	9713275210	2022-03-06	2022-03-14	8	8	Y	N		-44626	Both NP & OP		Negative	NO		NO		0	NO		0	None			NO					0		NO					0	NO			NO
All India Institute Of Medical Sciences, Bhopal	AIIMSB/22/280	AIIMSB/22/280	DOLI SAHU	F	NA	NA	2	Y		2022-03-15	2022-03-23	8	8	Y	NA		-44635	Both NP & OP		Negative	NO		NO		0	NO		0	PHC-Barkheda Pathani			NO					0		NO					0	NO			NO
All India Institute Of Medical Sciences, Bhopal	AIIMSB/22/288	AIIMSB/22/288	AADHYA	F	NA	NA	3	M	9691942768	2022-03-15	2022-03-23	8	8		Y	2022-03-17	2	Both NP & OP		Negative	NO		NO		-44637	NO		-44637	All India Institute of Medical Sciences, Bhopal			NO					0		NO					0	NO			NO
All India Institute Of Medical Sciences, Bhopal	AIIMSB/22/296	AIIMSB/22/296	ABDUL HASEEB	M	NA	NA	70	Y	9993953091	2022-03-20	2022-03-28	8	8		Y	2022-03-28	8	Both NP & OP		Negative	NO		NO		-44648	NO		-44648	All India Institute of Medical Sciences, Bhopal			NO					0		NO					0	NO			NO
All India Institute Of Medical Sciences, Bhopal	AIIMSB/22/329	AIIMSB/22/329	ANURAG GARGAR	M	NA	NA	1.6	Y		2022-04-20	2022-04-28	8	8	Y	Y	2022-04-26	6	Both NP & OP		Negative	NO		NO		-44677	NO		-44677	All India Institute of Medical Sciences, Bhopal			NO					0		NO					0	NO			NO
All India Institute Of Medical Sciences, Bhopal	AIIMSB/274	AIIMSB/274	KARMA	M	NA	NA	70	Y	7489662667	2021-11-10	2021-11-19	9	9		Y	2021-11-18	8	Both NP & OP		Negative	NO		NO		-44518	NO		-44518	None			NO					0		NO					0	NO			NO
All India Institute Of Medical Sciences, Bhopal	AIIMSB/321	AIIMSB/321	DHRUV	M	NA	NA	17	Y	7471169491	2021-11-25	2021-12-04	9	9	Y	NA		-44525	Both NP & OP		Negative	NO		NO		0	NO		0	Urban Primary Health Care Centre Barkheda Pathani			NO					0		NO					0	NO			NO
All India Institute Of Medical Sciences, Bhopal	AIIMSB/349	AIIMSB/349	lalita	F	NA	NA	39	Y	589974525	2021-12-01	2021-12-10	9	9	Y	Y	2021-12-02	1	Both NP & OP		Negative	NO		NO		-44532	NO		-44532	None			NO					0		NO					0	NO			NO
All India Institute Of Medical Sciences, Bhopal	AIIMSB/412	AIIMSB/412	RAJKUMARI	F	NA	NA	45	Y	9713217787	2021-12-20	2021-12-29	9	9		NA		-44550	Both NP & OP		Negative	NO		NO		0	NO		0	Urban Primary Health Care Centre Barkheda Pathani			NO					0		NO					0	NO			NO
All India Institute Of Medical Sciences, Bhopal	AIIMSB/22/040	AIIMSB/22/040	PHOOLA BAI	F	NA	NA	43	Y	8435847679	2022-01-01	2022-01-10	9	9		Y	2022-01-10	9	Both NP & OP		Negative	NO		NO		-44571	NO		-44571	All India Institute of Medical Sciences, Bhopal			NO					0		NO					0	NO			NO
All India Institute Of Medical Sciences, Bhopal	AIIMSB/22/060	AIIMSB/22/060	SENESH MAEPANI	M	NA	NA	70	Y	9407268859	2022-01-08	2022-01-17	9	9		Y	2022-01-11	3	Both NP & OP		Negative	NO		NO		-44572	NO		-44572	All India Institute of Medical Sciences, Bhopal			NO					0		NO					0	NO			NO
All India Institute Of Medical Sciences, Bhopal	AIIMSB/22/084	AIIMSB/22/084	ARIF	M	NA	NA	50	Y	7000119735	2022-01-15	2022-01-24	9	9		NA		-44576	Both NP & OP		Negative	NO		NO		0	NO		0	PHC-Barkheda Pathani			NO					0		NO					0	NO			NO
All India Institute Of Medical Sciences, Bhopal	AIIMSB/22/178	AIIMSB/22/178	SUDHA PATEL	F	NA	NA	25	Y	7987507052	2022-02-08	2022-02-17	9	9	Y	Y	2022-02-09	1	Both NP & OP		Negative	NO		NO		-44601	NO		-44601	All India Institute of Medical Sciences, Bhopal			NO					0		NO					0	NO			NO
All India Institute Of Medical Sciences, Bhopal	AIIMSB/22/192	AIIMSB/22/192	NIKKI YADAV	M	NA	NA	8	Y	7389632945	2022-02-13	2022-02-22	9	9		Y	2022-02-14	1	Both NP & OP		Negative	NO		NO		-44606	NO		-44606	All India Institute of Medical Sciences, Bhopal			NO					0		NO					0	NO			NO
All India Institute Of Medical Sciences, Bhopal	AIIMSB/22/209	AIIMSB/22/209	DEEPIKA SONI	F	NA	NA	10	M	8827969122	2022-02-20	2022-03-01	9	9	Y	Y	2022-02-21	1	Both NP & OP		Negative	NO		NO		-44613	NO		-44613	All India Institute of Medical Sciences, Bhopal			NO					0		NO					0	NO			NO
All India Institute Of Medical Sciences, Bhopal	AIIMSB/22/262	AIIMSB/22/262	Vihan kumar	M	NA	NA	1	Y	8130684522	2022-03-05	2022-03-14	9	9	Y	N		-44625	Both NP & OP		Negative	NO		NO		0	NO		0	None			NO					0		NO					0	NO			NO
All India Institute Of Medical Sciences, Bhopal	AIIMSB/22/285	AIIMSB/22/285	SAKSHI JAIN	F	NA	NA	16	Y	9893680861	2022-03-12	2022-03-21	9	9		Y	2022-03-12	0	Both NP & OP		Negative	NO		NO		-44632	NO		-44632	All India Institute of Medical Sciences, Bhopal			NO					0		NO					0	NO			NO
All India Institute Of Medical Sciences, Bhopal	AIIMSB/22/312	AIIMSB/22/312	yash	M	NA	NA	1	Y		2022-04-03	2022-04-12	9	9	Y	Y	2022-04-07	4	Both NP & OP		Negative	NO		NO		-44658	NO		-44658	All India Institute of Medical Sciences, Bhopal			NO					0		NO					0	NO			NO
All India Institute Of Medical Sciences, Bhopal	AIIMSB/52	AIIMSB/52	mohan	M	NA	NA	9	Y	8962606679	2021-09-10	2021-09-20	10	10		NA		-44449	Throat swab		Negative	NO		NO		0	NO		0	Urban Primary Health Care Centre Barkheda Pathani			NO					0		NO					0	NO			NO
All India Institute Of Medical Sciences, Bhopal	AIIMSB/134	AIIMSB/134	rameshwar meena	M	NA	NA	60	Y	9926022616	2021-10-01	2021-10-11	10	10		Y	2021-10-02	1	Both NP & OP		Negative	NO		NO		-44471	NO		-44471	None			NO					0		NO					0	NO			NO
All India Institute Of Medical Sciences, Bhopal	AIIMSB/157	AIIMSB/157	pooja yadav	F	NA	NA	20	Y	8814518293	2021-10-10	2021-10-20	10	10	Y	Y	2021-10-13	3	Both NP & OP		Positive	NO		NO		-44482	NO		-44482	None			NO					0		NO					0	NO			NO
All India Institute Of Medical Sciences, Bhopal	AIIMSB/248	AIIMSB/248	yashveer singh	M	NA	NA	15	Y	9109583744	2021-11-04	2021-11-14	10	10	Y	N		-44504	Both NP & OP		Negative	NO		NO		0	NO		0	None			NO					0		NO					0	NO			NO
All India Institute Of Medical Sciences, Bhopal	AIIMSB/255	AIIMSB/255	SHYAM	M	NA	NA	28	Y	8982464509	2021-11-06	2021-11-16	10	10	Y	NA		-44506	Both NP & OP		Negative	NO		NO		0	NO		0	Urban Primary Health Care Centre Barkheda Pathani			NO					0		NO					0	NO			NO
All India Institute Of Medical Sciences, Bhopal	AIIMSB/266	AIIMSB/266	BHAIYALAL	M	NA	NA	66	Y	7354136150	2021-11-06	2021-11-16	10	10	Y	N		-44506	Both NP & OP		Negative	NO		NO		0	NO		0	None			NO					0		NO					0	NO			NO
All India Institute Of Medical Sciences, Bhopal	AIIMSB/271	AIIMSB/271	NANNI	F	NA	NA	70	Y		2021-11-08	2021-11-18	10	10	Y	NA		-44508	Both NP & OP		Negative	NO		NO		0	NO		0	Urban Primary Health Care Centre Barkheda Pathani			NO					0		NO					0	NO			NO
All India Institute Of Medical Sciences, Bhopal	AIIMSB/272	AIIMSB/272	NANNI	F	NA	NA	70	Y		2021-11-08	2021-11-18	10	10	Y	NA		-44508	Both NP & OP		Negative	NO		NO		0	NO		0	Urban Primary Health Care Centre Barkheda Pathani			NO					0		NO					0	NO			NO
All India Institute Of Medical Sciences, Bhopal	AIIMSB/383	AIIMSB/383	jamvati	F	NA	NA	56	Y	9425686207	2021-12-10	2021-12-20	10	10		N			Both NP & OP		Negative	NO		NO		-44544	NO		-44544	None			NO					0		NO					0	NO			NO
All India Institute Of Medical Sciences, Bhopal	AIIMSB/410	AIIMSB/410	anu	F	NA	NA	NA	NA		2021-12-19	2021-12-29	10	10	Y	NA		-44549	Both NP & OP		Negative	NO		NO		0	NO		0	Urban Primary Health Care Centre Barkheda Pathani			NO					0		NO					0	NO			NO
All India Institute Of Medical Sciences, Bhopal	AIIMSB/22/106	AIIMSB/22/106	RIYANSH	M	NA	NA	5	M	9039987894	2022-01-20	2022-01-30	10	10		Y	2022-01-21	1	Both NP & OP		Negative	NO		NO		-44582	NO		-44582	All India Institute of Medical Sciences, Bhopal			NO					0		NO					0	NO			NO
All India Institute Of Medical Sciences, Bhopal	AIIMSB/22/123	AIIMSB/22/123	HARSHITA	F	NA	NA	13	Y	7898306110	2022-01-23	2022-02-02	10	10		NA		-44584	Both NP & OP		Positive	NO		NO		0	NO		0	PHC-Barkheda Pathani			NO					0		NO					0	NO			NO
All India Institute Of Medical Sciences, Bhopal	AIIMSB/22/138	AIIMSB/22/138	RAMESH BABU	M	NA	NA	75	Y	9131245295	2022-01-28	2022-02-07	10	10		Y	2022-01-29	1	Both NP & OP		Positive	NO		NO		-44590	NO		-44590	All India Institute of Medical Sciences, Bhopal			NO					0		NO					0	NO			NO
All India Institute Of Medical Sciences, Bhopal	AIIMSB/198	AIIMSB/198	anil bele	M	NA	NA	49	Y	8629995623	2021-10-16	2021-10-27	11	11		Y	2021-10-25	9	Both NP & OP		Negative	NO		NO		-44494	NO		-44494	None			NO					0		NO					0	NO			NO
All India Institute Of Medical Sciences, Bhopal	AIIMSB/22/097	AIIMSB/22/097	SONAM	F	NA	NA	18	Y	9713093507	2022-01-14	2022-01-25	11	11		N		-44575	Both NP & OP		Negative	NO		NO		0	NO		0	All India Institute of Medical Sciences, Bhopal			NO					0		NO					0	NO			NO
All India Institute Of Medical Sciences, Bhopal	AIIMSB/22/125	AIIMSB/22/125	RAJKUMAR SAINI	M	NA	NA	45	Y	9589466138	2022-01-20	2022-01-31	11	11		Y	2022-01-30	10	Both NP & OP		Positive	NO		NO		-44591	NO		-44591	All India Institute of Medical Sciences, Bhopal			NO					0		NO					0	NO			NO
All India Institute Of Medical Sciences, Bhopal	AIIMSB/22/191	AIIMSB/22/191	DARSHAN SINGH	M	NA	NA	41	Y	8217423359	2022-02-10	2022-02-21	11	11		Y	2022-02-20	10	Both NP & OP		Negative	NO		NO		-44612	NO		-44612	All India Institute of Medical Sciences, Bhopal			NO					0		NO					0	NO			NO
All India Institute Of Medical Sciences, Bhopal	AIIMSB/02	AIIMSB/02	santosh	M	NA	NA	47	Y	7415858760	2021-08-06	2021-08-18	12	12		Y	2021-08-07	1	Throat swab		Negative	NO		NO		-44415	NO		-44415	None		AIIMS, Bhopal	NO					0		NO					0	NO			NO
All India Institute Of Medical Sciences, Bhopal	AIIMSB/354	AIIMSB/354	geeta devi	F	NA	NA	60	Y		2021-12-01	2021-12-13	12	12		NA		-44531	Both NP & OP		Negative	NO		NO		0	NO		0	Urban Primary Health Care Centre Barkheda Pathani			NO					0		NO					0	NO			NO
All India Institute Of Medical Sciences, Bhopal	AIIMSB/22/030	AIIMSB/22/030	s.mukharjee	M	N	NA	55	Y	8461810088	2021-12-30	2022-01-11	12	12		N		-44560	Both NP & OP		Positive	NO		NO		0	NO		0	All India Institute of Medical Sciences, Bhopal			NO					0		NO					0	NO			NO
All India Institute Of Medical Sciences, Bhopal	AIIMSB/22/134	AIIMSB/22/134	MANGAL RAJ	M	NA	NA	85	Y	7693044118	2022-01-27	2022-02-08	12	12		NA		-44588	Both NP & OP		Negative	NO		NO		0	NO		0	PHC-Barkheda Pathani			NO					0		NO					0	NO			NO
All India Institute Of Medical Sciences, Bhopal	AIIMSB/145	AIIMSB/145	sandeep kumar	M	NA	NA	27	Y	8793166628	2021-10-01	2021-10-14	13	13		N		-44470	Both NP & OP		Negative	NO		NO		0	NO		0	None			NO					0		NO					0	NO			NO
All India Institute Of Medical Sciences, Bhopal	AIIMSB/401	AIIMSB/401	TAROON GUPTA	M	NA	NA	32	Y	9826045822	2021-12-10	2021-12-23	13	13		Y	2021-12-21	11	Both NP & OP		Negative	NO		NO		-44551	NO		-44551	None			NO					0		NO					0	NO			NO
All India Institute Of Medical Sciences, Bhopal	AIIMSB/22/105	AIIMSB/22/105	ANUSKA	F	NA	NA	2	Y	8656905559	2022-01-20	2022-02-02	13	13		Y	2022-02-01	12	Both NP & OP		Positive	NO		NO		-44593	NO		-44593	All India Institute of Medical Sciences, Bhopal			NO					0		NO					0	NO			NO
All India Institute Of Medical Sciences, Bhopal	AIIMSB/22/223	AIIMSB/22/223	DILIP	M	NA	NA	55	Y		2022-02-18	2022-03-03	13	13		Y	2022-02-21	3	Both NP & OP		Negative	NO		NO		-44613	NO		-44613	All India Institute of Medical Sciences, Bhopal			NO					0		NO					0	NO			NO
All India Institute Of Medical Sciences, Bhopal	AIIMSB/22/263	AIIMSB/22/263	Vimal chand	M	NA	NA	72	Y	9755816777	2022-02-25	2022-03-10	13	13		Y	2022-03-09	12	Both NP & OP		Positive	NO		NO		-44629	NO		-44629	All India Institute of Medical Sciences, Bhopal			NO					0		NO					0	NO			NO
All India Institute Of Medical Sciences, Bhopal	AIIMSB/113	AIIMSB/113	yasmin	F	NA	NA	19	Y	7000816821	2021-09-21	2021-10-05	14	14		NA		-44460	Both NP & OP		Negative	NO		NO		0	NO		0	PHC- Sai Baba Nagar			NO					0		NO					0	NO			NO
All India Institute Of Medical Sciences, Bhopal	AIIMSB/267	AIIMSB/267	KARIM	M	NA	NA	36	Y	8090990772	2021-11-02	2021-11-16	14	14		N		-44502	Both NP & OP		Negative	NO		NO		0	NO		0	None			NO					0		NO					0	NO			NO
All India Institute Of Medical Sciences, Bhopal	AIIMSB/51	AIIMSB/51	muskan	F	NA	NA	10	Y	9039121297	2021-09-05	2021-09-20	15	15		NA		-44444	Throat swab		Negative	NO		NO		0	NO		0	Urban Primary Health Care Centre Barkheda Pathani			NO					0		NO					0	NO			NO
All India Institute Of Medical Sciences, Bhopal	AIIMSB/114	AIIMSB/114	chandni soni	F	N	NA	27	Y	9806522860	2021-09-20	2021-10-05	15	15		N		-44459	Both NP & OP		Negative	NO		NO		0	NO		0	None			NO					0		NO					0	NO			NO
All India Institute Of Medical Sciences, Bhopal	AIIMSB/183	AIIMSB/183	kamoda valmiki	F	NA	NA	61	Y		2021-10-10	2021-10-25	15	15		Y	2021-10-22	12	Both NP & OP		Negative	NO		NO		-44491	NO		-44491	None			NO					0		NO					0	NO			NO
All India Institute Of Medical Sciences, Bhopal	AIIMSB/293	AIIMSB/293	MANGAL	F	NA	NA	80	Y		2021-11-10	2021-11-25	15	15		NA		-44510	Both NP & OP		Negative	NO		NO		0	NO		0	Urban Primary Health Care Centre Barkheda Pathani			NO					0		NO					0	NO			NO
All India Institute Of Medical Sciences, Bhopal	AIIMSB/22/051	AIIMSB/22/051	BISMILLAH BAE	M	NA	NA	55	Y	9727711210	2021-12-28	2022-01-12	15	15		NA		-44558	Both NP & OP		Negative	NO		NO		0	NO		0	All India Institute of Medical Sciences, Bhopal			NO					0		NO					0	NO			NO
All India Institute Of Medical Sciences, Bhopal	AIIMSB/241	AIIMSB/241	SUNIL YADAV	M	NA	NA	50	Y	8878716561	2021-10-26	2021-11-11	16	16		NA		-44495	Both NP & OP		Negative	NO		NO		0	NO		0	Urban Primary Health Care Centre Barkheda Pathani			NO					0		NO					0	NO			NO
All India Institute Of Medical Sciences, Bhopal	AIIMSB/303	AIIMSB/303	HALJI SAHU	M	NA	NA	23	Y	8827808340	2021-11-15	2021-12-01	16	16		N		-44515	Both NP & OP		Negative	NO		NO		0	NO		0	None			NO					0		NO					0	NO			NO
All India Institute Of Medical Sciences, Bhopal	AIIMSB/22/158	AIIMSB/22/158	KUSUM	F	NA	NA	75	Y	9752540396	2022-01-26	2022-02-12	17	17		Y	2022-01-29	3	Both NP & OP		Negative	NO		NO		-44590	NO		-44590	All India Institute of Medical Sciences, Bhopal			NO					0		NO					0	NO			NO
All India Institute Of Medical Sciences, Bhopal	AIIMSB/22/224	AIIMSB/22/224	BHAGWATI	F	NA	NA	40	Y	8827006463	2022-02-15	2022-03-04	17	17		Y	2022-02-21	6	Both NP & OP		Negative	NO		NO		-44613	NO		-44613	All India Institute of Medical Sciences, Bhopal			NO					0		NO					0	NO			NO
All India Institute Of Medical Sciences, Bhopal	AIIMSB/381	AIIMSB/381	pratibha	F	NA	NA	2	M	9009090255	2021-12-01	2021-12-20	19	19		N		-44531	Both NP & OP		Negative	NO		NO		0	NO		0	AIIMS BHOPAL			NO					0		NO					0	NO			NO
All India Institute Of Medical Sciences, Bhopal	AIIMSB/112	AIIMSB/112	naeem	M	NA	NA	40	Y		2021-09-15	2021-10-05	20	20		NA		-44454	Both NP & OP		Negative	NO		NO		0	NO		0	PHC- Sai Baba Nagar			NO					0		NO					0	NO			NO
All India Institute Of Medical Sciences, Bhopal	AIIMSB/182	AIIMSB/182	chandrama das	F	NA	NA	64	Y		2021-10-05	2021-10-25	20	20		Y	2021-10-23	18	Both NP & OP		Negative	NO		NO		-44492	NO		-44492	None			NO					0		NO					0	NO			NO
All India Institute Of Medical Sciences, Bhopal	AIIMSB/22/216	AIIMSB/22/216	BINOJ BAI	F	NA	NA	50	Y	8109736715	2022-02-10	2022-03-02	20	20		Y	2022-02-14	4	Both NP & OP		Negative	NO		NO		-44606	NO		-44606	All India Institute of Medical Sciences, Bhopal			NO					0		NO					0	NO			NO
All India Institute Of Medical Sciences, Bhopal	AIIMSB/211	AIIMSB/211	deviram	M	NA	NA	66	Y	7224003741	2021-10-10	2021-11-01	22	22		N		-44479	Both NP & OP		Negative	NO		NO		0	NO		0	None			NO					0		NO					0	NO			NO
All India Institute Of Medical Sciences, Bhopal	AIIMSB/137	AIIMSB/137	gulab singh	M	NA	NA	47	Y	8770049936	2021-09-19	2021-10-12	23	23		Y	2021-09-20	1	Both NP & OP		Negative	NO		NO		-44459	NO		-44459	None			NO					0		NO					0	NO			NO
All India Institute Of Medical Sciences, Bhopal	AIIMSB/184	AIIMSB/184	dropti bai	F	NA	NA	45	Y		2021-10-02	2021-10-25	23	23		Y	2021-10-23	21	Both NP & OP		Negative	NO		NO		-44492	NO		-44492	None			NO					0		NO					0	NO			NO
All India Institute Of Medical Sciences, Bhopal	AIIMSB/22/231	AIIMSB/22/231	RISLI RAJ	M	NA	NA	2	Y	9691273598	2022-02-08	2022-03-07	27	27		Y	2022-02-12	4	Both NP & OP		Negative	NO		NO		-44604	NO		-44604	All India Institute of Medical Sciences, Bhopal			NO					0		NO					0	NO			NO
All India Institute Of Medical Sciences, Bhopal	AIIMSB/22/232	AIIMSB/22/232	UMAR PAL	M	NA	NA	4	Y	9589952385	2022-02-06	2022-03-07	29	29		N		-44598	Both NP & OP		Negative	NO		NO		0	NO		0	All India Institute of Medical Sciences, Bhopal			NO					0		NO					0	NO			NO
All India Institute Of Medical Sciences, Bhopal	AIIMSB/361	AIIMSB/361	ganga bai	F	NA	NA	70	Y		2021-11-14	2021-12-14	30	30		NA		-44514	Both NP & OP		Negative	NO		NO		0	NO		0	Urban Primary Health Care Centre Barkheda Pathani			NO					0		NO					0	NO			NO
All India Institute Of Medical Sciences, Bhopal	AIIMSB/22/244	AIIMSB/22/244	POONAM MISHRA	F	NA	NA	39	Y	9826449080	2022-02-10	2022-03-12	30	30		NA		-44602	Both NP & OP		Negative	NO		NO		0	NO		0	PHC-Barkheda Pathani			NO					0		NO					0	NO			NO
All India Institute Of Medical Sciences, Bhopal	AIIMSB/281	AIIMSB/281	DEJI SINGH	F	NA	NA	32	Y	9754930635	2021-11-21	2021-11-21	0	31		Y	2021-11-21	0	Both NP & OP		Negative	NO		NO		-44521	NO		-44521	None			NO					0		NO					0	NO			NO
All India Institute Of Medical Sciences, Bhopal	AIIMSB/358	AIIMSB/358	dwarika prasad	M	NA	NA	58	Y	9752856062	2021-11-11	2021-11-13	2	32	Y	N		-44511	Both NP & OP		Negative	NO		NO		0	NO		0	None			NO					0		NO					0	NO			NO
All India Institute Of Medical Sciences, Bhopal	AIIMSB/22/026	AIIMSB/22/026	RACHITA SINGH	F	NA	NA	29	Y	989358856	2021-12-19	2022-01-24	36	36		NA		-44549	Both NP & OP		Negative	NO		NO		0	NO		0	AIIMS BHOPAL			NO					0		NO					0	NO			NO
All India Institute Of Medical Sciences, Bhopal	AIIMSB/299	AIIMSB/299	HARBHAJAN	F	NA	NA	74	Y		2021-11-23	2021-11-30	7	37	Y	N		-44523	Both NP & OP		Negative	NO		NO		0	NO		0	None			NO					0		NO					0	NO			NO
All India Institute Of Medical Sciences, Bhopal	AIIMSB/203	AIIMSB/203	sugga suryavanshi	M	NA	NA	65	Y	9111739181	2021-10-14	2021-10-29	15	45		Y	2021-10-28	14	Both NP & OP		Negative	NO		NO		-44497	NO		-44497	None			NO					0		NO					0	NO			NO
All India Institute Of Medical Sciences, Bhopal	AIIMSB/180	AIIMSB/180	rahul lohiya	M	NA	NA	25	Y	8770356629	2021-08-25	2021-08-25	0	61		N		-44433	Both NP & OP		Negative	NO		NO		0	NO		0	None			NO					0		NO					0	NO			NO
All India Institute Of Medical Sciences, Delhi	AIIMSD/21/070	AIIMSD/21/070	JEAN JOSEPH JINSON	M	N	NA	5	Y	9958319815	2021-08-22	2021-08-26	4	4	Y	N		-44430	Throat swab		Negative	NO		NO		0	NO		0				NO					0		NO					0	NO			NO
All India Institute Of Medical Sciences, Delhi	AIIMSD/21/060	AIIMSD/21/060	MEENAL	F	N	NA	31	Y	8607453609	2021-08-20	2021-08-24	4	1		Y	2021-08-25	5	Throat swab		Negative	NO		YES	2021-08-31	6	NO		-44433				NO					0		NO					0	NO			NO
All India Institute Of Medical Sciences, Delhi	AIIMSD/21/006	AIIMSD/21/006	SALMAN HAIDER	M	N	NA	36	Y	9639743705	2021-09-08	2021-09-08	0	0		N		-44447	Nasal Swab		Positive	NO		NO		0	NO		0				NO					0		NO					0	NO			NO
All India Institute Of Medical Sciences, Delhi	AIIMSD/21/106	AIIMSD/21/106	DR BENU DHAWAN	F	N	NA	56	Y	9311106715	2021-09-09	2021-09-09	0	0		NA		-44448	Throat swab		Negative	NO		NO		0	NO		0				NO					0		NO					0	NO			NO
All India Institute Of Medical Sciences, Delhi	AIIMSD/21/175	AIIMSD/21/175	ANKESH	M	N	NA	27	Y	9687677331	2021-09-27	2021-09-27	0	0		NA		-44466	Throat swab		Positive	NO		NO		0	NO		0	EHS OPD, All India Institute of Medical Sciences, Delhi			NO					0		NO					0	NO			NO
All India Institute Of Medical Sciences, Delhi	AIIMSD/21/343	AIIMSD/21/343	SRUTHILAKSHMI JAYSRAJ	F	N	NA	6	Y	9899021205	2021-11-11	2021-11-11	0	0		NA		-44511	Nasopharyngeal swab		Negative	NO		NO		0	NO		0	PRC/ Day care, AIIMS, Delhi			NO					0		NO					0	NO			NO
All India Institute Of Medical Sciences, Delhi	AIIMSD/22/230	AIIMSD/22/230	CHANDER SEH	M	N	NA	50	Y	9953975274	2022-03-07	2022-03-07	0	0	Y	NA		-44627	Throat swab		Negative	NO		NO		0	NO		0	Mohna PHC, Mohna, Haryana, 121004 (Villages Deegh Pehladpur, Sagarpur and Sunped)			NO					0		NO					0	NO			NO
All India Institute Of Medical Sciences, Delhi	AIIMSD/22/419	AIIMSD/22/419	CHANDERWATI	F	N	NA	78	Y	9873353064	2022-04-26	2022-04-26	0	0		NA		-44677	Throat swab		Negative	NO		NO		0	NO		0	Mohna PHC, Mohna, Haryana, 121004 (Villages Deegh Pehladpur, Sagarpur and Sunped)			NO					0		NO					0	NO			NO
All India Institute Of Medical Sciences, Delhi	AIIMSD/21/025	AIIMSD/21/025	JYOTIPRASAD GUPTA	M	N	NA	82	Y	9868398241	2021-08-11	2021-08-12	1	1		N		-44419	Throat swab		Negative	NO		NO		0	NO		0				NO					0		NO					0	NO			NO
All India Institute Of Medical Sciences, Delhi	AIIMSD/21/111	AIIMSD/21/111	POOJA	F	N	NA	27	Y	7206135978	2021-09-09	2021-09-10	1	1	Y	Y	2021-09-09	0	Nasopharyngeal swab		Negative	NO		YES	2021-09-22	13	NO		-44448				NO					0		NO					0	NO			NO
All India Institute Of Medical Sciences, Delhi	AIIMSD/21/114	AIIMSD/21/114	SONAM GAUTAMI	F	N	NA	30	Y	8851278850	2021-09-09	2021-09-10	1	1	Y	Y	2021-09-09	0	Other	BAL	Negative	NO		NO		-44448	YES	2021-09-29	20				NO					0		NO					0	NO			NO
All India Institute Of Medical Sciences, Delhi	AIIMSD/21/120	AIIMSD/21/120	SRINIVASMANI T	M	N	NA	25	Y	9629800693	2021-09-13	2021-09-14	1	1		NA		-44452	Throat swab		Negative	NO		NO		0	NO		0				NO					0		NO					0	NO			NO
All India Institute Of Medical Sciences, Delhi	AIIMSD/21/123	AIIMSD/21/123	RADHA SINGH	F	N	NA	1	Y	7011676916	2021-09-13	2021-09-14	1	1		NA		-44452	Throat swab		Negative	NO		NO		0	NO		0				Yes					0		NO					0	NO			NO
All India Institute Of Medical Sciences, Delhi	AIIMSD/21/144	AIIMSD/21/144	DR SIDDHARTH MADAN	M	N	NA	34	Y	9711212928	2021-09-20	2021-09-21	1	1		NA		-44459	Throat swab		Negative	NO		NO		0	NO		0				NO					0		NO					0	NO			NO
All India Institute Of Medical Sciences, Delhi	AIIMSD/21/147	AIIMSD/21/147	AADI DEV S	M	N	NA	3	Y	8742945742	2021-09-20	2021-09-21	1	1		NA		-44459	Throat swab		Negative	NO		NO		0	NO		0				NO					0		NO					0	NO			NO
All India Institute Of Medical Sciences, Delhi	AIIMSD/21/157	AIIMSD/21/157	CHITRANJAN KUMAR MAL	M	N	NA	83	Y	9810741169	2021-09-22	2021-09-23	1	1		Y	2021-09-22	0	Throat swab		Negative	Yes	2021-09-08	YES	2021-12-05	74	NO		-44461				Yes					0		Yes					0	Yes			NO
All India Institute Of Medical Sciences, Delhi	AIIMSD/21/171	AIIMSD/21/171	MOHAN	M	N	NA	6	Y	9468032053	2021-09-24	2021-09-25	1	1		Y	2021-09-21	-3	Nasopharyngeal swab		Negative	NO		Yes	2021-09-30	9	NO		-44460				NO					0		NO					0	NO			NO
All India Institute Of Medical Sciences, Delhi	AIIMSD/21/181	AIIMSD/21/181	SHOBHA TYAGI	F	Y	4	31	Y	8860206756	2021-09-19	2021-09-29	10	1	Y	Y	2021-09-24	5	Nasopharyngeal swab		Negative	NO		YES	2021-10-09	15	NO		-44463				NO					0		NO					0	NO			NO
All India Institute Of Medical Sciences, Delhi	AIIMSD/21/228	AIIMSD/21/228	PRIYANCI	F	N	NA	10	Y	9412277060	2021-10-11	2021-10-12	1	1	Y	Y	2021-10-12	1	Other	BAL	Negative	NO		YES	2021-10-20	8	NO		-44481				NO					0		Yes					0	NO			NO
All India Institute Of Medical Sciences, Delhi	AIIMSD/21/298	AIIMSD/21/298	RAJNISH KUMAR ISHWAR	M	N	NA	42	Y	9702057698	2021-10-31	2021-11-01	1	1		Y	2021-10-20	-11	Nasopharyngeal swab		Negative	Yes	2021-10-20	YES	2021-11-08	18	NO		0				NO					0		NO					0	NO			NO
All India Institute Of Medical Sciences, Delhi	AIIMSD/21/299	AIIMSD/21/299	RAVINDRA KUMAR	M	N	NA	30	Y	9262782570	2021-10-31	2021-11-01	1	1		Y	2021-10-18	-13	Nasopharyngeal swab		Negative	Yes	2021-10-18	YES	2021-11-26	38	NO		0				NO					0		NO					0	NO			NO
All India Institute Of Medical Sciences, Delhi	AIIMSD/21/304	AIIMSD/21/304	BIJAY KUMAR KALWAR	M	N	NA	53	Y	9910554524	2021-10-31	2021-11-01	1	1		NA		-44500	Nasopharyngeal swab		Negative	NO		NO		0	NO		0	EHS OPD, All India Institute of Medical Sciences, Delhi			NO					0		NO					0	NO			NO
All India Institute Of Medical Sciences, Delhi	AIIMSD/21/353	AIIMSD/21/353	POOJA KUMARI	F	N	NA	18	Y	7983434278	2021-11-16	2021-11-17	1	1	Y	Y	2021-11-17	1	Throat swab		Negative	NO		NO		-44517	YES	2021-12-27	40				Yes					0		NO					0	NO			NO
All India Institute Of Medical Sciences, Delhi	AIIMSD/21/363	AIIMSD/21/363	SUSHAMA	F	N	NA	43	Y	6396459962	2021-11-16	2021-11-17	1	1		NA		-44516	Nasopharyngeal swab		Negative	NO		NO		0	NO		0	EHS OPD, All India Institute of Medical Sciences, Delhi			NO					0		NO					0	NO			NO
All India Institute Of Medical Sciences, Delhi	AIIMSD/21/366	AIIMSD/21/366	MONIKA	F	N	NA	25	Y	9509386980	2021-11-16	2021-11-17	1	1		N			Nasopharyngeal swab		Negative	NO		NO		-44516	NO		-44516				NO					0		NO					0	NO			NO
All India Institute Of Medical Sciences, Delhi	AIIMSD/21/381	AIIMSD/21/381	ANIQA HUSSAIN	F	N	NA	22	Y	9650322699	2021-11-23	2021-11-24	1	1	Y	Y	2021-11-23	0	Nasopharyngeal swab		Negative	NO		YES	2021-11-28	5	NO		-44523				NO					0		NO					0	NO			NO
All India Institute Of Medical Sciences, Delhi	AIIMSD/21/382	AIIMSD/21/382	INDU DEVI	F	N	NA	62	Y	8800341882	2021-11-23	2021-11-24	1	1	Y	Y	2021-11-23	0	Nasopharyngeal swab		Negative	NO		YES	2021-12-07	14	NO		-44523				NO					0		NO					0	NO			NO
All India Institute Of Medical Sciences, Delhi	AIIMSD/21/384	AIIMSD/21/384	ANITA	F	N	NA	48	Y	9958575384	2021-11-23	2021-11-24	1	1	Y	N			Nasopharyngeal swab		Negative	NO		NO		-44523	NO		-44523				NO					0		NO					0	NO			NO
All India Institute Of Medical Sciences, Delhi	AIIMSD/21/398	AIIMSD/21/398	B/O KAVITA	M	N	NA	6	M	8874278657	2021-11-26	2021-11-27	1	1		Y	2021-11-26	0	Throat swab		Negative	Yes	2021-11-26	YES	2022-03-11	105	NO		-44526				Yes					0		NO					0	NO			NO
All India Institute Of Medical Sciences, Delhi	AIIMSD/21/417	AIIMSD/21/417	OM PRAKASH GUPTA	M	N	NA	45	Y	8651606500	2021-11-30	2021-12-01	1	1	Y	Y	2021-11-30	0	Nasopharyngeal swab		Negative	NO		YES	2021-12-14	14	NO		-44530				NO					0		NO					0	NO			NO
All India Institute Of Medical Sciences, Delhi	AIIMSD/21/434	AIIMSD/21/434	SUDHIR YADAV	M	N	NA	41	Y	7982204891	2021-12-07	2021-12-08	1	1		Y	2021-12-07	0	Nasopharyngeal swab		Negative	NO		YES	2021-12-15	8	NO		-44537	All India Institute of Medical Sciences, Delhi			NO					0		NO					0	NO			NO
All India Institute Of Medical Sciences, Delhi	AIIMSD/21/435	AIIMSD/21/435	DHIRENDRA SINGH	M	N	NA	42	Y	9560671041	2021-12-07	2021-12-08	1	1	Y	Y	2021-12-07	0	Nasopharyngeal swab		Negative	NO		YES	2021-12-16	9	NO		-44537	All India Institute of Medical Sciences, Delhi			NO					0		NO					0	NO			NO
All India Institute Of Medical Sciences, Delhi	AIIMSD/21/444	AIIMSD/21/444	KHUSHIYAL	M	N	NA	24	Y	9999999999	2021-12-08	2021-12-09	1	1		NA		-44538	Nasopharyngeal swab		Negative	NO		NO		0	NO		0	EHS OPD, All India Institute of Medical Sciences, Delhi			NO					0		NO					0	NO			NO
All India Institute Of Medical Sciences, Delhi	AIIMSD/21/470	AIIMSD/21/470	DHRUV	M	N	NA	18	Y	9982154219	2021-12-15	2021-12-16	1	1	Y	Y	2021-12-16	1	Nasopharyngeal swab		Negative	NO		YES	2021-12-22	6	NO		-44546	All India Institute of Medical Sciences, Delhi			NO					0		NO					0	NO			NO
All India Institute Of Medical Sciences, Delhi	AIIMSD/21/476	AIIMSD/21/476	VIHAVYA SINGHA	F	N	NA	2	Y	7042208785	2021-12-21	2021-12-22	1	1	Y	Y	2021-12-21	0	Throat swab		Negative	NO		YES	2021-12-25	4	NO		-44551	All India Institute of Medical Sciences, Delhi			NO					0		NO					0	NO			NO
All India Institute Of Medical Sciences, Delhi	AIIMSD/21/493	AIIMSD/21/493	BETTINA BABU	F	N	NA	22	Y	7406269886	2021-12-21	2021-12-22	1	1		Y	2021-12-21	0	Nasopharyngeal swab		Negative	NO		NO	NOT ADMITTED	#VALUE!	NO		-44551	All India Institute of Medical Sciences, Delhi			NO					0		NO					0	NO			NO
All India Institute Of Medical Sciences, Delhi	AIIMSD/21/494	AIIMSD/21/494	GHISA RAM GOYAL	M	N	NA	72	Y	9958916447	2021-12-21	2021-12-22	1	1		Y	2021-12-22	1	Nasopharyngeal swab		Negative	NO		YES	2021-12-29	7	NO		-44552				NO					0		NO					0	NO			NO
All India Institute Of Medical Sciences, Delhi	AIIMSD/21/497	AIIMSD/21/497	HARSH KUMAR	M	N	NA	31	Y	7827190651	2021-12-22	2021-12-23	1	1	Y	Y	2021-12-23	1	Throat swab		Negative	NO		NO		-44553	YES	2022-01-12	20				Yes					0		NO					0	NO			NO
All India Institute Of Medical Sciences, Delhi	AIIMSD/21/516	AIIMSD/21/516	BHARAT KALITA	M	N	NA	57	Y	9599627430	2021-12-27	2021-12-28	1	1	Y	Y	2021-12-27	0	Nasopharyngeal swab		Negative	NO		YES	2022-01-07	11	NO		-44557	All India Institute of Medical Sciences, Delhi			NO					0		NO					0	NO			NO
All India Institute Of Medical Sciences, Delhi	AIIMSD/22/008	AIIMSD/22/008	SHEENA PAUL	F	N	NA	27	Y	7303810461	2022-01-03	2022-01-04	1	1		NA		-44564	Nasopharyngeal swab		Negative	NO		NO		0	NO		0	EHS OPD, All India Institute of Medical Sciences, Delhi			NO					0		NO					0	NO			NO
All India Institute Of Medical Sciences, Delhi	AIIMSD/22/033	AIIMSD/22/033	AJARUDDIN	M	N	NA	31	Y	9680826182	2022-01-10	2022-01-11	1	1	Y	NA		-44571	Nasopharyngeal swab		Negative	NO		NO		0	NO		0	EHS OPD, AIIMS, Ansari Nagar, New Delhi, 110029			NO					0		NO					0	NO			NO
All India Institute Of Medical Sciences, Delhi	AIIMSD/22/036	AIIMSD/22/036	BHEEM SINGH	M	N	NA	34	Y	9968342515	2022-01-10	2022-01-11	1	1	Y	NA		-44571	Nasopharyngeal swab		Negative	NO		NO		0	NO		0	EHS OPD, AIIMS, Ansari Nagar, New Delhi, 110029			NO					0		NO					0	NO			NO
All India Institute Of Medical Sciences, Delhi	AIIMSD/22/037	AIIMSD/22/037	MERI DODUM	F	N	NA	26	Y	7982341470	2022-01-10	2022-01-11	1	1	Y	NA		-44571	Nasopharyngeal swab		Negative	NO		NO		0	NO		0	EHS OPD, AIIMS, Ansari Nagar, New Delhi, 110029			NO					0		NO					0	NO			NO
All India Institute Of Medical Sciences, Delhi	AIIMSD/22/039	AIIMSD/22/039	SMITARANI PANIGRAHI	F	N	NA	28	Y	8260203872	2022-01-10	2022-01-11	1	1	Y	NA		-44571	Nasopharyngeal swab		Negative	NO		NO		0	NO		0	EHS OPD, AIIMS, Ansari Nagar, New Delhi, 110029			NO					0		NO					0	NO			NO
All India Institute Of Medical Sciences, Delhi	AIIMSD/22/041	AIIMSD/22/041	ZIAUDDIN	M	N	NA	25	Y	8221826332	2022-01-10	2022-01-11	1	1		NA		-44571	Nasopharyngeal swab		Negative	NO		NO		0	NO		0	EHS OPD, AIIMS, Ansari Nagar, New Delhi, 110029			NO					0		NO					0	NO			NO
All India Institute Of Medical Sciences, Delhi	AIIMSD/22/045	AIIMSD/22/045	GOURAV	M	N	NA	36	Y	8882766927	2022-01-10	2022-01-11	1	1	Y	NA		-44571	Nasopharyngeal swab		Negative	NO		NO		0	NO		0	EHS OPD, AIIMS, Ansari Nagar, New Delhi, 110029			NO					0		NO					0	NO			NO
All India Institute Of Medical Sciences, Delhi	AIIMSD/22/046	AIIMSD/22/046	PRADEEP VERMA	M	N	NA	23	Y	8929329937	2022-01-10	2022-01-11	1	1		NA		-44571	Nasopharyngeal swab		Negative	NO		NO		0	NO		0	EHS OPD, AIIMS, Ansari Nagar, New Delhi, 110029			NO					0		NO					0	NO			NO
All India Institute Of Medical Sciences, Delhi	AIIMSD/22/048	AIIMSD/22/048	SAVITA RANI	F	N	NA	47	Y	9990020944	2022-01-12	2022-01-13	1	1	Y	NA		-44573	Nasopharyngeal swab		Negative	NO		NO		0	NO		0	EHS OPD, AIIMS, Ansari Nagar, New Delhi, 110029			NO					0		NO					0	NO			NO
All India Institute Of Medical Sciences, Delhi	AIIMSD/22/059	AIIMSD/22/059	MINI SABU	F	N	NA	49	Y	9891826229	2022-01-16	2022-01-17	1	1		NA		-44577	Nasopharyngeal swab		Negative	NO		NO		0	NO		0	EHS OPD, AIIMS, Ansari Nagar, New Delhi, 110029			NO					0		NO					0	NO			NO
All India Institute Of Medical Sciences, Delhi	AIIMSD/22/065	AIIMSD/22/065	TUSHAR KUMAR	M	N	NA	6	Y	9582926737	2022-01-11	2022-01-12	1	1	Y	Y	2022-01-12	1	Nasopharyngeal swab		Negative	NO		YES	2022-01-21	9	NO		-44573	All India Institute of Medical Sciences, Ansari Nagar, New Delhi, 110029			NO					0		NO					0	NO			NO
All India Institute Of Medical Sciences, Delhi	AIIMSD/22/082	AIIMSD/22/082	JYOTI	F	N	NA	28	Y	8527352153	2022-01-23	2022-01-24	1	1	Y	NA		-44584	Nasopharyngeal swab		Negative	NO		NO		0	NO		0	EHS OPD, AIIMS, Ansari Nagar, New Delhi, 110029			NO					0		NO					0	NO			NO
All India Institute Of Medical Sciences, Delhi	AIIMSD/22/084	AIIMSD/22/084	JUBIN JACOB ALUNKAL	M	N	NA	35	Y	8826635795	2022-01-23	2022-01-24	1	1		NA		-44584	Nasopharyngeal swab		Negative	NO		NO		0	NO		0	EHS OPD, AIIMS, Ansari Nagar, New Delhi, 110029			NO					0		NO					0	NO			NO
All India Institute Of Medical Sciences, Delhi	AIIMSD/22/109	AIIMSD/22/109	DR MANISHA BHARTI	F	N	NA	33	Y	8987386236	2022-01-31	2022-02-01	1	1		NA		-44592	Nasopharyngeal swab		Negative	NO		NO		0	NO		0	Day care, AIIMS, Ansari Nagar, New Delhi, 110029			NO					0		NO					0	NO			NO
All India Institute Of Medical Sciences, Delhi	AIIMSD/22/120	AIIMSD/22/120	Jyoti	F	N	NA	27	Y	9643021722	2022-01-31	2022-02-01	1	1	Y	NA		-44592	Nasopharyngeal swab		Negative	NO		NO		0	NO		0	EHS OPD, AIIMS, Ansari Nagar, New Delhi, 110029			NO					0		NO					0	NO			NO
All India Institute Of Medical Sciences, Delhi	AIIMSD/22/121	AIIMSD/22/121	WILSON JOSEPH	M	N	NA	56	Y	9953525632	2022-01-31	2022-02-01	1	1	Y	NA		-44592	Nasopharyngeal swab		Negative	NO		NO		0	NO		0	Day care, AIIMS, Ansari Nagar, New Delhi, 110029			NO					0		NO					0	NO			NO
All India Institute Of Medical Sciences, Delhi	AIIMSD/22/131	AIIMSD/22/131	SHIVANI	F	N	NA	24	Y	8587073924	2022-02-06	2022-02-07	1	1		NA		-44598	Nasopharyngeal swab		Negative	NO		NO		0	NO		0	EHS OPD, AIIMS, Ansari Nagar, New Delhi, 110029			NO					0		NO					0	NO			NO
All India Institute Of Medical Sciences, Delhi	AIIMSD/22/133	AIIMSD/22/133	JYOTI SINGH	M	N	NA	30	Y	8826546143	2022-02-06	2022-02-07	1	1		NA		-44598	Nasopharyngeal swab		Negative	NO		NO		0	NO		0	EHS OPD, AIIMS, Ansari Nagar, New Delhi, 110029			NO					0		NO					0	NO			NO
All India Institute Of Medical Sciences, Delhi	AIIMSD/22/135	AIIMSD/22/135	AMIT KUMAR	M	N	NA	44	Y	9868664494	2022-02-06	2022-02-07	1	1		NA		-44598	Nasopharyngeal swab		Negative	NO		NO		0	NO		0	EHS OPD, AIIMS, Ansari Nagar, New Delhi, 110029			NO					0		NO					0	NO			NO
All India Institute Of Medical Sciences, Delhi	AIIMSD/22/136	AIIMSD/22/136	RASHID	M	N	NA	61	Y	7557551850	2022-02-06	2022-02-07	1	1		NA		-44598	Nasopharyngeal swab		Negative	NO		NO		0	NO		0	EHS OPD, AIIMS, Ansari Nagar, New Delhi, 110029			NO					0		NO					0	NO			NO
All India Institute Of Medical Sciences, Delhi	AIIMSD/22/146	AIIMSD/22/146	AVINASH KUMAR	M	N	NA	31	Y	7559228544	2022-02-06	2022-02-07	1	1		NA		-44598	Nasopharyngeal swab		Negative	NO		NO		0	NO		0	EHS OPD, AIIMS, Ansari Nagar, New Delhi, 110029			NO					0		NO					0	NO			NO
All India Institute Of Medical Sciences, Delhi	AIIMSD/22/150	AIIMSD/22/150	POONAM	F	N	NA	30	Y	8743961023	2022-02-07	2022-02-08	1	1		NA		-44599	Nasopharyngeal swab		Negative	NO		NO		0	NO		0	EHS OPD, AIIMS, Ansari Nagar, New Delhi, 110029			NO					0		NO					0	NO			NO
All India Institute Of Medical Sciences, Delhi	AIIMSD/22/160	AIIMSD/22/160	POOJA	F	N	NA	11	Y	9999999999	2022-02-13	2022-02-14	1	1		NA		-44605	Throat swab		Negative	NO		NO		0	NO		0	Mohna PHC, Mohna, Haryana, 121004 (Villages Deegh Pehladpur, Sagarpur and Sunped)			NO					0		NO					0	NO			NO
All India Institute Of Medical Sciences, Delhi	AIIMSD/22/169	AIIMSD/22/169	LEKH RAJ BHATI	M	N	NA	62	Y	9582511309	2022-02-14	2022-02-15	1	1		NA		-44606	Throat swab		Negative	NO		NO		0	NO		0	Mohna PHC, Mohna, Haryana, 121004 (Villages Deegh Pehladpur, Sagarpur and Sunped)			NO					0		NO					0	NO			NO
All India Institute Of Medical Sciences, Delhi	AIIMSD/22/180	AIIMSD/22/180	KAVITA	F	N	NA	32	Y	9811422926	2022-02-21	2022-02-22	1	1	Y	NA		-44613	Throat swab		Negative	NO		NO		0	NO		0	Mohna PHC, Mohna, Haryana, 121004 (Villages Deegh Pehladpur, Sagarpur and Sunped)			NO					0		NO					0	NO			NO
All India Institute Of Medical Sciences, Delhi	AIIMSD/22/181	AIIMSD/22/181	KARISHMA	F	N	NA	12	Y	8447263997	2022-02-21	2022-02-22	1	1	Y	NA		-44613	Throat swab		Negative	NO		NO		0	NO		0	Mohna PHC, Mohna, Haryana, 121004 (Villages Deegh Pehladpur, Sagarpur and Sunped)			NO					0		NO					0	NO			NO
All India Institute Of Medical Sciences, Delhi	AIIMSD/22/191	AIIMSD/22/191	PREETI	F	N	NA	28	Y	9319630075	2022-02-20	2022-02-21	1	1		NA		-44612	Nasopharyngeal swab		Negative	NO		NO		0	NO		0	EHS OPD, AIIMS, Ansari Nagar, New Delhi, 110029			NO					0		NO					0	NO			NO
All India Institute Of Medical Sciences, Delhi	AIIMSD/22/192	AIIMSD/22/192	AMAN GUPTA	M	N	NA	47	Y	9999699681	2022-02-20	2022-02-21	1	1		NA		-44612	Nasopharyngeal swab		Negative	NO		NO		0	NO		0	EHS OPD, AIIMS, Ansari Nagar, New Delhi, 110029			NO					0		NO					0	NO			NO
All India Institute Of Medical Sciences, Delhi	AIIMSD/22/189	AIIMSD/22/189	ATARKALI	F	N	NA	77	Y	8860457807	2022-02-21	2022-02-22	1	1	Y	NA		-44613	Throat swab		Negative	NO		NO		0	NO		0	Mohna PHC, Mohna, Haryana, 121004 (Villages Deegh Pehladpur, Sagarpur and Sunped)			NO					0		NO					0	NO			NO
All India Institute Of Medical Sciences, Delhi	AIIMSD/22/194	AIIMSD/22/194	SELVA BINDHUSHA M	F	N	NA	27	Y	9080137232	2022-02-21	2022-02-22	1	1		NA		-44613	Nasopharyngeal swab		Negative	NO		NO		0	NO		0	EHS OPD, AIIMS, Ansari Nagar, New Delhi, 110029			NO					0		NO					0	NO			NO
All India Institute Of Medical Sciences, Delhi	AIIMSD/22/199	AIIMSD/22/199	GAWANDE ABHISHEK VINODRAO	M	N	NA	25	Y	8698752562	2022-02-22	2022-02-23	1	1		NA		-44614	Nasopharyngeal swab		Negative	NO		NO		0	NO		0	EHS OPD, AIIMS, Ansari Nagar, New Delhi, 110029			NO					0		NO					0	NO			NO
All India Institute Of Medical Sciences, Delhi	AIIMSD/22/202	AIIMSD/22/202	NANAK	M	N	NA	44	Y	9910449477	2022-02-27	2022-02-28	1	1	Y	NA		-44619	Throat swab		Negative	NO		NO		0	NO		0	Mohna PHC, Mohna, Haryana, 121004 (Villages Deegh Pehladpur, Sagarpur and Sunped)			NO					0		NO					0	NO			NO
All India Institute Of Medical Sciences, Delhi	AIIMSD/22/207	AIIMSD/22/207	KISHANDEI	F	N	NA	45	Y	8750636586	2022-02-28	2022-03-01	1	1		NA		-44620	Throat swab		Negative	NO		NO		0	NO		0	Mohna PHC, Mohna, Haryana, 121004 (Villages Deegh Pehladpur, Sagarpur and Sunped)			NO					0		NO					0	NO			NO
All India Institute Of Medical Sciences, Delhi	AIIMSD/22/208	AIIMSD/22/208	LACCHO	F	N	NA	60	Y	9911350140	2022-02-28	2022-03-01	1	1		NA		-44620	Throat swab		Negative	NO		NO		0	NO		0	Mohna PHC, Mohna, Haryana, 121004 (Villages Deegh Pehladpur, Sagarpur and Sunped)			NO					0		NO					0	NO			NO
All India Institute Of Medical Sciences, Delhi	AIIMSD/22/231	AIIMSD/22/231	SANTA	F	N	NA	62	Y	9990365345	2022-03-07	2022-03-08	1	1		NA		-44627	Throat swab		Negative	NO		NO		0	NO		0	Mohna PHC, Mohna, Haryana, 121004 (Villages Deegh Pehladpur, Sagarpur and Sunped)			NO					0		NO					0	NO			NO
All India Institute Of Medical Sciences, Delhi	AIIMSD/22/232	AIIMSD/22/232	SURENDER KUMAR	M	N	NA	55	Y	9649742012	2022-03-09	2022-03-10	1	1	Y	NA		-44629	Throat swab		Negative	NO		NO		0	NO		0	Mohna PHC, Mohna, Haryana, 121004 (Villages Deegh Pehladpur, Sagarpur and Sunped)			NO					0		NO					0	NO			NO
All India Institute Of Medical Sciences, Delhi	AIIMSD/22/241	AIIMSD/22/241	REMYA PHILIP	F	N	NA	35	Y	9899304568	2022-03-06	2022-03-07	1	1		NA		-44626	Nasopharyngeal swab		Negative	NO		NO		0	NO		0	EHS OPD, AIIMS, Ansari Nagar, New Delhi, 110029			NO					0		NO					0	NO			NO
All India Institute Of Medical Sciences, Delhi	AIIMSD/22/243	AIIMSD/22/243	DR VIKRANT MANHAS	M	N	NA	37	Y	9013976326	2022-03-07	2022-03-08	1	1	Y	NA		-44627	Nasopharyngeal swab		Negative	NO		NO		0	NO		0	EHS OPD, AIIMS, Ansari Nagar, New Delhi, 110029			NO					0		NO					0	NO			NO
All India Institute Of Medical Sciences, Delhi	AIIMSD/22/235	AIIMSD/22/235	LALEHAM SINGH	M	N	NA	60	Y	9999999999	2022-03-08	2022-03-09	1	1	Y	NA		-44628	Throat swab		Negative	NO		NO		0	NO		0	Mohna PHC, Mohna, Haryana, 121004 (Villages Deegh Pehladpur, Sagarpur and Sunped)			NO					0		NO					0	NO			NO
All India Institute Of Medical Sciences, Delhi	AIIMSD/22/247	AIIMSD/22/247	SHAIK MOHAMMED SAHEER	M	N	NA	25	Y	8125147614	2022-03-08	2022-03-09	1	1	Y	NA		-44628	Nasopharyngeal swab		Negative	NO		NO		0	NO		0	EHS OPD, AIIMS, Ansari Nagar, New Delhi, 110029			NO					0		NO					0	NO			NO
All India Institute Of Medical Sciences, Delhi	AIIMSD/22/249	AIIMSD/22/249	URVASHI YADAV	F	N	NA	27	Y	9461312987	2022-03-08	2022-03-09	1	1	Y	NA		-44628	Nasopharyngeal swab		Negative	NO		NO		0	NO		0	EHS OPD, AIIMS, Ansari Nagar, New Delhi, 110029			NO					0		NO					0	NO			NO
All India Institute Of Medical Sciences, Delhi	AIIMSD/22/265	AIIMSD/22/265	SHINTO	M	N	NA	35	Y	9968842422	2022-03-14	2022-03-15	1	1		NA		-44634	Nasopharyngeal swab		Negative	NO		NO		0	NO		0	Day care, AIIMS, Ansari Nagar, New Delhi, 110029			NO					0		NO					0	NO			NO
All India Institute Of Medical Sciences, Delhi	AIIMSD/22/272	AIIMSD/22/272	LILA RAM REWARIYA	M	N	NA	55	Y	9810568038	2022-03-13	2022-03-14	1	1		NA		-44633	Nasopharyngeal swab		Negative	NO		NO		0	NO		0	Day care, AIIMS, Ansari Nagar, New Delhi, 110029			NO					0		NO					0	NO			NO
All India Institute Of Medical Sciences, Delhi	AIIMSD/22/280	AIIMSD/22/280	DR SAYANI BISOI	F	N	NA	27	Y	8617747036	2022-03-20	2022-03-21	1	1		NA		-44640	Nasopharyngeal swab		Negative	NO		NO		0	NO		0	EHS OPD, AIIMS, Ansari Nagar, New Delhi, 110029			NO					0		NO					0	NO			NO
All India Institute Of Medical Sciences, Delhi	AIIMSD/22/281	AIIMSD/22/281	J ARUL MARY	F	N	NA	36	Y	9810534409	2022-03-20	2022-03-21	1	1		NA		-44640	Nasopharyngeal swab		Negative	NO		NO		0	NO		0	EHS OPD, AIIMS, Ansari Nagar, New Delhi, 110029			NO					0		NO					0	NO			NO
All India Institute Of Medical Sciences, Delhi	AIIMSD/22/283	AIIMSD/22/283	RADHIKA V R	F	N	NA	34	Y	8527124952	2022-03-20	2022-03-21	1	1	Y	NA		-44640	Nasopharyngeal swab		Negative	NO		NO		0	NO		0	EHS OPD, AIIMS, Ansari Nagar, New Delhi, 110029			NO					0		NO					0	NO			NO
All India Institute Of Medical Sciences, Delhi	AIIMSD/22/311	AIIMSD/22/311	TIKARAM	M	N	NA	67	Y	7015392124	2022-03-27	2022-03-28	1	1		NA		-44647	Throat swab		Negative	NO		NO		0	NO		0	Mohna PHC, Mohna, Haryana, 121004 (Villages Deegh Pehladpur, Sagarpur and Sunped)			NO					0		NO					0	NO			NO
All India Institute Of Medical Sciences, Delhi	AIIMSD/22/324	AIIMSD/22/324	NIKHIL	M	N	NA	24	Y	8527333340	2022-03-29	2022-03-30	1	1	Y	NA		-44649	Nasopharyngeal swab		Negative	NO		NO		0	NO		0	EHS OPD, AIIMS, Ansari Nagar, New Delhi, 110029			NO					0		NO					0	NO			NO
All India Institute Of Medical Sciences, Delhi	AIIMSD/22/330	AIIMSD/22/330	HEMA YADAV	F	N	NA	23	Y	9667732435	2022-04-04	2022-04-05	1	1	Y	NA		-44655	Nasopharyngeal swab		Negative	NO		NO		0	NO		0	EHS OPD, AIIMS, Ansari Nagar, New Delhi, 110029			NO					0		NO					0	NO			NO
All India Institute Of Medical Sciences, Delhi	AIIMSD/22/335	AIIMSD/22/335	DR PRASHANT SINHA	M	N	NA	46	Y	9811767695	2022-04-05	2022-04-06	1	1	Y	NA		-44656	Nasopharyngeal swab		Positive	NO		NO		0	NO		0	EHS OPD, AIIMS, Ansari Nagar, New Delhi, 110029			NO					0		NO					0	NO			NO
All India Institute Of Medical Sciences, Delhi	AIIMSD/22/345	AIIMSD/22/345	MAAJID KHAN	M	N	NA	69	Y	8587841858	2022-04-06	2022-04-07	1	1		NA		-44657	Throat swab		Negative	NO		NO		0	NO		0	Panhera Khurd PHC, Panhera Kalan Road, Panhera Khurd, Haryana, 121004 (Villages Piala, Khandawali)			NO					0		NO					0	NO			NO
All India Institute Of Medical Sciences, Delhi	AIIMSD/22/351	AIIMSD/22/351	JUSTIN ANGKANG	M	N	NA	8	Y	8447792487	2022-04-10	2022-04-11	1	1	Y	Y	2022-04-11	1	Throat swab		Negative	Yes	2022-04-12	YES	2022-04-16	5	NO		-44662	All India Institute of Medical Sciences, Ansari Nagar, New Delhi, 110029			Yes					0		NO					0	NO			NO
All India Institute Of Medical Sciences, Delhi	AIIMSD/22/366	AIIMSD/22/366	ANUPAMA CHATURVEDI	F	N	NA	55	Y	9873395001	2022-04-11	2022-04-12	1	1		NA		-44662	Nasopharyngeal swab		Negative	NO		NO		0	NO		0	EHS OPD, AIIMS, Ansari Nagar, New Delhi, 110029			NO					0		NO					0	NO			NO
All India Institute Of Medical Sciences, Delhi	AIIMSD/22/367	AIIMSD/22/367	DR BIBHUDUTTA MISHRA	M	N	NA	33	Y	9359988085	2022-04-11	2022-04-12	1	1		NA		-44662	Nasopharyngeal swab		Negative	NO		NO		0	NO		0	EHS OPD, AIIMS, Ansari Nagar, New Delhi, 110029			NO					0		NO					0	NO			NO
All India Institute Of Medical Sciences, Delhi	AIIMSD/22/370	AIIMSD/22/370	PRAKASH PANDEY	M	N	NA	51	Y	9811625011	2022-04-11	2022-04-12	1	1	Y	NA		-44662	Nasopharyngeal swab		Positive	NO		NO		0	NO		0	EHS OPD, AIIMS, Ansari Nagar, New Delhi, 110029			NO					0		NO					0	NO			NO
All India Institute Of Medical Sciences, Delhi	AIIMSD/22/394	AIIMSD/22/394	MEHAR CHAND	M	N	NA	65	Y	9311681287	2022-04-17	2022-04-18	1	1	Y	NA		-44668	Throat swab		Negative	NO		NO		0	NO		0	Mohna PHC, Mohna, Haryana, 121004 (Villages Deegh Pehladpur, Sagarpur and Sunped)			NO					0		NO					0	NO			NO
All India Institute Of Medical Sciences, Delhi	AIIMSD/22/387	AIIMSD/22/387	ANSHUL TIWARI	M	N	NA	29	Y	9997772792	2022-04-17	2022-04-18	1	1		NA		-44668	Nasopharyngeal swab		Negative	NO		NO		0	NO		0	EHS OPD, AIIMS, Ansari Nagar, New Delhi, 110029			NO					0		NO					0	NO			NO
All India Institute Of Medical Sciences, Delhi	AIIMSD/22/389	AIIMSD/22/389	NISHA A	F	N	NA	35	Y	7835950334	2022-04-17	2022-04-18	1	1	Y	NA		-44668	Nasopharyngeal swab		Negative	NO		NO		0	NO		0	EHS OPD, AIIMS, Ansari Nagar, New Delhi, 110029			NO					0		NO					0	NO			NO
All India Institute Of Medical Sciences, Delhi	AIIMSD/22/391	AIIMSD/22/391	GEETHUMOL N G	F	N	NA	31	Y	8157835132	2022-04-17	2022-04-18	1	1	Y	NA		-44668	Nasopharyngeal swab		Negative	NO		NO		0	NO		0	EHS OPD, AIIMS, Ansari Nagar, New Delhi, 110029			NO					0		NO					0	NO			NO
All India Institute Of Medical Sciences, Delhi	AIIMSD/22/407	AIIMSD/22/407	PARIKSHIT VISHWAKRMA	M	N	NA	9	Y	8860662222	2022-04-25	2022-04-26	1	1	Y	Y	2022-04-25	0	Nasopharyngeal swab		Positive	NO		YES	2022-05-01	6	NO		-44676	All India Institute of Medical Sciences, Ansari Nagar, New Delhi, 110029			NO					0		NO					0	NO			NO
All India Institute Of Medical Sciences, Delhi	AIIMSD/22/412	AIIMSD/22/412	PINKI BISHT	F	N	NA	24	Y	9899959851	2022-04-24	2022-04-25	1	1	Y	NA		-44675	Nasopharyngeal swab		Negative	NO		NO		0	NO		0	EHS OPD, AIIMS, Ansari Nagar, New Delhi, 110029			NO					0		NO					0	NO			NO
All India Institute Of Medical Sciences, Delhi	AIIMSD/22/414	AIIMSD/22/414	REMA RAJESH	F	N	NA	48	Y	9968940375	2022-04-24	2022-04-25	1	1		NA		-44675	Nasopharyngeal swab		Negative	NO		NO		0	NO		0	EHS OPD, AIIMS, Ansari Nagar, New Delhi, 110029			NO					0		NO					0	NO			NO
All India Institute Of Medical Sciences, Delhi	AIIMSD/22/415	AIIMSD/22/415	UTKARSH RAJPUT	M	N	NA	5	Y	9560546930	2022-04-24	2022-04-25	1	1	Y	NA		-44675	Nasopharyngeal swab		Negative	NO		NO		0	NO		0	EHS OPD, AIIMS, Ansari Nagar, New Delhi, 110029			NO					0		NO					0	NO			NO
All India Institute Of Medical Sciences, Delhi	AIIMSD/21/004	AIIMSD/21/004	SHIVDAS NAIK	M	N	NA	29	Y	7676897707	2021-08-04	2021-08-06	2	2	Y	Y	2021-08-06	2	Throat swab		Positive	NO		YES	2021-08-10	4	NO		-44414				NO					0		NO					0	NO			NO
All India Institute Of Medical Sciences, Delhi	AIIMSD/21/007	AIIMSD/21/007	VRUSHALI	F	N	NA	35	Y	7042363659	2021-08-05	2021-08-07	2	2	Y	N			Throat swab		Positive	NO		NO	NOT ADMITTED	#VALUE!	NO		-44415	All India Institute of Medical Sciences, Delhi			NO					0		NO					0	NO			NO
All India Institute Of Medical Sciences, Delhi	AIIMSD/21/008	AIIMSD/21/008	BABY OF SHEFALI JAIN	F	N	NA	3	Y	9968582496	2021-08-05	2021-08-07	2	2		N			Nasopharyngeal swab		Positive	NO		NO		-44415	NO		-44415				NO					0		NO					0	NO			NO
All India Institute Of Medical Sciences, Delhi	AIIMSD/21/009	AIIMSD/21/009	AAHANA CHAKRABORTY	F	N	NA	11	Y	9874203524	2021-08-05	2021-08-07	2	2	Y	Y	2021-08-07	2	Throat swab		Negative	NO		Yes	2021-08-23	16	NO		-44415				Yes					0		NO					0	NO			NO
All India Institute Of Medical Sciences, Delhi	AIIMSD/21/011	AIIMSD/21/011	MANISHA TIRKI	F	N	NA	22	Y	6267536164	2021-08-05	2021-08-07	2	2	Y	Y	2021-08-05	0	Throat swab		Negative	NO		NO	NOT ADMITTED	#VALUE!	NO		-44413				NO					0		NO					0	NO			NO
All India Institute Of Medical Sciences, Delhi	AIIMSD/21/012	AIIMSD/21/012	RISHU GOEL	F	N	NA	27	Y	9718201408	2021-08-07	2021-08-09	2	2	Y	N		-44415	Nasopharyngeal swab		Positive	NO		NO		0	NO		0				NO					0		NO					0	NO			NO
All India Institute Of Medical Sciences, Delhi	AIIMSD/21/013	AIIMSD/21/013	POOJA	F	Y	4	24	Y	8447171563	2021-08-06	2021-08-09	3	2	Y	Y	2021-08-06	0	Throat swab		Positive	NO		YES	2021-08-10	4	NO		-44414				NO					0		NO					0	NO			NO
All India Institute Of Medical Sciences, Delhi	AIIMSD/21/017	AIIMSD/21/017	MIHIR VEDULA	M	N	NA	24	Y	9999999999	2021-08-09	2021-08-11	2	2		N			Throat swab		Positive	NO		NO		-44418	NO		-44418				NO					0		NO					0	NO			Yes
All India Institute Of Medical Sciences, Delhi	AIIMSD/21/021	AIIMSD/21/021	UMESH KATWATRA	M	N	NA	66	Y	9968859630	2021-08-09	2021-08-11	2	2	Y	N		-44417	Nasopharyngeal swab		Positive	NO		NO		0	NO		0				NO					0		NO					0	NO			NO
All India Institute Of Medical Sciences, Delhi	AIIMSD/21/031	AIIMSD/21/031	SUNITA DEVI	F	N	NA	50	Y	9718088284	2021-08-12	2021-08-14	2	2	Y	N		-44420	Throat swab		Negative	NO		NO		0	NO		0				NO					0		NO					0	NO			NO
All India Institute Of Medical Sciences, Delhi	AIIMSD/21/032	AIIMSD/21/032	BALWAN SINGH	M	N	NA	41	Y	9896016736	2021-08-12	2021-08-14	2	2	Y	Y	2021-08-12	0	Throat swab		Positive	NO		YES	2021-08-24	12	NO		-44420				NO					0		NO					0	NO			NO
All India Institute Of Medical Sciences, Delhi	AIIMSD/21/033	AIIMSD/21/033	KH LAMBOI	M	N	NA	37	Y	8974719778	2021-08-12	2021-08-14	2	2		Y	2021-08-09	-3	Throat swab		Positive	NO		NO		-44417	Yes	2021-11-14	97				NO					0		NO					0	NO			NO
All India Institute Of Medical Sciences, Delhi	AIIMSD/21/034	AIIMSD/21/034	RADHA SINGH	F	N	NA	1	Y	8755281038	2021-08-12	2021-08-14	2	2	Y	Y	2021-08-12	0	Throat swab		Negative	NO		YES	2022-03-24	224	NO		-44420				Yes					0		NO					0	NO			NO
All India Institute Of Medical Sciences, Delhi	AIIMSD/21/039	AIIMSD/21/039	SIWANSH SHAH	M	N	NA	2	Y	9523567875	2021-08-15	2021-08-17	2	2		Y	2021-08-15	0	Throat swab		Positive	NO		YES	2021-08-21	6	NO		-44423	All India Institute of Medical Sciences, Delhi			NO					0		NO					0	NO			NO
All India Institute Of Medical Sciences, Delhi	AIIMSD/21/041	AIIMSD/21/041	BANDHAN KUMARI	F	N	NA	12	Y	8510982336	2021-08-15	2021-08-17	2	2	Y	Y	2021-08-15	0	Throat swab		Positive	Yes	2021-08-15	YES	2021-08-28	13	NO		-44423				NO					0		NO					0	NO			NO
All India Institute Of Medical Sciences, Delhi	AIIMSD/21/042	AIIMSD/21/042	ANVI SHARMA	F	N	NA	5	Y	9410807842	2021-08-15	2021-08-17	2	2		Y	2021-08-13	-2	Throat swab		Negative	NO		YES	2021-08-20	7	NO		-44421				NO					0		NO					0	NO			NO
All India Institute Of Medical Sciences, Delhi	AIIMSD/21/044	AIIMSD/21/044	SANJAY KALIA	M	N	NA	44	Y	9810315260	2021-08-16	2021-08-18	2	2	Y	NA		-44424	Nasopharyngeal swab		Negative	NO		NO		0	NO		0				NO					0		NO					0	NO			NO
All India Institute Of Medical Sciences, Delhi	AIIMSD/21/047	AIIMSD/21/047	SAURABH KUMAR	M	N	NA	29	Y	9835944112	2021-08-18	2021-08-20	2	2	Y	N		-44426	Throat swab		Positive	NO		NO		0	NO		0				NO					0		NO					0	NO			NO
All India Institute Of Medical Sciences, Delhi	AIIMSD/21/049	AIIMSD/21/049	CHITRANJAN KUMAR MAL	M	N	NA	83	Y	9810741169	2021-08-19	2021-08-21	2	2	Y	N			Other	ET Aspirate	Negative	NO		NO		-44428	NO		-44428	All India Institute of Medical Sciences, Delhi			Yes					0		NO					0	NO			Yes
All India Institute Of Medical Sciences, Delhi	AIIMSD/21/062	AIIMSD/21/062	JOSHI SIDDHARTH BHARAT KUMAR	M	N	NA	30	Y	8980898688	2021-08-22	2021-08-24	2	2	Y	NA		-44430	Throat swab		Negative	NO		NO		0	NO		0				NO					0		NO					0	NO			NO
All India Institute Of Medical Sciences, Delhi	AIIMSD/21/086	AIIMSD/21/086	MD MAHBOOB ALAM	M	N	NA	11	Y	7054645241	2021-09-01	2021-09-03	2	2	Y	Y	2021-09-01	0	Throat swab		Positive	NO		YES	2021-09-11	10	NO		-44440				Yes					0		NO					0	NO			NO
All India Institute Of Medical Sciences, Delhi	AIIMSD/21/090	AIIMSD/21/090	BABY OF NEHA KUMARI TWIN 1	M	N	NA	1	Y	7042019499	2021-09-02	2021-09-04	2	2		Y	2021-09-03	1	Nasopharyngeal swab		Negative	Yes	2021-09-03	YES	2021-10-01	28	NO		-44442				Yes					0		NO					0	NO			NO
All India Institute Of Medical Sciences, Delhi	AIIMSD/21/091	AIIMSD/21/091	BABY OF NEHA KUMARI TWIN 2	M	N	NA	1	M	7042019499	2021-09-02	2021-09-04	2	2		Y	2021-09-03	1	Nasopharyngeal swab		Negative	Yes	2021-09-03	YES	2021-10-01	28	NO		-44442				Yes					0		NO					0	Yes			NO
All India Institute Of Medical Sciences, Delhi	AIIMSD/21/094	AIIMSD/21/094	TARUN KUMAR	M	N	NA	2	Y	8954651138	2021-09-02	2021-09-04	2	2		Y	2021-09-01	-1	Throat swab		Negative	NO		YES	2021-09-18	17	NO		-44440				NO					0		NO					0	NO			NO
All India Institute Of Medical Sciences, Delhi	AIIMSD/21/098	AIIMSD/21/098	GARVIT SHARMA	M	N	NA	14	Y	9871287815	2021-09-04	2021-09-06	2	2		Y	2021-09-01	-3	Throat swab		Positive	NO		YES	2021-09-15	14	NO		-44440				NO					0		NO					0	NO			NO
All India Institute Of Medical Sciences, Delhi	AIIMSD/21/104	AIIMSD/21/104	KARTIK SHARMA	M	N	NA	2	Y	9582686600	2021-09-06	2021-09-08	2	2	Y	NA		-44445	Throat swab		Negative	NO		Yes		0	NO		0				NO					0		NO					0	NO			Yes
All India Institute Of Medical Sciences, Delhi	AIIMSD/21/108	AIIMSD/21/108	JYOTI SAINI	F	N	NA	27	Y	8597849109	2021-09-07	2021-09-09	2	2		Y	2021-09-09	2	Throat swab		Negative	NO		YES	2021-09-10	1	NO		-44448				NO					0		NO					0	NO			NO
All India Institute Of Medical Sciences, Delhi	AIIMSD/21/110	AIIMSD/21/110	KANCHAN	F	N	NA	35	Y	9971806634	2021-09-08	2021-09-10	2	2	Y	NA		-44447	Throat swab		Negative	NO		NO		0	NO		0	PRC/ Day care, AIIMS, Delhi			NO					0		NO					0	NO			NO
All India Institute Of Medical Sciences, Delhi	AIIMSD/21/116	AIIMSD/21/116	AYAN	M	N	NA	11	M	9818982737	2021-09-09	2021-09-11	2	2		Y	2021-09-09	0	Nasopharyngeal swab		Negative	NO		YES	2021-09-11	2	NO		-44448				Yes					0		NO					0	NO			Yes
All India Institute Of Medical Sciences, Delhi	AIIMSD/21/121	AIIMSD/21/121	AARUSHI	F	N	NA	1	Y	9582111552	2021-09-11	2021-09-13	2	2	Y	Y	2021-09-11	0	Throat swab		Negative	NO		YES	2021-09-14	3	NO		-44450				Yes					0		NO					0	NO			NO
All India Institute Of Medical Sciences, Delhi	AIIMSD/21/127	AIIMSD/21/127	SACHIN BORKAR	M	N	NA	39	Y	9968859645	2021-09-13	2021-09-15	2	2		NA		-44452	Throat swab		Negative	NO		NO		0	NO		0				NO					0		NO					0	NO			NO
All India Institute Of Medical Sciences, Delhi	AIIMSD/21/128	AIIMSD/21/128	TANYA	F	N	NA	20	Y	9643420255	2021-09-13	2021-09-15	2	2	Y	Y	2021-09-13	0	Throat swab		Negative	NO		YES	2021-09-25	12	NO		-44452				NO					0		NO					0	NO			NO
All India Institute Of Medical Sciences, Delhi	AIIMSD/21/131	AIIMSD/21/131	DIVYA GUPTA	F	N	NA	1	Y	9897242598	2021-09-15	2021-09-17	2	2		Y	2021-09-09	-6	Throat swab		Negative	Yes	2021-09-09	YES	2021-09-21	12	NO		-44448				NO					0		NO					0	NO			NO
All India Institute Of Medical Sciences, Delhi	AIIMSD/21/134	AIIMSD/21/134	SHREYASH	M	N	NA	1	Y	9560293591	2021-09-16	2021-09-18	2	2	Y	Y	2021-09-18	2	Throat swab		Negative	NO		YES	2021-09-24	6	NO		-44457				NO					0		NO					0	NO			NO
All India Institute Of Medical Sciences, Delhi	AIIMSD/21/137	AIIMSD/21/137	SIYA KUMARI	F	N	NA	6	Y	9565558749	2021-09-18	2021-09-20	2	2		Y	2021-09-11	-7	Throat swab		Negative	NO		YES	2021-10-23	42	NO		-44450				Yes					0		NO					0	NO			NO
All India Institute Of Medical Sciences, Delhi	AIIMSD/21/140	AIIMSD/21/140	RISHIKESH	M	N	NA	3	Y	7084423184	2021-09-18	2021-09-20	2	2		Y	2021-09-19	1	Throat swab		Negative	NO		NO		-44458	Yes	2021-09-28	9				Yes					0		NO					0	NO			NO
All India Institute Of Medical Sciences, Delhi	AIIMSD/21/142	AIIMSD/21/142	DHUMIA WALI GALI SHANTI NAGAR MAZRA ROAD SHAMLI, UTTAR PRADESH	M	N	NA	8	Y	8447258803	2021-09-18	2021-09-20	2	2	Y	Y	2021-09-18	0	Throat swab		Negative	NO		YES	2021-09-22	4	NO		-44457				Yes					0		NO					0	NO			NO
All India Institute Of Medical Sciences, Delhi	AIIMSD/21/152	AIIMSD/21/152	ARUN MEHTA	M	N	NA	31	Y	8860762000	2021-09-20	2021-09-22	2	2		Y	2021-09-21	1	Throat swab		Negative	NO		YES	2021-09-28	7	NO		-44460				NO					0		NO					0	NO			NO
All India Institute Of Medical Sciences, Delhi	AIIMSD/21/153	AIIMSD/21/153	MONA SIKKA	F	N	NA	85	Y	9868397304	2021-09-21	2021-09-23	2	2	Y	N		-44460	Nasopharyngeal swab		Negative	NO		NO		0	NO		0				NO					0		NO					0	NO			NO
All India Institute Of Medical Sciences, Delhi	AIIMSD/21/161	AIIMSD/21/161	DR SAMEER ABDUL	M	N	NA	30	Y	8800763364	2021-09-22	2021-09-24	2	2	Y	NA		-44461	Throat swab		Positive	NO		NO		0	NO		0				NO					0		NO					0	NO			NO
All India Institute Of Medical Sciences, Delhi	AIIMSD/21/168	AIIMSD/21/168	NITYANAND KANUNGO	M	N	NA	51	Y	9437218544	2021-09-23	2021-09-25	2	2	Y	Y	2021-09-24	1	Nasal Swab		Negative	NO		YES	2021-10-03	9	NO		-44463				NO					0		NO					0	NO			NO
All India Institute Of Medical Sciences, Delhi	AIIMSD/21/169	AIIMSD/21/169	DUSHYANT	M	N	NA	8	M	8053490529	2021-09-23	2021-09-25	2	2		Y	2021-09-25	2	Other	BAL	Negative	Yes	2021-09-25	NO		-44464	Yes	2021-09-26	1				NO					0		Yes					0	NO			NO
All India Institute Of Medical Sciences, Delhi	AIIMSD/21/173	AIIMSD/21/173	NAVYA	F	N	NA	1	M	9211008000	2021-09-25	2021-09-27	2	2	Y	Y	2021-09-25	0	Nasopharyngeal swab		Negative	NO		YES	2021-10-04	9	NO		-44464				Yes					0		NO					0	NO			NO
All India Institute Of Medical Sciences, Delhi	AIIMSD/21/177	AIIMSD/21/177	B/O KANCHAN VOHRA	F	N	NA	1	M	7838669662	2021-09-26	2021-09-28	2	2		Y	2021-08-10	-47	Throat swab		Negative	NO		YES	2021-10-03	54	NO		-44418				Yes					0		NO					0	NO			NO
All India Institute Of Medical Sciences, Delhi	AIIMSD/21/180	AIIMSD/21/180	PRINCI NEGI	F	N	NA	4	Y	8178425719	2021-09-26	2021-09-28	2	2	Y	Y	2021-09-26	0	Other	BAL	Negative	Yes	2021-09-28	YES	2021-10-13	17	NO		-44465				Yes					0		NO					0	NO			NO
All India Institute Of Medical Sciences, Delhi	AIIMSD/21/182	AIIMSD/21/182	SURBHI	F	N	NA	14	Y	7252817920	2021-09-27	2021-09-29	2	2		Y	2021-09-20	-7	Throat swab		Negative	Yes	2021-09-20	YES	2021-10-15	25	NO		-44459				Yes					0		NO					0	Yes			NO
All India Institute Of Medical Sciences, Delhi	AIIMSD/21/183	AIIMSD/21/183	PARUL BHUTANI	F	N	NA	24	Y	9424479637	2021-09-27	2021-09-29	2	2	Y	NA		-44466	Throat swab		Negative	NO		NO		0	NO		0	PRC/ Day care, AIIMS, Delhi			NO					0		NO					0	NO			NO
All India Institute Of Medical Sciences, Delhi	AIIMSD/21/195	AIIMSD/21/195	RANI	F	N	NA	26	Y	9899868534	2021-09-29	2021-10-01	2	2	Y	Y	2021-09-29	0	Throat swab		Negative	NO		YES	2021-10-05	6	NO		-44468				Yes					0		NO					0	NO			NO
All India Institute Of Medical Sciences, Delhi	AIIMSD/21/204	AIIMSD/21/204	SRISHTI DUBEY	F	N	NA	8	Y	8882021717	2021-10-02	2021-10-04	2	2		N		-44471	Throat swab		Negative	NO		NO		0	NO		0				Yes					0		NO					0	NO			NO
All India Institute Of Medical Sciences, Delhi	AIIMSD/21/211	AIIMSD/21/211	GAMBA PADU	F	N	NA	50	Y	9436048471	2021-10-03	2021-10-05	2	2	Y	NA		-44472	Throat swab		Positive	NO		NO		0	NO		0				NO					0		NO					0	NO			NO
All India Institute Of Medical Sciences, Delhi	AIIMSD/21/216	AIIMSD/21/216	VASU	M	N	NA	27	Y	9797692921	2021-10-05	2021-10-07	2	2		NA		-44474	Nasopharyngeal swab		Negative	NO		NO		0	NO		0	PRC/ Day care, AIIMS, Delhi			NO					0		NO					0	NO			NO
All India Institute Of Medical Sciences, Delhi	AIIMSD/21/219	AIIMSD/21/219	AKHILESH KATIYAR	M	N	NA	59	Y	9868235653	2021-10-06	2021-10-08	2	2		NA		-44475	Throat swab		Negative	NO		NO		0	NO		0	PRC/ Day care, AIIMS, Delhi			NO					0		NO					0	NO			NO
All India Institute Of Medical Sciences, Delhi	AIIMSD/21/227	AIIMSD/21/227	ANABIYA	F	N	NA	2	Y	7409306083	2021-10-10	2021-10-12	2	2	Y	Y	2021-10-12	2	Other	BAL	Negative	Yes	2021-10-10	NO		-44481	Yes	2021-10-14	2				NO					0		Yes					0	NO			NO
All India Institute Of Medical Sciences, Delhi	AIIMSD/21/237	AIIMSD/21/237	DR JAYA BISWAS	M	N	NA	28	Y	7976769970	2021-10-12	2021-10-14	2	2	Y	NA		-44481	Nasopharyngeal swab		Negative	NO		NO		0	NO		0	PRC/ Day care, AIIMS, Delhi			NO					0		NO					0	NO			NO
All India Institute Of Medical Sciences, Delhi	AIIMSD/21/241	AIIMSD/21/241	MS. SURABHI KANGA	F	N	NA	30	Y	8800561302	2021-10-11	2021-10-13	2	2	Y	NA		-44480	Throat swab		Negative	NO		NO		0	NO		0	EHS OPD, All India Institute of Medical Sciences, Delhi			NO					0		NO					0	NO			NO
All India Institute Of Medical Sciences, Delhi	AIIMSD/21/243	AIIMSD/21/243	BURHAN SALIM	M	N	NA	29	Y	7776991369	2021-10-11	2021-10-13	2	2	Y	N			Throat swab		Negative	NO		NO		-44482	NO		-44482				NO					0		NO					0	NO			NO
All India Institute Of Medical Sciences, Delhi	AIIMSD/21/244	AIIMSD/21/244	DR SAILAXMI MAHAPATRA	F	NA	NA	26	Y	8118031436	2021-10-11	2021-10-13	2	2		NA		-44480	Throat swab		Negative	NO		NO		0	NO		0	EHS OPD, All India Institute of Medical Sciences, Delhi			NO					0		NO					0	NO			NO
All India Institute Of Medical Sciences, Delhi	AIIMSD/21/245	AIIMSD/21/245	LIYAKAT ALI KHAN	M	N	NA	67	Y	9425775099	2021-10-11	2021-10-13	2	2	Y	NA		-44480	Throat swab		Negative	NO		NO		0	NO		0	EHS OPD, All India Institute of Medical Sciences, Delhi			NO					0		NO					0	NO			NO
All India Institute Of Medical Sciences, Delhi	AIIMSD/21/246	AIIMSD/21/246	SHAKTI SHARMA	F	N	NA	32	Y	8527292690	2021-10-11	2021-10-13	2	2	Y	NA		-44480	Throat swab		Negative	NO		NO		0	NO		0	EHS OPD, All India Institute of Medical Sciences, Delhi			NO					0		NO					0	NO			NO
All India Institute Of Medical Sciences, Delhi	AIIMSD/21/264	AIIMSD/21/264	PUSHPAM KUMARI	F	N	NA	3	Y	9716925075	2021-10-20	2021-10-22	2	2	Y	Y	2021-10-21	1	Nasopharyngeal swab		Negative	NO		YES	2021-10-26	5	NO		-44490				NO					0		NO					0	NO			NO
All India Institute Of Medical Sciences, Delhi	AIIMSD/21/268	AIIMSD/21/268	DR DUDEKULA SHARIF	M	N	NA	32	Y	9915783321	2021-10-18	2021-10-20	2	2	Y	NA		-44487	Nasopharyngeal swab		Negative	NO		NO		0	NO		0	PRC/ Day care, AIIMS, Delhi			NO					0		NO					0	NO			NO
All India Institute Of Medical Sciences, Delhi	AIIMSD/21/269	AIIMSD/21/269	DR MOHAMMAD AKMAL	M	N	NA	41	Y	9013690334	2021-10-18	2021-10-20	2	2	Y	NA		-44487	Nasopharyngeal swab		Negative	NO		NO		0	NO		0	PRC/ Day care, AIIMS, Delhi			NO					0		NO					0	NO			NO
All India Institute Of Medical Sciences, Delhi	AIIMSD/21/271	AIIMSD/21/271	JYOTI KUMARI	F	NA	NA	27	Y	8360256197	2021-10-19	2021-10-21	2	2		NA		-44488	Nasopharyngeal swab		Negative	NO		NO		0	NO		0	EHS OPD, All India Institute of Medical Sciences, Delhi			NO					0		NO					0	NO			NO
All India Institute Of Medical Sciences, Delhi	AIIMSD/21/284	AIIMSD/21/284	ASHU KUMAR RAI	M	N	NA	28	Y	8303362048	2021-10-26	2021-10-28	2	2		NA		-44495	Throat swab		Negative	NO		NO		0	NO		0	EHS OPD, All India Institute of Medical Sciences, Delhi			NO					0		NO					0	NO			NO
All India Institute Of Medical Sciences, Delhi	AIIMSD/21/289	AIIMSD/21/289	VANDNA SHARMA	F	N	NA	35	Y	9911997878	2021-10-23	2021-10-25	2	2	Y	NA		-44492	Nasopharyngeal swab		Negative	NO		NO		0	NO		0	EHS OPD, All India Institute of Medical Sciences, Delhi			NO					0		NO					0	NO			NO
All India Institute Of Medical Sciences, Delhi	AIIMSD/21/290	AIIMSD/21/290	RAMBULI DEVI	F	N	NA	67	Y	8218799781	2021-10-23	2021-10-25	2	2	Y	NA		-44492	Nasopharyngeal swab		Negative	NO		NO		0	NO		0	EHS OPD, All India Institute of Medical Sciences, Delhi			NO					0		NO					0	NO			NO
All India Institute Of Medical Sciences, Delhi	AIIMSD/21/292	AIIMSD/21/292	BHAGWAN SINGH	M	N	NA	58	Y	9760427685	2021-10-24	2021-10-26	2	2		NA		-44493	Nasopharyngeal swab		Negative	NO		NO		0	NO		0	PRC/ Day care, AIIMS, Delhi			NO					0		NO					0	NO			NO
All India Institute Of Medical Sciences, Delhi	AIIMSD/21/294	AIIMSD/21/294	JAGAT NARAYAN SHUKLA	M	N	NA	57	Y	7042509108	2021-10-24	2021-10-26	2	2		NA		-44493	Nasopharyngeal swab		Negative	NO		NO		0	NO		0	EHS OPD, All India Institute of Medical Sciences, Delhi			NO					0		NO					0	NO			NO
All India Institute Of Medical Sciences, Delhi	AIIMSD/21/296	AIIMSD/21/296	LILU THOMAS	F	N	NA	32	Y	9968533184	2021-10-25	2021-10-27	2	2		NA		-44494	Nasopharyngeal swab		Negative	NO		NO		0	NO		0	EHS OPD, All India Institute of Medical Sciences, Delhi			NO					0		NO					0	NO			NO
All India Institute Of Medical Sciences, Delhi	AIIMSD/21/302	AIIMSD/21/302	SHAMSUR RAHMAN	M	N	NA	66	Y	9891174503	2021-10-30	2021-11-01	2	2		NA		-44499	Nasopharyngeal swab		Negative	NO		NO		0	NO		0	EHS OPD, All India Institute of Medical Sciences, Delhi			NO					0		NO					0	NO			NO
All India Institute Of Medical Sciences, Delhi	AIIMSD/21/303	AIIMSD/21/303	MD HEERA KHAN	M	N	NA	62	Y	9899661181	2021-10-30	2021-11-01	2	2		NA		-44499	Nasopharyngeal swab		Negative	NO		NO		0	NO		0	EHS OPD, All India Institute of Medical Sciences, Delhi			NO					0		NO					0	NO			NO
All India Institute Of Medical Sciences, Delhi	AIIMSD/21/305	AIIMSD/21/305	DEWANTI DEVI	F	N	NA	66	Y	9654663958	2021-10-30	2021-11-01	2	2		NA		-44499	Nasopharyngeal swab		Negative	NO		NO		0	NO		0	EHS OPD, All India Institute of Medical Sciences, Delhi			NO					0		NO					0	NO			NO
All India Institute Of Medical Sciences, Delhi	AIIMSD/21/306	AIIMSD/21/306	CHANDAN	F	N	NA	19	Y	9811942909	2021-10-30	2021-11-01	2	2		NA		-44499	Nasopharyngeal swab		Negative	NO		NO		0	NO		0	EHS OPD, All India Institute of Medical Sciences, Delhi			NO					0		NO					0	NO			NO
All India Institute Of Medical Sciences, Delhi	AIIMSD/21/307	AIIMSD/21/307	GUDALA STITHA PRAGNA	M	N	NA	31	Y	9985282800	2021-10-30	2021-11-01	2	2		NA		-44499	Nasopharyngeal swab		Negative	NO		NO		0	NO		0	PRC/ Day care, AIIMS, Delhi			NO					0		NO					0	NO			NO
All India Institute Of Medical Sciences, Delhi	AIIMSD/21/313	AIIMSD/21/313	DR PRIYANKA DIXIT	M	N	NA	32	Y	7597390085	2021-10-31	2021-11-02	2	2		NA		-44500	Nasopharyngeal swab		Negative	NO		NO		0	NO		0	EHS OPD, All India Institute of Medical Sciences, Delhi			NO					0		NO					0	NO			NO
All India Institute Of Medical Sciences, Delhi	AIIMSD/21/322	AIIMSD/21/322	B/O YOGITA	M	N	NA	2	M	9968911164	2021-11-01	2021-11-03	2	2		Y	2021-11-02	1	Nasopharyngeal swab		Negative	Yes	2021-11-02	Yes	2021-11-10	8	NO		-44502				Yes					0		NO					0	NO			NO
All India Institute Of Medical Sciences, Delhi	AIIMSD/21/326	AIIMSD/21/326	SHILPI AGNANI	F	N	NA	50	Y	9479889169	2021-11-07	2021-11-09	2	2	Y	NA		-44507	Nasopharyngeal swab		Negative	NO		NO		0	NO		0	EHS OPD, All India Institute of Medical Sciences, Delhi			NO					0		NO					0	NO			NO
All India Institute Of Medical Sciences, Delhi	AIIMSD/21/339	AIIMSD/21/339	ARVI	F	N	NA	5	M	8057925072	2021-11-10	2021-11-12	2	2		Y	2021-08-25	-76	Throat swab		Negative	Yes	2021-08-25	YES	2021-12-30	127	NO		0				Yes					0		NO					0	Yes			NO
All India Institute Of Medical Sciences, Delhi	AIIMSD/21/341	AIIMSD/21/341	PRAMOD RAI	M	N	NA	46	Y	9968969586	2021-11-08	2021-11-10	2	2		Y	2021-11-08	0	Nasopharyngeal swab		Negative	NO		NO		-44508	Yes	2021-12-28	50				NO					0		NO					0	NO			NO
All India Institute Of Medical Sciences, Delhi	AIIMSD/21/344	AIIMSD/21/344	VINAY KUMAR SHAH	M	N	NA	67	Y	7766992592	2021-11-09	2021-11-11	2	2		NA		-44509	Nasopharyngeal swab		Negative	NO		NO		0	NO		0	EHS OPD, All India Institute of Medical Sciences, Delhi			NO					0		NO					0	NO			NO
All India Institute Of Medical Sciences, Delhi	AIIMSD/21/345	AIIMSD/21/345	JOHNY AUGUSTHY	M	N	NA	64	Y	9810767435	2021-11-09	2021-11-11	2	2		NA		-44509	Nasopharyngeal swab		Negative	NO		NO		0	NO		0	PRC/ Day care, AIIMS, Delhi			NO					0		NO					0	NO			NO
All India Institute Of Medical Sciences, Delhi	AIIMSD/21/346	AIIMSD/21/346	THEYYAMMA	F	N	NA	62	Y	9810797435	2021-11-09	2021-11-11	2	2		NA		-44509	Nasopharyngeal swab		Negative	NO		NO		0	NO		0	PRC/ Day care, AIIMS, Delhi			NO					0		NO					0	NO			NO
All India Institute Of Medical Sciences, Delhi	AIIMSD/21/354	AIIMSD/21/354	ANILA DASAN	F	N	NA	55	Y	9818789152	2021-11-15	2021-11-17	2	2		NA		-44515	Nasopharyngeal swab		Negative	NO		NO		0	NO		0	PRC/ Day care, AIIMS, Delhi			NO					0		NO					0	NO			NO
All India Institute Of Medical Sciences, Delhi	AIIMSD/21/357	AIIMSD/21/358	SABARNI BANERJEE	F	N	NA	23	Y	9337167133	2021-11-15	2021-11-17	2	2		NA		-44515	Nasopharyngeal swab		Negative	NO		NO		0	NO		0	EHS OPD, All India Institute of Medical Sciences, Delhi			NO					0		NO					0	NO			NO
All India Institute Of Medical Sciences, Delhi	AIIMSD/21/358	AIIMSD/21/358	ASHISH	M	N	NA	20	Y	9821206087	2021-11-15	2021-11-17	2	2		NA		-44515	Nasopharyngeal swab		Negative	NO		NO		0	NO		0	EHS OPD, All India Institute of Medical Sciences, Delhi			NO					0		NO					0	NO			NO
All India Institute Of Medical Sciences, Delhi	AIIMSD/21/352	AIIMSD/21/352	NUAMZACHING	F	N	NA	67	Y	8527188980	2021-11-15	2021-11-17	2	2	Y	Y	2021-11-17	2	Throat swab		Negative	NO		NO		-44517	Yes	2021-12-21	34				Yes					0		NO					0	Yes			NO
All India Institute Of Medical Sciences, Delhi	AIIMSD/21/359	AIIMSD/21/359	MEENA DEVI	F	N	NA	68	Y	9873949982	2021-11-15	2021-11-17	2	2		NA		-44515	Nasopharyngeal swab		Negative	NO		NO		0	NO		0	EHS OPD, All India Institute of Medical Sciences, Delhi			NO					0		NO					0	NO			NO
All India Institute Of Medical Sciences, Delhi	AIIMSD/21/360	AIIMSD/21/360	SAROJ DEVI	F	N	NA	65	Y	8826462880	2021-11-15	2021-11-17	2	2		NA		-44515	Nasopharyngeal swab		Negative	NO		NO		0	NO		0	EHS OPD, All India Institute of Medical Sciences, Delhi			NO					0		NO					0	NO			NO
All India Institute Of Medical Sciences, Delhi	AIIMSD/21/364	AIIMSD/21/364	RAMESH CHAND SAINI	M	N	NA	55	Y	9873797906	2021-11-15	2021-11-17	2	2		NA		-44515	Nasopharyngeal swab		Negative	NO		NO		0	NO		0	EHS OPD, All India Institute of Medical Sciences, Delhi			NO					0		NO					0	NO			NO
All India Institute Of Medical Sciences, Delhi	AIIMSD/21/367	AIIMSD/21/367	KAVITA	F	N	NA	36	Y	9910728944	2021-11-16	2021-11-18	2	2		NA		-44516	Nasopharyngeal swab		Negative	NO		NO		0	NO		0	EHS OPD, All India Institute of Medical Sciences, Delhi			NO					0		NO					0	NO			NO
All India Institute Of Medical Sciences, Delhi	AIIMSD/21/370	AIIMSD/21/370	SONI KUMARI	F	N	NA	21	Y	8459146160	2021-11-16	2021-11-18	2	2		NA		-44516	Nasopharyngeal swab		Negative	NO		NO		0	NO		0	EHS OPD, All India Institute of Medical Sciences, Delhi			NO					0		NO					0	NO			NO
All India Institute Of Medical Sciences, Delhi	AIIMSD/21/371	AIIMSD/21/371	RAHUL	M	N	NA	31	Y	9868397978	2021-11-16	2021-11-18	2	2	Y	NA		-44516	Nasopharyngeal swab		Negative	NO		NO		0	NO		0	EHS OPD, All India Institute of Medical Sciences, Delhi			NO					0		NO					0	NO			NO
All India Institute Of Medical Sciences, Delhi	AIIMSD/21/372	AIIMSD/21/372	DIPIKA	F	N	NA	26	Y	9953007277	2021-11-16	2021-11-18	2	2	Y	NA		-44516	Nasopharyngeal swab		Negative	NO		NO		0	NO		0	EHS OPD, All India Institute of Medical Sciences, Delhi			NO					0		NO					0	NO			NO
All India Institute Of Medical Sciences, Delhi	AIIMSD/21/373	AIIMSD/21/373	SHIVA	M	N	NA	7	Y	8529300614	2021-11-19	2021-11-21	2	2		Y	2021-11-19	0	Throat swab		Negative	NO		YES	2021-12-11	22	NO		-44519				NO					0		NO					0	NO			Yes
All India Institute Of Medical Sciences, Delhi	AIIMSD/21/374	AIIMSD/21/374	RAKESH KUMAR CHADDA	M	N	NA	62	Y	9868397133	2021-11-21	2021-11-23	2	2	Y	NA		-44521	Throat swab		Negative	NO		NO		0	NO		0	PRC/ Day care, AIIMS, Delhi			NO					0		NO					0	NO			NO
All India Institute Of Medical Sciences, Delhi	AIIMSD/21/375	AIIMSD/21/375	Neelam Agarwal	F	N	NA	71	Y	9910234251	2021-11-21	2021-11-23	2	2	Y	Y	2021-11-21	0	Throat swab		Negative	Yes	2021-11-21	YES	2021-12-23	32	NO		-44521				NO					0		Yes					0	NO			NO
All India Institute Of Medical Sciences, Delhi	AIIMSD/21/376	AIIMSD/21/376	BABY OF NEHA	F	N	NA	5	M	9999650769	2021-11-22	2021-11-24	2	2	Y	Y	2021-11-23	1	Throat swab		Negative	Yes	2021-11-24	YES	2021-12-09	16	NO		-44523				Yes					0		NO					0	NO			NO
All India Institute Of Medical Sciences, Delhi	AIIMSD/21/390	AIIMSD/21/390	DR RICHA AGGARWAL	F	N	NA	45	Y	9873731042	2021-11-22	2021-11-24	2	2	Y	NA		-44522	Nasopharyngeal swab		Negative	NO		NO		0	NO		0	PRC/ Day care, AIIMS, Delhi			NO					0		NO					0	NO			NO
All India Institute Of Medical Sciences, Delhi	AIIMSD/21/391	AIIMSD/21/391	DR SANKET KATPARA	M	N	NA	29	Y	9409429820	2021-11-22	2021-11-24	2	2		NA		-44522	Nasopharyngeal swab		Negative	NO		NO		0	NO		0	EHS OPD, All India Institute of Medical Sciences, Delhi			NO					0		NO					0	NO			NO
All India Institute Of Medical Sciences, Delhi	AIIMSD/21/392	AIIMSD/21/392	RAJA KHAN	M	N	NA	26	Y	6204318706	2021-11-23	2021-11-25	2	2		NA		-44523	Nasopharyngeal swab		Negative	NO		NO		0	NO		0	EHS OPD, All India Institute of Medical Sciences, Delhi			NO					0		NO					0	NO			NO
All India Institute Of Medical Sciences, Delhi	AIIMSD/21/394	AIIMSD/21/394	KAMLESH CHARAN SINHA	M	N	NA	79	Y	8651066857	2021-11-22	2021-11-24	2	2		NA		-44522	Nasopharyngeal swab		Negative	NO		NO		0	NO		0	EHS OPD, All India Institute of Medical Sciences, Delhi			NO					0		NO					0	NO			NO
All India Institute Of Medical Sciences, Delhi	AIIMSD/21/387	AIIMSD/21/387	RAM JYOTI DEVI	F	N	NA	62	Y	7838226211	2021-11-22	2021-11-24	2	2		NA		-44522	Nasopharyngeal swab		Negative	NO		NO		0	NO		0	EHS OPD, All India Institute of Medical Sciences, Delhi			NO					0		NO					0	NO			NO
All India Institute Of Medical Sciences, Delhi	AIIMSD/21/388	AIIMSD/21/388	BABY KAVYA	F	N	NA	2	Y	9205775932	2021-11-22	2021-11-24	2	2	Y	NA		-44522	Nasopharyngeal swab		Negative	NO		NO		0	NO		0	PRC/ Day care, AIIMS, Delhi			NO					0		NO					0	NO			NO
All India Institute Of Medical Sciences, Delhi	AIIMSD/21/385	AIIMSD/21/385	AKASH RAJ	M	N	NA	40	Y	9971207727	2021-11-22	2021-11-24	2	2		NA		-44522	Nasopharyngeal swab		Negative	NO		NO		0	NO		0	EHS OPD, All India Institute of Medical Sciences, Delhi			NO					0		NO					0	NO			NO
All India Institute Of Medical Sciences, Delhi	AIIMSD/21/395	AIIMSD/21/395	SAPNA PAL	F	N	NA	30	Y	8800957463	2021-11-23	2021-11-25	2	2	Y	NA		-44523	Nasopharyngeal swab		Negative	NO		NO		0	NO		0	EHS OPD, All India Institute of Medical Sciences, Delhi			NO					0		NO					0	NO			NO
All India Institute Of Medical Sciences, Delhi	AIIMSD/21/386	AIIMSD/21/386	DEB KUMAR GHOSHAL	M	N	NA	80	Y	9871911744	2021-11-21	2021-11-23	2	2	Y	Y	2021-11-21	0	Nasopharyngeal swab		Negative	NO		YES	2021-11-24	3	NO		-44521				Yes					0		NO					0	NO			NO
All India Institute Of Medical Sciences, Delhi	AIIMSD/21/406	AIIMSD/21/406	DR ANUSHIKA SONI	F	N	NA	32	Y	7217844971	2021-11-30	2021-12-02	2	2	Y	NA		-44530	Nasopharyngeal swab		Negative	NO		NO		0	NO		0	EHS OPD, All India Institute of Medical Sciences, Delhi			NO					0		NO					0	NO			NO
All India Institute Of Medical Sciences, Delhi	AIIMSD/21/407	AIIMSD/21/407	HITESH KUMAR	M	N	NA	29	Y	8222836333	2021-11-30	2021-12-02	2	2	Y	Y	2021-12-01	1	Throat swab		Negative	NO		NO		-44531	Yes	2021-12-07	6				NO					0		NO					0	NO			NO
All India Institute Of Medical Sciences, Delhi	AIIMSD/21/408	AIIMSD/21/408	VINOD KUMAR	M	N	NA	62	Y	9773562119	2021-11-28	2021-11-30	2	2	Y	NA		-44528	Nasopharyngeal swab		Negative	NO		NO		0	NO		0	EHS OPD, All India Institute of Medical Sciences, Delhi			NO					0		NO					0	NO			NO
All India Institute Of Medical Sciences, Delhi	AIIMSD/21/410	AIIMSD/21/410	SAT PRAKASH	M	N	NA	47	Y	9667573763	2021-11-28	2021-11-30	2	2		NA		-44528	Nasopharyngeal swab		Negative	NO		NO		0	NO		0	EHS OPD, All India Institute of Medical Sciences, Delhi			NO					0		NO					0	NO			NO
All India Institute Of Medical Sciences, Delhi	AIIMSD/21/411	AIIMSD/21/411	KOMAL UPADHYAY	F	N	NA	26	Y	7014729108	2021-11-28	2021-11-30	2	2	Y	NA		-44528	Nasopharyngeal swab		Negative	NO		NO		0	NO		0	EHS OPD, All India Institute of Medical Sciences, Delhi			NO					0		NO					0	NO			NO
All India Institute Of Medical Sciences, Delhi	AIIMSD/21/413	AIIMSD/21/413	ISAMAIL GAJI	M	N	NA	66	Y	9599804320	2021-11-28	2021-11-30	2	2		NA		-44528	Nasopharyngeal swab		Negative	NO		NO		0	NO		0	EHS OPD, All India Institute of Medical Sciences, Delhi			NO					0		NO					0	NO			NO
All India Institute Of Medical Sciences, Delhi	AIIMSD/21/415	AIIMSD/21/415	ARPITA	F	N	NA	9	Y	9654891348	2021-11-29	2021-12-01	2	2	Y	Y	2021-11-30	1	Nasopharyngeal swab		Negative	Yes	2021-11-30	Yes	2021-12-10	10	NO		-44530				NO					0		NO					0	NO			NO
All India Institute Of Medical Sciences, Delhi	AIIMSD/21/416	AIIMSD/21/416	VISHAL	M	N	NA	21	Y	9810933827	2021-11-29	2021-12-01	2	2	Y	N		-44529	Nasopharyngeal swab		Negative	NO		NO		0	NO		0	PRC/ Day care, AIIMS, Delhi			NO					0		NO					0	NO			NO
All India Institute Of Medical Sciences, Delhi	AIIMSD/21/419	AIIMSD/21/419	SADAKAT ALI	M	N	NA	39	Y	9719914477	2021-11-29	2021-12-01	2	2		NA		-44529	Nasopharyngeal swab		Negative	NO		NO		0	NO		0	EHS OPD, All India Institute of Medical Sciences, Delhi			NO					0		NO					0	NO			NO
All India Institute Of Medical Sciences, Delhi	AIIMSD/21/420	AIIMSD/21/420	DEVENDRA SINGH	M	N	NA	54	Y	7827641894	2021-11-29	2021-12-01	2	2		NA		-44529	Nasopharyngeal swab		Negative	NO		NO		0	NO		0	EHS OPD, All India Institute of Medical Sciences, Delhi			NO					0		NO					0	NO			NO
All India Institute Of Medical Sciences, Delhi	AIIMSD/21/421	AIIMSD/21/421	DALIP KUMAR	M	N	NA	55	Y	7404172171	2021-11-29	2021-12-01	2	2	Y	NA		-44529	Nasopharyngeal swab		Negative	NO		NO		0	NO		0	EHS OPD, All India Institute of Medical Sciences, Delhi			NO					0		NO					0	NO			NO
All India Institute Of Medical Sciences, Delhi	AIIMSD/21/422	AIIMSD/21/422	B/O MAYA	M	N	NA	17	D	8756424633	2021-12-02	2021-12-04	2	2		Y	2021-12-02	0	Other	BAL	Negative	Yes	2021-11-19	NO		-44532	Yes	2021-12-22	20				Yes					0		Yes					0	NO			NO
All India Institute Of Medical Sciences, Delhi	AIIMSD/21/430	AIIMSD/21/430	JYOTI	M	N	NA	11	M	9910594034	2021-12-07	2021-12-09	2	2	Y	Y	2021-12-07	0	Nasopharyngeal swab		Negative	Yes	2021-12-08	Yes	2022-01-11	35	NO		-44537	All India Institute of Medical Sciences, Delhi			NO					0		NO					0	NO			NO
All India Institute Of Medical Sciences, Delhi	AIIMSD/21/432	AIIMSD/21/432	USHA RANI JADOUN	F	N	NA	57	Y	9837009901	2021-12-07	2021-12-09	2	2	Y	Y	2021-12-08	1	Nasopharyngeal swab		Negative	Yes	2021-12-08	Yes	2021-12-20	12	NO		-44538	All India Institute of Medical Sciences, Delhi			Yes					0		NO					0	NO			NO
All India Institute Of Medical Sciences, Delhi	AIIMSD/21/433	AIIMSD/21/433	PRIYANGSHU DAS	M	N	NA	8	Y	9163352040	2021-12-07	2021-12-09	2	2		Y	2021-12-07	0	Throat swab		Negative	NO		Yes	2021-12-17	10	NO		-44537	All India Institute of Medical Sciences, Delhi			NO					0		NO					0	NO			NO
All India Institute Of Medical Sciences, Delhi	AIIMSD/21/442	AIIMSD/21/442	SHALVI	F	N	NA	23	Y	8826718221	2021-12-06	2021-12-08	2	2	Y	NA		-44536	Nasopharyngeal swab		Negative	NO		NO		0	NO		0	EHS OPD, All India Institute of Medical Sciences, Delhi			NO					0		NO					0	NO			NO
All India Institute Of Medical Sciences, Delhi	AIIMSD/21/436	AIIMSD/21/436	PRIYANKA	F	N	NA	28	Y	8447355437	2021-12-06	2021-12-08	2	2		NA		-44536	Nasopharyngeal swab		Negative	NO		NO		0	NO		0	EHS OPD, All India Institute of Medical Sciences, Delhi			NO					0		NO					0	NO			NO
All India Institute Of Medical Sciences, Delhi	AIIMSD/21/437	AIIMSD/21/437	SEEMA	F	N	NA	38	Y	7082063427	2021-12-06	2021-12-08	2	2		NA		-44536	Nasopharyngeal swab		Negative	NO		NO		0	NO		0	EHS OPD, All India Institute of Medical Sciences, Delhi			NO					0		NO					0	NO			NO
All India Institute Of Medical Sciences, Delhi	AIIMSD/21/445	AIIMSD/21/445	AKLIMA KHATOON	F	N	NA	66	Y	9631914286	2021-12-07	2021-12-09	2	2		NA		-44537	Nasopharyngeal swab		Negative	NO		NO		0	NO		0	EHS OPD, All India Institute of Medical Sciences, Delhi			NO					0		NO					0	NO			NO
All India Institute Of Medical Sciences, Delhi	AIIMSD/21/439	AIIMSD/21/439	USHA	F	N	NA	40	Y	9211545904	2021-12-06	2021-12-08	2	2		NA		-44536	Nasopharyngeal swab		Negative	NO		NO		0	NO		0	EHS OPD, All India Institute of Medical Sciences, Delhi			NO					0		NO					0	NO			NO
All India Institute Of Medical Sciences, Delhi	AIIMSD/21/447	AIIMSD/21/447	SNEH LATA	F	N	NA	72	Y	9811628159	2021-12-07	2021-12-09	2	2	Y	Y	2021-12-07	0	Nasopharyngeal swab		Negative	NO		NO		-44537	Yes	2021-12-10	3				NO					0		NO					0	NO			NO
All India Institute Of Medical Sciences, Delhi	AIIMSD/21/457	AIIMSD/21/457	MOHAMMAD GUFRAN KHAN	M	N	NA	17	Y	9891602629	2021-12-12	2021-12-14	2	2	Y	NA		-44542	Nasopharyngeal swab		Negative	NO		NO		0	NO		0	EHS OPD, All India Institute of Medical Sciences, Delhi			NO					0		NO					0	NO			NO
All India Institute Of Medical Sciences, Delhi	AIIMSD/21/463	AIIMSD/21/463	SHEKH AKHTAR	M	N	NA	72	Y	7982171078	2021-12-13	2021-12-15	2	2		NA		-44543	Nasopharyngeal swab		Negative	NO		NO		0	NO		0	EHS OPD, All India Institute of Medical Sciences, Delhi			NO					0		NO					0	NO			NO
All India Institute Of Medical Sciences, Delhi	AIIMSD/21/464	AIIMSD/21/464	MD ZAHID	M	N	NA	30	Y	9650611291	2021-12-14	2021-12-16	2	2	Y	Y	2021-12-14	0	Nasopharyngeal swab		Negative	NO		YES	2021-12-20	6	NO		-44544	All India Institute of Medical Sciences, Delhi			NO					0		NO					0	NO			NO
All India Institute Of Medical Sciences, Delhi	AIIMSD/21/461	AIIMSD/21/461	DR KSHITIJ PRASAD	M	N	NA	33	Y	8881166707	2021-12-13	2021-12-15	2	2		NA		-44543	Nasopharyngeal swab		Negative	NO		NO		0	NO		0	PRC/ Day care, AIIMS, Delhi			NO					0		NO					0	NO			NO
All India Institute Of Medical Sciences, Delhi	AIIMSD/21/466	AIIMSD/21/466	ADARSH PRATAP SINGH	M	N	NA	27	Y	9818602697	2021-12-14	2021-12-16	2	2		NA		-44544	Nasopharyngeal swab		Negative	NO		NO		0	NO		0	EHS OPD, All India Institute of Medical Sciences, Delhi			NO					0		NO					0	NO			NO
All India Institute Of Medical Sciences, Delhi	AIIMSD/21/468	AIIMSD/21/468	ANUP SINGH RAWAT	M	N	NA	59	Y	9910794556	2021-12-14	2021-12-16	2	2		NA		-44544	Nasopharyngeal swab		Negative	NO		NO		0	NO		0	EHS OPD, All India Institute of Medical Sciences, Delhi			NO					0		NO					0	NO			NO
All India Institute Of Medical Sciences, Delhi	AIIMSD/21/477	AIIMSD/21/477	SANGEETHA LUKOSE	F	N	NA	35	Y	9911373254	2021-12-18	2021-12-20	2	2		NA		-44548	Nasopharyngeal swab		Negative	NO		NO		0	NO		0	EHS OPD, All India Institute of Medical Sciences, Delhi			NO					0		NO					0	NO			NO
All India Institute Of Medical Sciences, Delhi	AIIMSD/21/478	AIIMSD/21/478	MAMTA YADAV	F	N	NA	32	Y	9971977365	2021-12-18	2021-12-20	2	2		NA		-44548	Nasopharyngeal swab		Negative	NO		NO		0	NO		0	EHS OPD, All India Institute of Medical Sciences, Delhi			NO					0		NO					0	NO			NO
All India Institute Of Medical Sciences, Delhi	AIIMSD/21/479	AIIMSD/21/479	M PHIOMAN	M	N	NA	36	Y	9013458480	2021-12-18	2021-12-20	2	2	Y	NA		-44548	Nasopharyngeal swab		Negative	NO		NO		0	NO		0	EHS OPD, All India Institute of Medical Sciences, Delhi			NO					0		NO					0	NO			NO
All India Institute Of Medical Sciences, Delhi	AIIMSD/21/480	AIIMSD/21/480	Dilip Kumar Kamat	M	N	NA	24	Y	8051659508	2021-12-18	2021-12-20	2	2		NA		-44548	Nasopharyngeal swab		Negative	NO		NO		0	NO		0	EHS OPD, All India Institute of Medical Sciences, Delhi			NO					0		NO					0	NO			NO
All India Institute Of Medical Sciences, Delhi	AIIMSD/21/485	AIIMSD/21/485	USHA DEVI	F	N	NA	66	Y	9852832425	2021-12-19	2021-12-21	2	2		NA		-44549	Nasopharyngeal swab		Negative	NO		NO		0	NO		0	EHS OPD, All India Institute of Medical Sciences, Delhi			NO					0		NO					0	NO			NO
All India Institute Of Medical Sciences, Delhi	AIIMSD/21/488	AIIMSD/21/488	DR SUBHASISH DEY	M	N	NA	32	Y	8291322543	2021-12-20	2021-12-22	2	2	Y	NA		-44550	Nasopharyngeal swab		Negative	NO		NO		0	NO		0	PRC/ Day care, AIIMS, Delhi			NO					0		NO					0	NO			NO
All India Institute Of Medical Sciences, Delhi	AIIMSD/21/490	AIIMSD/21/490	NIGAR FATIMA	F	N	NA	45	Y	9313823113	2021-12-20	2021-12-22	2	2	Y	NA		-44550	Nasopharyngeal swab		Negative	NO		NO		0	NO		0	EHS OPD, All India Institute of Medical Sciences, Delhi			NO					0		NO					0	NO			NO
All India Institute Of Medical Sciences, Delhi	AIIMSD/21/495	AIIMSD/21/495	RAMESHWAR LAL KUMAWAT	M	N	NA	25	Y	9460254430	2021-12-20	2021-12-22	2	2	Y	NA		-44550	Nasopharyngeal swab		Negative	NO		NO		0	NO		0	EHS OPD, All India Institute of Medical Sciences, Delhi			NO					0		NO					0	NO			NO
All India Institute Of Medical Sciences, Delhi	AIIMSD/21/496	AIIMSD/21/496	SUNIL KUMAR	M	N	NA	49	Y	8587062938	2021-12-18	2021-12-20	2	2		NA		-44548	Nasopharyngeal swab		Negative	NO		NO		0	NO		0	EHS OPD, All India Institute of Medical Sciences, Delhi			NO					0		NO					0	NO			NO
All India Institute Of Medical Sciences, Delhi	AIIMSD/21/500	AIIMSD/21/500	PRITIS KUMAR	M	N	NA	14	Y	8051956280	2021-12-25	2021-12-27	2	2	Y	Y	2021-12-26	1	Other	BAL	Negative	Yes	2021-12-27	YES	2022-01-22	27	NO		-44556	All India Institute of Medical Sciences, Delhi			NO					0		Yes					0	NO			NO
All India Institute Of Medical Sciences, Delhi	AIIMSD/21/508	AIIMSD/21/508	BLESSON C ABRAHAM	M	N	NA	33	Y	9811126767	2021-12-26	2021-12-28	2	2		NA		-44556	Nasopharyngeal swab		Negative	NO		NO		0	NO		0	PRC/ Day care, AIIMS, Delhi			NO					0		NO					0	NO			NO
All India Institute Of Medical Sciences, Delhi	AIIMSD/21/509	AIIMSD/21/509	ARUNACHALAM M	M	N	NA	33	Y	7010569551	2021-12-26	2021-12-28	2	2		Y	2021-12-27	1	Nasopharyngeal swab		Negative	NO		Yes	2021-12-29	2	NO		-44557	All India Institute of Medical Sciences, Delhi			NO					0		NO					0	NO			NO
All India Institute Of Medical Sciences, Delhi	AIIMSD/21/510	AIIMSD/21/510	SUDEEP DEO	M	N	NA	29	Y	7250103737	2021-12-26	2021-12-28	2	2	Y	NA		-44556	Nasopharyngeal swab		Negative	NO		NO		0	NO		0	PRC/ Day care, AIIMS, Delhi			NO					0		NO					0	NO			NO
All India Institute Of Medical Sciences, Delhi	AIIMSD/21/511	AIIMSD/21/511	DR AARTI CHITKARA	F	N	NA	29	Y	9468361222	2021-12-26	2021-12-28	2	2	Y	NA		-44556	Nasopharyngeal swab		Negative	NO		NO		0	NO		0	PRC/ Day care, AIIMS, Delhi			NO					0		NO					0	NO			NO
All India Institute Of Medical Sciences, Delhi	AIIMSD/22/001	AIIMSD/22/001	PARSHAN SINGH JAKHAR	M	N	NA	59	Y	9899042735	2021-12-30	2022-01-01	2	2	Y	Y	2021-12-31	1	Throat swab		Negative	Yes	2021-12-31	Yes	2022-01-05	5	NO		-44561	All India Institute of Medical Sciences, Delhi			Yes					0		NO					0	NO			NO
All India Institute Of Medical Sciences, Delhi	AIIMSD/22/009	AIIMSD/22/009	DR SURESH KUMAR	M	N	NA	27	Y	9910541675	2022-01-02	2022-01-04	2	2		NA		-44563	Nasopharyngeal swab		Negative	NO		NO		0	NO		0	EHS OPD, All India Institute of Medical Sciences, Delhi			NO					0		NO					0	NO			NO
All India Institute Of Medical Sciences, Delhi	AIIMSD/22/010	AIIMSD/22/010	DR HEMLATA	F	N	NA	34	Y	9464516360	2022-01-02	2022-01-04	2	2		NA		-44563	Nasopharyngeal swab		Negative	NO		NO		0	NO		0	EHS OPD, All India Institute of Medical Sciences, Delhi			NO					0		NO					0	NO			NO
All India Institute Of Medical Sciences, Delhi	AIIMSD/22/014	AIIMSD/22/014	DR SWATI ALLEN	F	N	NA	36	Y	8427817598	2022-01-02	2022-01-04	2	2	Y	NA		-44563	Nasopharyngeal swab		Negative	NO		NO		0	NO		0	EHS OPD, All India Institute of Medical Sciences, Delhi			NO					0		NO					0	NO			NO
All India Institute Of Medical Sciences, Delhi	AIIMSD/22/011	AIIMSD/22/011	LOKENDRA KUMAR	M	N	NA	54	Y	7505947533	2022-01-02	2022-01-04	2	2		NA		-44563	Nasopharyngeal swab		Negative	NO		NO		0	NO		0	EHS OPD, All India Institute of Medical Sciences, Delhi			NO					0		NO					0	NO			NO
All India Institute Of Medical Sciences, Delhi	AIIMSD/22/012	AIIMSD/22/012	DR RAJENDER KUMAR	M	N	NA	40	Y	9999999999	2022-01-02	2022-01-04	2	2		NA		-44563	Nasopharyngeal swab		Negative	NO		NO		0	NO		0	EHS OPD, All India Institute of Medical Sciences, Delhi			NO					0		NO					0	NO			NO
All India Institute Of Medical Sciences, Delhi	AIIMSD/22/016	AIIMSD/22/016	DR ROHITHA C	F	N	NA	30	Y	8448221366	2022-01-02	2022-01-04	2	2		NA		-44563	Nasopharyngeal swab		Negative	NO		NO		0	NO		0	EHS OPD, All India Institute of Medical Sciences, Delhi			NO					0		NO					0	NO			NO
All India Institute Of Medical Sciences, Delhi	AIIMSD/22/019	AIIMSD/22/019	DHARAM CHAND	M	N	NA	54	Y	9953807666	2022-01-02	2022-01-04	2	2		NA		-44563	Nasopharyngeal swab		Negative	NO		NO		0	NO		0	EHS OPD, All India Institute of Medical Sciences, Delhi			NO					0		NO					0	NO			NO
All India Institute Of Medical Sciences, Delhi	AIIMSD/22/020	AIIMSD/22/020	ASHOK KUMAR	M	N	NA	49	Y	9958437411	2022-01-02	2022-01-04	2	2		NA		-44563	Nasopharyngeal swab		Negative	NO		NO		0	NO		0	EHS OPD, All India Institute of Medical Sciences, Delhi			NO					0		NO					0	NO			NO
All India Institute Of Medical Sciences, Delhi	AIIMSD/22/021	AIIMSD/22/021	AVNISH KUMAR CHAUHAN	M	N	NA	44	Y	9818254761	2022-01-02	2022-01-04	2	2		NA		-44563	Nasopharyngeal swab		Negative	NO		NO		0	NO		0	EHS OPD, All India Institute of Medical Sciences, Delhi			NO					0		NO					0	NO			NO
All India Institute Of Medical Sciences, Delhi	AIIMSD/22/017	AIIMSD/22/017	RAM BILASH SHARMA	M	N	NA	57	Y	6299366260	2022-01-02	2022-01-04	2	2	Y	Y	2022-01-04	2	Nasopharyngeal swab		Negative	NO		Yes	2022-01-19	15	NO		-44565	All India Institute of Medical Sciences, Delhi			NO					0		NO					0	NO			NO
All India Institute Of Medical Sciences, Delhi	AIIMSD/22/022	AIIMSD/22/022	MONALI	F	N	NA	31	Y	9990827207	2022-01-02	2022-01-04	2	2		NA		-44563	Nasopharyngeal swab		Negative	NO		NO		0	NO		0	EHS OPD, All India Institute of Medical Sciences, Delhi			NO					0		NO					0	NO			NO
All India Institute Of Medical Sciences, Delhi	AIIMSD/22/023	AIIMSD/22/023	DHARMENDER	M	N	NA	36	Y	9654814435	2022-01-02	2022-01-04	2	2		NA		-44563	Nasopharyngeal swab		Negative	NO		NO		0	NO		0	EHS OPD, All India Institute of Medical Sciences, Delhi			NO					0		NO					0	NO			NO
All India Institute Of Medical Sciences, Delhi	AIIMSD/22/025	AIIMSD/22/025	BHAGWATI PRASAD JADLI	M	N	NA	53	Y	7838880545	2022-01-04	2022-01-06	2	2		Y	2022-01-05	1	Throat swab		Negative	Yes	2022-01-06	Yes	2022-01-08	3	NO		-44566				Yes					0		NO					0	NO			NO
All India Institute Of Medical Sciences, Delhi	AIIMSD/22/027	AIIMSD/22/027	MASTER SAMAD	M	N	NA	1	Y	7599523969	2022-01-06	2022-01-08	2	2		Y	2022-01-08	2	Throat swab		Negative	NO		Yes	2022-01-13	5	NO		-44569	All India Institute of Medical Sciences, Ansari Nagar, New Delhi, 110029			NO					0		NO					0	NO			NO
All India Institute Of Medical Sciences, Delhi	AIIMSD/22/030	AIIMSD/22/030	AFSANA	M	N	NA	10	Y	9210751090	2022-01-10	2022-01-12	2	2	Y	Y	2022-01-12	2	Nasopharyngeal swab		Negative	Yes	2022-01-12	Yes	2022-01-13	1	NO		-44573	All India Institute of Medical Sciences, Ansari Nagar, New Delhi, 110029			NO					0		NO					0	NO			NO
All India Institute Of Medical Sciences, Delhi	AIIMSD/22/031	AIIMSD/22/031	DR YASH VERMA	M	N	NA	25	Y	9462971999	2022-01-09	2022-01-11	2	2	Y	NA		-44570	Nasopharyngeal swab		Negative	NO		NO		0	NO		0	EHS OPD, AIIMS, Ansari Nagar, New Delhi, 110029			NO					0		NO					0	NO			NO
All India Institute Of Medical Sciences, Delhi	AIIMSD/22/032	AIIMSD/22/032	ZAMIRUL HASAN KHAN	M	N	NA	34	Y	9650424096	2022-01-09	2022-01-11	2	2	Y	NA		-44570	Nasopharyngeal swab		Negative	NO		NO		0	NO		0	EHS OPD, AIIMS, Ansari Nagar, New Delhi, 110029			NO					0		NO					0	NO			NO
All India Institute Of Medical Sciences, Delhi	AIIMSD/22/034	AIIMSD/22/034	HEMA JOSHI	F	N	NA	29	Y	8130508743	2022-01-09	2022-01-11	2	2	Y	NA		-44570	Nasopharyngeal swab		Negative	NO		NO		0	NO		0	EHS OPD, AIIMS, Ansari Nagar, New Delhi, 110029			NO					0		NO					0	NO			NO
All India Institute Of Medical Sciences, Delhi	AIIMSD/22/035	AIIMSD/22/035	SHIVAM YADAV	M	N	NA	25	Y	8543071755	2022-01-09	2022-01-11	2	2	Y	NA		-44570	Nasopharyngeal swab		Negative	NO		NO		0	NO		0	EHS OPD, AIIMS, Ansari Nagar, New Delhi, 110029			NO					0		NO					0	NO			NO
All India Institute Of Medical Sciences, Delhi	AIIMSD/22/038	AIIMSD/22/038	MANZIL YADAV	M	N	NA	23	Y	8744927647	2022-01-09	2022-01-11	2	2		N		-44570	Nasopharyngeal swab		Negative	NO		NO		0	NO		0	EHS OPD, AIIMS, Ansari Nagar, New Delhi, 110029			NO					0		NO					0	NO			NO
All India Institute Of Medical Sciences, Delhi	AIIMSD/22/043	AIIMSD/22/043	REBECCA LALNUNFEL RASUN	F	N	NA	27	Y	7896602649	2022-01-09	2022-01-11	2	2		NA		-44570	Nasopharyngeal swab		Negative	NO		NO		0	NO		0	EHS OPD, AIIMS, Ansari Nagar, New Delhi, 110029			NO					0		NO					0	NO			NO
All India Institute Of Medical Sciences, Delhi	AIIMSD/22/044	AIIMSD/22/044	ANSHIKA	F	N	NA	18	Y	9899906159	2022-01-09	2022-01-11	2	2		NA		-44570	Nasopharyngeal swab		Negative	NO		NO		0	NO		0	EHS OPD, AIIMS, Ansari Nagar, New Delhi, 110029			NO					0		NO					0	NO			NO
All India Institute Of Medical Sciences, Delhi	AIIMSD/22/047	AIIMSD/22/047	RAKHI	F	N	NA	24	Y	9582561120	2022-01-11	2022-01-13	2	2		NA		-44572	Nasopharyngeal swab		Negative	NO		NO		0	NO		0	EHS OPD, AIIMS, Ansari Nagar, New Delhi, 110029			NO					0		NO					0	NO			NO
All India Institute Of Medical Sciences, Delhi	AIIMSD/22/049	AIIMSD/22/049	SHUBHASH CHANDRA	M	N	NA	62	Y	8868092413	2022-01-11	2022-01-13	2	2		Y	2022-01-11	0	Nasopharyngeal swab		Negative	NO		NO		-44572	Yes	2022-01-23	12	None			NO					0		NO					0	NO			NO
All India Institute Of Medical Sciences, Delhi	AIIMSD/22/051	AIIMSD/22/051	VANSHU	M	N	NA	3	Y	9990906108	2022-01-12	2022-01-14	2	2	Y	Y	2022-01-13	1	Throat swab		Negative	NO		YES	2022-02-05	23	NO		-44574	All India Institute of Medical Sciences, Ansari Nagar, New Delhi, 110029			Yes					0		NO					0	NO			NO
All India Institute Of Medical Sciences, Delhi	AIIMSD/22/053	AIIMSD/22/053	HARSH YADAV	M	N	NA	9	Y	9305577540	2022-01-13	2022-01-15	2	2	Y	Y	2022-01-13	0	Throat swab		Positive	NO		YES	2022-01-18	5	NO		-44574	All India Institute of Medical Sciences, Ansari Nagar, New Delhi, 110029			NO					0		NO					0	NO			NO
All India Institute Of Medical Sciences, Delhi	AIIMSD/22/055	AIIMSD/22/055	NARESH SRIVASTAVA	M	N	NA	65	Y	8588007007	2022-01-15	2022-01-17	2	2		Y	2022-01-16	1	Nasopharyngeal swab		Negative	NO		NO		-44577	Yes	2022-01-19	3	All India Institute of Medical Sciences, Ansari Nagar, New Delhi, 110029			Yes					0		NO					0	NO			NO
All India Institute Of Medical Sciences, Delhi	AIIMSD/22/060	AIIMSD/22/060	DHANESH KUMAR	M	N	NA	34	Y	9560972242	2022-01-15	2022-01-17	2	2		NA		-44576	Nasopharyngeal swab		Negative	NO		NO		0	NO		0	EHS OPD, AIIMS, Ansari Nagar, New Delhi, 110029			NO					0		NO					0	NO			NO
All India Institute Of Medical Sciences, Delhi	AIIMSD/22/064	AIIMSD/22/064	DR SURBHI	M	N	NA	30	Y	7291957343	2022-01-15	2022-01-17	2	2		NA		-44576	Nasopharyngeal swab		Negative	NO		NO		0	NO		0	EHS OPD, AIIMS, Ansari Nagar, New Delhi, 110029			NO					0		NO					0	NO			NO
All India Institute Of Medical Sciences, Delhi	AIIMSD/22/066	AIIMSD/22/066	INDU	F	N	NA	29	Y	9810814736	2022-01-15	2022-01-17	2	2		NA		-44576	Nasopharyngeal swab		Negative	NO		NO		0	NO		0	EHS OPD, AIIMS, Ansari Nagar, New Delhi, 110029			NO					0		NO					0	NO			NO
All India Institute Of Medical Sciences, Delhi	AIIMSD/22/068	AIIMSD/22/068	HIMANSHU	M	N	NA	18	Y	9354014997	2022-01-15	2022-01-17	2	2		NA		-44576	Nasopharyngeal swab		Negative	NO		NO		0	NO		0	EHS OPD, AIIMS, Ansari Nagar, New Delhi, 110029			NO					0		NO					0	NO			NO
All India Institute Of Medical Sciences, Delhi	AIIMSD/22/069	AIIMSD/22/069	CHANCHAL	F	N	NA	33	Y	9968960026	2022-01-15	2022-01-17	2	2	Y	NA		-44576	Nasopharyngeal swab		Negative	NO		NO		0	NO		0	EHS OPD, AIIMS, Ansari Nagar, New Delhi, 110029			NO					0		NO					0	NO			NO
All India Institute Of Medical Sciences, Delhi	AIIMSD/22/071	AIIMSD/22/071	DR AARTI CHITKARA	M	N	NA	29	Y	9468361222	2022-01-15	2022-01-17	2	2	Y	NA		-44576	Nasopharyngeal swab		Negative	NO		NO		0	NO		0	EHS OPD, AIIMS, Ansari Nagar, New Delhi, 110029			NO					0		NO					0	NO			NO
All India Institute Of Medical Sciences, Delhi	AIIMSD/22/072	AIIMSD/22/072	SHYAMBAVI	F	N	NA	24	Y	8826789981	2022-01-15	2022-01-17	2	2	Y	NA		-44576	Nasopharyngeal swab		Negative	NO		NO		0	NO		0	EHS OPD, AIIMS, Ansari Nagar, New Delhi, 110029			NO					0		NO					0	NO			NO
All India Institute Of Medical Sciences, Delhi	AIIMSD/22/074	AIIMSD/22/074	MONALISA SHARMA	F	N	NA	41	Y	9910492551	2022-01-16	2022-01-18	2	2		NA		-44577	Nasopharyngeal swab		Negative	NO		NO		0	NO		0	EHS OPD, AIIMS, Ansari Nagar, New Delhi, 110029			NO					0		NO					0	NO			NO
All India Institute Of Medical Sciences, Delhi	AIIMSD/22/075	AIIMSD/22/075	SANDHYA GUPTA	F	Y	3	29	Y	9711726386	2022-01-15	2022-01-17	2	2		NA		-44576	Nasopharyngeal swab		Negative	NO		NO		0	NO		0	EHS OPD, AIIMS, Ansari Nagar, New Delhi, 110029			NO					0		NO					0	NO			NO
All India Institute Of Medical Sciences, Delhi	AIIMSD/22/079	AIIMSD/22/079	MAN SINGH	M	NA	NA	50	Y	9811754315	2022-01-22	2022-01-24	2	2	Y	NA		-44583	Nasopharyngeal swab		Negative	NO		NO		0	NO		0	EHS OPD, AIIMS, Ansari Nagar, New Delhi, 110029			NO					0		NO					0	NO			NO
All India Institute Of Medical Sciences, Delhi	AIIMSD/22/081	AIIMSD/22/081	MOHSIN K U	M	N	NA	31	Y	8368683677	2022-01-22	2022-01-24	2	2		NA		-44583	Nasopharyngeal swab		Negative	NO		NO		0	NO		0	EHS OPD, AIIMS, Ansari Nagar, New Delhi, 110029			NO					0		NO					0	NO			NO
All India Institute Of Medical Sciences, Delhi	AIIMSD/22/083	AIIMSD/22/083	Mohd.Faizan	M	N	NA	26	Y	9568145544	2022-01-22	2022-01-24	2	2	Y	Y	2022-01-22	0	Nasopharyngeal swab		Negative	NO		YES	2022-02-20	29	NO		-44583	All India Institute of Medical Sciences, Ansari Nagar, New Delhi, 110029			NO					0		NO					0	NO			NO
All India Institute Of Medical Sciences, Delhi	AIIMSD/22/085	AIIMSD/22/085	DEEPA LAXMI	F	N	NA	24	Y	8700006905	2022-01-25	2022-01-27	2	2		NA		-44586	Nasopharyngeal swab		Negative	NO		NO		0	NO		0	EHS OPD, AIIMS, Ansari Nagar, New Delhi, 110029			NO					0		NO					0	NO			NO
All India Institute Of Medical Sciences, Delhi	AIIMSD/22/086	AIIMSD/22/086	PRATIBHA SUMAN	F	N	NA	31	Y	9643252225	2022-01-22	2022-01-24	2	2		NA		-44583	Nasopharyngeal swab		Negative	NO		NO		0	NO		0	EHS OPD, AIIMS, Ansari Nagar, New Delhi, 110029			NO					0		NO					0	NO			NO
All India Institute Of Medical Sciences, Delhi	AIIMSD/22/094	AIIMSD/22/094	UDAY SINGH	M	N	NA	26	Y	9289751127	2022-01-22	2022-01-24	2	2		NA		-44583	Nasopharyngeal swab		Negative	NO		NO		0	NO		0	EHS OPD, AIIMS, Ansari Nagar, New Delhi, 110029			NO					0		NO					0	NO			NO
All India Institute Of Medical Sciences, Delhi	AIIMSD/22/088	AIIMSD/22/088	MANJEET KAUR	F	N	NA	29	Y	8813972955	2022-01-22	2022-01-24	2	2		NA		-44583	Nasopharyngeal swab		Negative	NO		NO		0	NO		0	Day care, AIIMS, Ansari Nagar, New Delhi, 110029			NO					0		NO					0	NO			NO
All India Institute Of Medical Sciences, Delhi	AIIMSD/22/089	AIIMSD/22/089	GAYATRI THAKUR	F	N	NA	40	Y	7011124442	2022-01-22	2022-01-24	2	2	Y	NA		-44583	Nasopharyngeal swab		Negative	NO		NO		0	NO		0	Day care, AIIMS, Ansari Nagar, New Delhi, 110029			NO					0		NO					0	NO			NO
All India Institute Of Medical Sciences, Delhi	AIIMSD/22/096	AIIMSD/22/096	NARENDER SINGH	M	N	NA	47	Y	9992017869	2022-01-22	2022-01-24	2	2		NA		-44583	Nasopharyngeal swab		Negative	NO		NO		0	NO		0	EHS OPD, AIIMS, Ansari Nagar, New Delhi, 110029			NO					0		NO					0	NO			NO
All India Institute Of Medical Sciences, Delhi	AIIMSD/22/097	AIIMSD/22/097	MATHEW V S	M	N	NA	53	Y	9891327914	2022-01-22	2022-01-24	2	2	Y	NA		-44583	Nasopharyngeal swab		Negative	NO		NO		0	NO		0	EHS OPD, AIIMS, Ansari Nagar, New Delhi, 110029			NO					0		NO					0	NO			NO
All India Institute Of Medical Sciences, Delhi	AIIMSD/22/091	AIIMSD/22/091	TARA SINGH	M	N	NA	43	Y	9818323898	2022-01-22	2022-01-24	2	2		NA		-44583	Nasopharyngeal swab		Negative	NO		NO		0	NO		0	EHS OPD, AIIMS, Ansari Nagar, New Delhi, 110029			NO					0		NO					0	NO			NO
All India Institute Of Medical Sciences, Delhi	AIIMSD/22/092	AIIMSD/22/092	ABHINAV SHARMA	M	N	NA	30	Y	8860790151	2022-01-22	2022-01-24	2	2	Y	NA		-44583	Nasopharyngeal swab		Negative	NO		NO		0	NO		0	EHS OPD, AIIMS, Ansari Nagar, New Delhi, 110029			NO					0		NO					0	NO			NO
All India Institute Of Medical Sciences, Delhi	AIIMSD/22/099	AIIMSD/22/099	JOICE KURIA KOSE	M	N	NA	34	Y	9968722146	2022-01-25	2022-01-27	2	2		NA		-44586	Nasopharyngeal swab		Negative	NO		NO		0	NO		0	EHS OPD, AIIMS, Ansari Nagar, New Delhi, 110029			NO					0		NO					0	NO			NO
All India Institute Of Medical Sciences, Delhi	AIIMSD/22/100	AIIMSD/22/100	DEEPAK	M	N	NA	25	Y	8287273684	2022-01-25	2022-01-27	2	2	Y	NA		-44586	Nasopharyngeal swab		Negative	NO		NO		0	NO		0	EHS OPD, AIIMS, Ansari Nagar, New Delhi, 110029			NO					0		NO					0	NO			NO
All India Institute Of Medical Sciences, Delhi	AIIMSD/22/106	AIIMSD/22/106	DHANYA K	F	N	NA	31	Y	9496234541	2022-01-30	2022-02-01	2	2		NA		-44591	Nasopharyngeal swab		Negative	NO		NO		0	NO		0	EHS OPD, AIIMS, Ansari Nagar, New Delhi, 110029			NO					0		NO					0	NO			NO
All India Institute Of Medical Sciences, Delhi	AIIMSD/22/107	AIIMSD/22/107	RAVINDER PRATAP	M	N	NA	18	Y	8368729657	2022-01-30	2022-02-01	2	2		NA		-44591	Nasopharyngeal swab		Negative	NO		NO		0	NO		0	EHS OPD, AIIMS, Ansari Nagar, New Delhi, 110029			NO					0		NO					0	NO			NO
All India Institute Of Medical Sciences, Delhi	AIIMSD/22/105	AIIMSD/22/105	RIMJHIM KUMARI	F	N	NA	10	Y	7982644964	2022-01-30	2022-02-01	2	2		Y	2022-01-31	1	Other	BAL	Negative	NO		NO		-44592	Yes	2022-02-05	5	All India Institute of Medical Sciences, Ansari Nagar, New Delhi, 110029			NO					0		NO					0	NO			NO
All India Institute Of Medical Sciences, Delhi	AIIMSD/22/111	AIIMSD/22/111	PRADEEP	M	N	NA	33	Y	7290932069	2022-01-30	2022-02-01	2	2	Y	NA		-44591	Nasopharyngeal swab		Negative	NO		NO		0	NO		0	Day care, AIIMS, Ansari Nagar, New Delhi, 110029			NO					0		NO					0	NO			NO
All India Institute Of Medical Sciences, Delhi	AIIMSD/22/108	AIIMSD/22/108	DR VEENITA SINHA DAR	F	N	NA	59	Y	9878137078	2022-01-30	2022-02-01	2	2		NA		-44591	Nasopharyngeal swab		Negative	NO		NO		0	NO		0	EHS OPD, AIIMS, Ansari Nagar, New Delhi, 110029			NO					0		NO					0	NO			NO
All India Institute Of Medical Sciences, Delhi	AIIMSD/22/110	AIIMSD/22/110	WITHUILIU NEWMAI	F	N	NA	48	Y	9402286802	2022-01-30	2022-02-01	2	2		NA		-44591	Nasopharyngeal swab		Negative	NO		NO		0	NO		0	Day care, AIIMS, Ansari Nagar, New Delhi, 110029			NO					0		NO					0	NO			NO
All India Institute Of Medical Sciences, Delhi	AIIMSD/22/113	AIIMSD/22/113	ALPNA BIMAL	F	N	NA	47	Y	9899554516	2022-01-30	2022-02-01	2	2		NA		-44591	Nasopharyngeal swab		Negative	NO		NO		0	NO		0	EHS OPD, AIIMS, Ansari Nagar, New Delhi, 110029			NO					0		NO					0	NO			NO
All India Institute Of Medical Sciences, Delhi	AIIMSD/22/115	AIIMSD/22/115	TEJASWIV	M	N	NA	30	Y	9980861155	2022-01-30	2022-02-01	2	2	Y	NA		-44591	Nasopharyngeal swab		Negative	NO		NO		0	NO		0	EHS OPD, AIIMS, Ansari Nagar, New Delhi, 110029			NO					0		NO					0	NO			NO
All India Institute Of Medical Sciences, Delhi	AIIMSD/22/118	AIIMSD/22/118	JEEVESH KUTIYAL	M	N	NA	25	Y	7840015855	2022-01-30	2022-02-01	2	2	Y	NA		-44591	Nasopharyngeal swab		Negative	NO		NO		0	NO		0	EHS OPD, AIIMS, Ansari Nagar, New Delhi, 110029			NO					0		NO					0	NO			NO
All India Institute Of Medical Sciences, Delhi	AIIMSD/22/119	AIIMSD/22/119	SANTOSH KUMAR	M	N	NA	42	Y	9650202439	2022-01-30	2022-02-01	2	2	Y	NA		-44591	Nasopharyngeal swab		Negative	NO		NO		0	NO		0	EHS OPD, AIIMS, Ansari Nagar, New Delhi, 110029			NO					0		NO					0	NO			NO
All India Institute Of Medical Sciences, Delhi	AIIMSD/22/123	AIIMSD/22/123	ABID HUSSAIN	M	N	NA	27	Y	8802721597	2022-01-31	2022-02-02	2	2		NA		-44592	Nasopharyngeal swab		Negative	NO		NO		0	NO		0	EHS OPD, AIIMS, Ansari Nagar, New Delhi, 110029			NO					0		NO					0	NO			NO
All India Institute Of Medical Sciences, Delhi	AIIMSD/22/122	AIIMSD/22/122	ANKIT AZAD	M	N	NA	17	Y	9968358116	2022-01-30	2022-02-01	2	2	Y	NA		-44591	Nasopharyngeal swab		Negative	NO		NO		0	NO		0	EHS OPD, AIIMS, Ansari Nagar, New Delhi, 110029			NO					0		NO					0	NO			NO
All India Institute Of Medical Sciences, Delhi	AIIMSD/22/125	AIIMSD/22/125	ANJU KUMARI	F	N	NA	40	Y	6200904421	2022-01-31	2022-02-02	2	2	Y	Y	2022-01-31	0	Nasopharyngeal swab		Negative	NO		Yes	2022-02-05	5	NO		-44592	All India Institute of Medical Sciences, Ansari Nagar, New Delhi, 110029			NO					0		NO					0	NO			NO
All India Institute Of Medical Sciences, Delhi	AIIMSD/22/130	AIIMSD/22/130	MARINA NIANGBIAKKIM	F	N	NA	39	Y	9711504922	2022-02-05	2022-02-07	2	2	Y	NA		-44597	Nasopharyngeal swab		Negative	NO		NO		0	NO		0	EHS OPD, AIIMS, Ansari Nagar, New Delhi, 110029			NO					0		NO					0	NO			NO
All India Institute Of Medical Sciences, Delhi	AIIMSD/22/132	AIIMSD/22/132	SONU	F	N	NA	34	Y	9910566927	2022-02-05	2022-02-07	2	2		NA		-44597	Nasopharyngeal swab		Negative	NO		NO		0	NO		0	EHS OPD, AIIMS, Ansari Nagar, New Delhi, 110029			NO					0		NO					0	NO			NO
All India Institute Of Medical Sciences, Delhi	AIIMSD/22/134	AIIMSD/22/134	DR ADARSH KUMAR	M	N	NA	53	Y	9868438856	2022-02-05	2022-02-07	2	2	Y	NA		-44597	Nasopharyngeal swab		Negative	NO		NO		0	NO		0	EHS OPD, AIIMS, Ansari Nagar, New Delhi, 110029			NO					0		NO					0	NO			NO
All India Institute Of Medical Sciences, Delhi	AIIMSD/22/138	AIIMSD/22/138	SANJEEV KUMAR	M	N	NA	33	Y	9674422190	2022-02-05	2022-02-07	2	2	Y	Y	2022-02-05	0	Nasopharyngeal swab		Negative	NO		Yes		-44597	NO		-44597	All India Institute of Medical Sciences, Ansari Nagar, New Delhi, 110029			Yes					0		NO					0	NO			NO
All India Institute Of Medical Sciences, Delhi	AIIMSD/22/139	AIIMSD/22/139	ANSHIKA	F	N	NA	17	Y	9560640072	2022-02-05	2022-02-07	2	2	Y	NA		-44597	Nasopharyngeal swab		Negative	NO		NO		0	NO		0	Day care, AIIMS, Ansari Nagar, New Delhi, 110029			NO					0		NO					0	NO			NO
All India Institute Of Medical Sciences, Delhi	AIIMSD/22/140	AIIMSD/22/140	MUHAMMEDALI	M	N	NA	51	Y	9555333666	2022-02-05	2022-02-07	2	2		NA		-44597	Nasopharyngeal swab		Negative	NO		NO		0	NO		0	EHS OPD, AIIMS, Ansari Nagar, New Delhi, 110029			NO					0		NO					0	NO			NO
All India Institute Of Medical Sciences, Delhi	AIIMSD/22/141	AIIMSD/22/141	MOHAMMAD KAMRE ALAM	M	N	NA	25	Y	9871738135	2022-02-05	2022-02-07	2	2		NA		-44597	Nasopharyngeal swab		Negative	NO		NO		0	NO		0	EHS OPD, AIIMS, Ansari Nagar, New Delhi, 110029			NO					0		NO					0	NO			NO
All India Institute Of Medical Sciences, Delhi	AIIMSD/22/142	AIIMSD/22/142	BALESHWAR	M	N	NA	69	Y	9643358389	2022-02-05	2022-02-07	2	2		NA		-44597	Nasopharyngeal swab		Negative	NO		NO		0	NO		0	EHS OPD, AIIMS, Ansari Nagar, New Delhi, 110029			NO					0		NO					0	NO			NO
All India Institute Of Medical Sciences, Delhi	AIIMSD/22/143	AIIMSD/22/143	PINKI JHA	F	N	NA	32	Y	9717395399	2022-02-05	2022-02-07	2	2		Y	2022-02-05	0	Nasopharyngeal swab		Negative	NO		NO		-44597	Yes	2022-02-12	7	All India Institute of Medical Sciences, Ansari Nagar, New Delhi, 110029			NO					0		Yes					0	NO			NO
All India Institute Of Medical Sciences, Delhi	AIIMSD/22/144	AIIMSD/22/144	ANITA JHA	F	N	NA	54	Y	8757145067	2022-02-05	2022-02-07	2	2		NA		-44597	Nasopharyngeal swab		Negative	NO		NO		0	NO		0	EHS OPD, AIIMS, Ansari Nagar, New Delhi, 110029			NO					0		NO					0	NO			NO
All India Institute Of Medical Sciences, Delhi	AIIMSD/22/145	AIIMSD/22/145	KRISHNA JAISWAL	F	N	NA	59	Y	7217673952	2022-02-05	2022-02-07	2	2	Y	NA		-44597	Nasopharyngeal swab		Negative	NO		NO		0	NO		0	EHS OPD, AIIMS, Ansari Nagar, New Delhi, 110029			NO					0		NO					0	NO			NO
All India Institute Of Medical Sciences, Delhi	AIIMSD/22/147	AIIMSD/22/147	ANKITA JAISWAL	F	N	NA	29	Y	7217673952	2022-02-05	2022-02-07	2	2	Y	NA		-44597	Nasopharyngeal swab		Negative	NO		NO		0	NO		0	EHS OPD, AIIMS, Ansari Nagar, New Delhi, 110029			NO					0		NO					0	NO			NO
All India Institute Of Medical Sciences, Delhi	AIIMSD/22/149	AIIMSD/22/149	NARENDAR CHOUDHARY	M	N	NA	52	Y	9958369064	2022-02-06	2022-02-08	2	2	Y	NA		-44598	Nasopharyngeal swab		Negative	NO		NO		0	NO		0	EHS OPD, AIIMS, Ansari Nagar, New Delhi, 110029			NO					0		NO					0	NO			NO
All India Institute Of Medical Sciences, Delhi	AIIMSD/22/157	AIIMSD/22/157	ANSH RAJ	M	N	NA	2	Y	7061829439	2022-02-13	2022-02-15	2	2		Y	2022-02-14	1	Throat swab		Negative	NO		Yes	2022-02-21	7	NO		-44606	All India Institute of Medical Sciences, Ansari Nagar, New Delhi, 110029			NO					0		NO					0	NO			NO
All India Institute Of Medical Sciences, Delhi	AIIMSD/22/159	AIIMSD/22/159	JYOTI JETHANI	F	N	NA	30	Y	9899937489	2022-02-10	2022-02-12	2	2		NA		-44602	Nasopharyngeal swab		Negative	NO		NO		0	NO		0	EHS OPD, AIIMS, Ansari Nagar, New Delhi, 110029			NO					0		NO					0	NO			NO
All India Institute Of Medical Sciences, Delhi	AIIMSD/22/166	AIIMSD/22/166	SONU KUMAR	M	N	NA	40	Y	9999999999	2022-02-14	2022-02-16	2	2		NA		-44606	Nasopharyngeal swab		Negative	NO		NO		0	NO		0	EHS OPD, AIIMS, Ansari Nagar, New Delhi, 110029			NO					0		NO					0	NO			NO
All India Institute Of Medical Sciences, Delhi	AIIMSD/22/167	AIIMSD/22/167	BINIT KUMAR SINGH	M	N	NA	42	Y	8800262404	2022-02-14	2022-02-16	2	2		NA		-44606	Nasopharyngeal swab		Negative	NO		NO		0	NO		0	EHS OPD, AIIMS, Ansari Nagar, New Delhi, 110029			NO					0		NO					0	NO			NO
All India Institute Of Medical Sciences, Delhi	AIIMSD/22/161	AIIMSD/22/161	VIMLA	F	N	NA	49	Y	9999999999	2022-02-12	2022-02-14	2	2	Y	NA		-44604	Throat swab		Negative	NO		NO		0	NO		0	Mohna PHC, Mohna, Haryana, 121004 (Villages Deegh Pehladpur, Sagarpur and Sunped)			NO					0		NO					0	NO			NO
All India Institute Of Medical Sciences, Delhi	AIIMSD/22/162	AIIMSD/22/162	VAANI	F	N	NA	2	Y	9999999999	2022-02-13	2022-02-15	2	2	Y	NA		-44605	Throat swab		Negative	NO		NO		0	NO		0	Mohna PHC, Mohna, Haryana, 121004 (Villages Deegh Pehladpur, Sagarpur and Sunped)			NO					0		NO					0	NO			NO
All India Institute Of Medical Sciences, Delhi	AIIMSD/22/165	AIIMSD/22/165	MEMBATI	F	N	NA	64	Y	9582511309	2022-02-13	2022-02-15	2	2	Y	NA		-44605	Throat swab		Negative	NO		NO		0	NO		0	Mohna PHC, Mohna, Haryana, 121004 (Villages Deegh Pehladpur, Sagarpur and Sunped)			NO					0		NO					0	NO			NO
All India Institute Of Medical Sciences, Delhi	AIIMSD/22/168	AIIMSD/22/168	RAMKALI	F	N	NA	80	Y	9999999999	2022-02-12	2022-02-14	2	2	Y	NA		-44604	Throat swab		Negative	NO		NO		0	NO		0	Mohna PHC, Mohna, Haryana, 121004 (Villages Deegh Pehladpur, Sagarpur and Sunped)			NO					0		NO					0	NO			NO
All India Institute Of Medical Sciences, Delhi	AIIMSD/22/171	AIIMSD/22/171	BHAGWATI	F	N	NA	60	Y	9999999999	2022-02-13	2022-02-15	2	2		NA		-44605	Throat swab		Negative	NO		NO		0	NO		0	Mohna PHC, Mohna, Haryana, 121004 (Villages Deegh Pehladpur, Sagarpur and Sunped)			NO					0		NO					0	NO			NO
All India Institute Of Medical Sciences, Delhi	AIIMSD/22/173	AIIMSD/22/173	SACHIN KUMAR	M	N	NA	28	Y	8279576088	2022-02-13	2022-02-15	2	2	Y	NA		-44605	Nasopharyngeal swab		Negative	NO		NO		0	NO		0	EHS OPD, AIIMS, Ansari Nagar, New Delhi, 110029			NO					0		NO					0	NO			NO
All India Institute Of Medical Sciences, Delhi	AIIMSD/22/174	AIIMSD/22/174	RADHA	F	N	NA	26	Y	7011232318	2022-02-14	2022-02-16	2	2	Y	NA		-44606	Nasopharyngeal swab		Negative	NO		NO		0	NO		0	EHS OPD, AIIMS, Ansari Nagar, New Delhi, 110029			NO					0		NO					0	NO			NO
All India Institute Of Medical Sciences, Delhi	AIIMSD/22/175	AIIMSD/22/175	ABHAY NARAYAN PRAKASH	M	N	NA	35	Y	8130821593	2022-02-13	2022-02-15	2	2		NA		-44605	Nasopharyngeal swab		Negative	NO		NO		0	NO		0	EHS OPD, AIIMS, Ansari Nagar, New Delhi, 110029			NO					0		NO					0	NO			NO
All India Institute Of Medical Sciences, Delhi	AIIMSD/22/190	AIIMSD/22/190	TARANVEER KAUR	F	N	NA	30	Y	9971853215	2022-02-19	2022-02-21	2	2	Y	NA		-44611	Nasopharyngeal swab		Negative	NO		NO		0	NO		0	EHS OPD, AIIMS, Ansari Nagar, New Delhi, 110029			NO					0		NO					0	NO			NO
All India Institute Of Medical Sciences, Delhi	AIIMSD/22/187	AIIMSD/22/187	RAMWATI	F	N	NA	79	Y	8287166712	2022-02-20	2022-02-22	2	2	Y	NA		-44612	Throat swab		Negative	NO		NO		0	NO		0	Mohna PHC, Mohna, Haryana, 121004 (Villages Deegh Pehladpur, Sagarpur and Sunped)			NO					0		NO					0	NO			NO
All India Institute Of Medical Sciences, Delhi	AIIMSD/22/193	AIIMSD/22/193	SRISHTI HARRISON	F	N	NA	26	Y	9582392022	2022-02-20	2022-02-22	2	2		NA		-44612	Nasopharyngeal swab		Negative	NO		NO		0	NO		0	EHS OPD, AIIMS, Ansari Nagar, New Delhi, 110029			NO					0		NO					0	NO			NO
All India Institute Of Medical Sciences, Delhi	AIIMSD/22/197	AIIMSD/22/197	HARISH	M	N	NA	29	Y	9466675323	2022-02-21	2022-02-23	2	2		NA		-44613	Nasopharyngeal swab		Negative	NO		NO		0	NO		0	EHS OPD, AIIMS, Ansari Nagar, New Delhi, 110029			NO					0		NO					0	NO			NO
All India Institute Of Medical Sciences, Delhi	AIIMSD/22/198	AIIMSD/22/198	AHILYA KUMARI	F	N	NA	47	Y	9999999999	2022-02-21	2022-02-23	2	2		NA		-44613	Nasopharyngeal swab		Negative	NO		NO		0	NO		0	EHS OPD, AIIMS, Ansari Nagar, New Delhi, 110029			NO					0		NO					0	NO			NO
All India Institute Of Medical Sciences, Delhi	AIIMSD/22/195	AIIMSD/22/195	DEV KUMAR	M	N	NA	46	Y	8447037298	2022-02-20	2022-02-22	2	2		NA		-44612	Nasopharyngeal swab		Negative	NO		NO		0	NO		0	EHS OPD, AIIMS, Ansari Nagar, New Delhi, 110029			NO					0		NO					0	NO			NO
All India Institute Of Medical Sciences, Delhi	AIIMSD/22/201	AIIMSD/22/201	VIMLA	F	N	NA	49	Y	7303699408	2022-02-26	2022-02-28	2	2	Y	NA		-44618	Throat swab		Negative	NO		NO		0	NO		0	Mohna PHC, Mohna, Haryana, 121004 (Villages Deegh Pehladpur, Sagarpur and Sunped)			NO					0		NO					0	NO			NO
All India Institute Of Medical Sciences, Delhi	AIIMSD/22/203	AIIMSD/22/203	ROHIT	M	N	NA	14	Y	9773762098	2022-02-26	2022-02-28	2	2	Y	NA		-44618	Throat swab		Negative	NO		NO		0	NO		0	Mohna PHC, Mohna, Haryana, 121004 (Villages Deegh Pehladpur, Sagarpur and Sunped)			NO					0		NO					0	NO			NO
All India Institute Of Medical Sciences, Delhi	AIIMSD/22/204	AIIMSD/22/204	JATIN	M	N	NA	13	Y	9773762098	2022-02-26	2022-02-28	2	2	Y	NA		-44618	Throat swab		Negative	NO		NO		0	NO		0	Mohna PHC, Mohna, Haryana, 121004 (Villages Deegh Pehladpur, Sagarpur and Sunped)			NO					0		NO					0	NO			NO
All India Institute Of Medical Sciences, Delhi	AIIMSD/22/209	AIIMSD/22/209	VIDHYA DEVI	F	N	NA	69	Y	9873861841	2022-02-28	2022-03-02	2	2		NA		-44620	Throat swab		Negative	NO		NO		0	NO		0	Mohna PHC, Mohna, Haryana, 121004 (Villages Deegh Pehladpur, Sagarpur and Sunped)			NO					0		NO					0	NO			NO
All India Institute Of Medical Sciences, Delhi	AIIMSD/22/214	AIIMSD/22/214	MD NASHEET	M	N	NA	37	Y	7042872016	2022-02-28	2022-03-02	2	2		NA		-44620	Nasopharyngeal swab		Negative	NO		NO		0	NO		0	EHS OPD, AIIMS, Ansari Nagar, New Delhi, 110029			NO					0		NO					0	NO			NO
All India Institute Of Medical Sciences, Delhi	AIIMSD/22/219	AIIMSD/22/219	ANIL AGGARWAL	M	N	NA	68	Y	9540061557	2022-02-28	2022-03-02	2	2		NA		-44620	Nasopharyngeal swab		Negative	NO		NO		0	NO		0	EHS OPD, AIIMS, Ansari Nagar, New Delhi, 110029			NO					0		NO					0	NO			NO
All India Institute Of Medical Sciences, Delhi	AIIMSD/22/215	AIIMSD/22/215	DR PRASHUN CHATTERJEE	M	N	NA	41	Y	9013632920	2022-02-28	2022-03-02	2	2		NA		-44620	Nasopharyngeal swab		Negative	NO		NO		0	NO		0	EHS OPD, AIIMS, Ansari Nagar, New Delhi, 110029			NO					0		NO					0	NO			NO
All India Institute Of Medical Sciences, Delhi	AIIMSD/22/216	AIIMSD/22/216	RABINDER SINGH	M	N	NA	50	Y	9599112608	2022-02-28	2022-03-02	2	2	Y	NA		-44620	Nasopharyngeal swab		Negative	NO		NO		0	NO		0	EHS OPD, AIIMS, Ansari Nagar, New Delhi, 110029			NO					0		NO					0	NO			NO
All India Institute Of Medical Sciences, Delhi	AIIMSD/22/217	AIIMSD/22/217	MANSI JAISWAL	F	N	NA	21	Y	7023711597	2022-02-28	2022-03-02	2	2		NA		-44620	Nasopharyngeal swab		Negative	NO		NO		0	NO		0	EHS OPD, AIIMS, Ansari Nagar, New Delhi, 110029			NO					0		NO					0	NO			NO
All India Institute Of Medical Sciences, Delhi	AIIMSD/22/220	AIIMSD/22/220	DR YAMINI AJMERA	F	N	NA	29	Y	9414658384	2022-03-01	2022-03-03	2	2	Y	NA		-44621	Nasopharyngeal swab		Negative	NO		NO		0	NO		0	EHS OPD, AIIMS, Ansari Nagar, New Delhi, 110029			NO					0		NO					0	NO			NO
All India Institute Of Medical Sciences, Delhi	AIIMSD/22/221	AIIMSD/22/221	DIPU DAS S	M	N	NA	37	Y	9990664894	2022-03-01	2022-03-03	2	2	Y	NA		-44621	Nasopharyngeal swab		Negative	NO		NO		0	NO		0	EHS OPD, AIIMS, Ansari Nagar, New Delhi, 110029			NO					0		NO					0	NO			NO
All India Institute Of Medical Sciences, Delhi	AIIMSD/22/222	AIIMSD/22/222	MD ASHFAQ	M	N	NA	22	Y	8130932208	2022-03-01	2022-03-03	2	2		NA		-44621	Nasopharyngeal swab		Negative	NO		NO		0	NO		0	EHS OPD, AIIMS, Ansari Nagar, New Delhi, 110029			NO					0		NO					0	NO			NO
All India Institute Of Medical Sciences, Delhi	AIIMSD/22/224	AIIMSD/22/224	DR SUKHSHARAN KAUR DHILLON	F	N	NA	27	Y	9787424196	2022-03-01	2022-03-03	2	2		NA		-44621	Nasopharyngeal swab		Negative	NO		NO		0	NO		0	EHS OPD, AIIMS, Ansari Nagar, New Delhi, 110029			NO					0		NO					0	NO			NO
All India Institute Of Medical Sciences, Delhi	AIIMSD/22/225	AIIMSD/22/225	SMEEKSHA SURTAN	F	N	NA	39	Y	9911919587	2022-03-01	2022-03-03	2	2		NA		-44621	Nasopharyngeal swab		Negative	NO		NO		0	NO		0	EHS OPD, AIIMS, Ansari Nagar, New Delhi, 110029			NO					0		NO					0	NO			NO
All India Institute Of Medical Sciences, Delhi	AIIMSD/22/223	AIIMSD/22/223	SHUBHAM	M	N	NA	21	Y	8527765374	2022-03-01	2022-03-03	2	2		NA		-44621	Nasopharyngeal swab		Negative	NO		NO		0	NO		0	EHS OPD, AIIMS, Ansari Nagar, New Delhi, 110029			NO					0		NO					0	NO			NO
All India Institute Of Medical Sciences, Delhi	AIIMSD/22/229	AIIMSD/22/229	CHAMELI	F	N	NA	53	Y	9990365439	2022-03-05	2022-03-07	2	2	Y	NA		-44625	Throat swab		Negative	NO		NO		0	NO		0	Mohna PHC, Mohna, Haryana, 121004 (Villages Deegh Pehladpur, Sagarpur and Sunped)			NO					0		NO					0	NO			NO
All India Institute Of Medical Sciences, Delhi	AIIMSD/22/240	AIIMSD/22/240	MAHAVIR	M	N	NA	59	Y	9857311935	2022-03-05	2022-03-07	2	2	Y	NA		-44625	Nasopharyngeal swab		Negative	NO		NO		0	NO		0	EHS OPD, AIIMS, Ansari Nagar, New Delhi, 110029			NO					0		NO					0	NO			NO
All India Institute Of Medical Sciences, Delhi	AIIMSD/22/242	AIIMSD/22/242	DR DANECCA PHOEBA WARBAH	F	N	NA	28	Y	9626328261	2022-03-06	2022-03-08	2	2		NA		-44626	Nasopharyngeal swab		Negative	NO		NO		0	NO		0	EHS OPD, AIIMS, Ansari Nagar, New Delhi, 110029			NO					0		NO					0	NO			NO
All India Institute Of Medical Sciences, Delhi	AIIMSD/22/244	AIIMSD/22/244	BABY OF JAYALAXMI G	M	N	NA	11	M	9990040389	2022-03-06	2022-03-08	2	2	Y	NA		-44626	Nasopharyngeal swab		Negative	NO		NO		0	NO		0	EHS OPD, AIIMS, Ansari Nagar, New Delhi, 110029			NO					0		NO					0	NO			NO
All India Institute Of Medical Sciences, Delhi	AIIMSD/22/245	AIIMSD/22/245	PRIYANKA	F	N	NA	25	Y	7053848040	2022-03-06	2022-03-08	2	2	Y	NA		-44626	Nasopharyngeal swab		Negative	NO		NO		0	NO		0	EHS OPD, AIIMS, Ansari Nagar, New Delhi, 110029			NO					0		NO					0	NO			NO
All India Institute Of Medical Sciences, Delhi	AIIMSD/22/246	AIIMSD/22/246	DR ASHLYN TOM	M	N	NA	27	Y	8851146331	2022-03-07	2022-03-09	2	2		NA		-44627	Nasopharyngeal swab		Negative	NO		NO		0	NO		0	EHS OPD, AIIMS, Ansari Nagar, New Delhi, 110029			NO					0		NO					0	NO			NO
All India Institute Of Medical Sciences, Delhi	AIIMSD/22/236	AIIMSD/22/236	SAVITARI	F	N	NA	39	Y	9999999999	2022-03-07	2022-03-09	2	2	Y	NA		-44627	Throat swab		Negative	NO		NO		0	NO		0	Mohna PHC, Mohna, Haryana, 121004 (Villages Deegh Pehladpur, Sagarpur and Sunped)			NO					0		NO					0	NO			NO
All India Institute Of Medical Sciences, Delhi	AIIMSD/22/237	AIIMSD/22/237	FAJRI	F	N	NA	65	Y	9953288665	2022-03-08	2022-03-10	2	2		NA		-44628	Throat swab		Negative	NO		NO		0	NO		0	Mohna PHC, Mohna, Haryana, 121004 (Villages Deegh Pehladpur, Sagarpur and Sunped)			NO					0		NO					0	NO			NO
All India Institute Of Medical Sciences, Delhi	AIIMSD/22/248	AIIMSD/22/248	RAKSHIT JAIN	M	N	NA	13	Y	9873924827	2022-03-07	2022-03-09	2	2	Y	NA		-44627	Nasopharyngeal swab		Negative	NO		NO		0	NO		0	EHS OPD, AIIMS, Ansari Nagar, New Delhi, 110029			NO					0		NO					0	NO			NO
All India Institute Of Medical Sciences, Delhi	AIIMSD/22/238	AIIMSD/22/238	BATTAN DEVI	F	N	NA	67	Y	9873115889	2022-03-08	2022-03-10	2	2		NA		-44628	Throat swab		Negative	NO		NO		0	NO		0	Mohna PHC, Mohna, Haryana, 121004 (Villages Deegh Pehladpur, Sagarpur and Sunped)			NO					0		NO					0	NO			NO
All India Institute Of Medical Sciences, Delhi	AIIMSD/22/252	AIIMSD/22/252	BIRBATI	F	N	NA	64	Y	9899106425	2022-03-12	2022-03-14	2	2		NA		-44632	Throat swab		Negative	NO		NO		0	NO		0	Mohna PHC, Mohna, Haryana, 121004 (Villages Deegh Pehladpur, Sagarpur and Sunped)			NO					0		NO					0	NO			NO
All India Institute Of Medical Sciences, Delhi	AIIMSD/22/254	AIIMSD/22/254	GANGA DEVI	F	N	NA	73	Y	9654890653	2022-03-13	2022-03-15	2	2	Y	NA		-44633	Throat swab		Negative	NO		NO		0	NO		0	Mohna PHC, Mohna, Haryana, 121004 (Villages Deegh Pehladpur, Sagarpur and Sunped)			NO					0		NO					0	NO			NO
All India Institute Of Medical Sciences, Delhi	AIIMSD/22/255	AIIMSD/22/255	SOMWATI	F	N	NA	65	Y	9582352010	2022-03-13	2022-03-15	2	2		NA		-44633	Throat swab		Negative	NO		NO		0	NO		0	Mohna PHC, Mohna, Haryana, 121004 (Villages Deegh Pehladpur, Sagarpur and Sunped)			NO					0		NO					0	NO			NO
All India Institute Of Medical Sciences, Delhi	AIIMSD/22/261	AIIMSD/22/261	PRAYOSIKTA LENKA	M	N	NA	21	Y	8457808505	2022-03-12	2022-03-14	2	2		NA		-44632	Nasopharyngeal swab		Negative	NO		NO		0	NO		0	EHS OPD, AIIMS, Ansari Nagar, New Delhi, 110029			NO					0		NO					0	NO			NO
All India Institute Of Medical Sciences, Delhi	AIIMSD/22/264	AIIMSD/22/264	DR SHARAN KUMAR	M	N	NA	27	Y	9972321904	2022-03-13	2022-03-15	2	2	Y	NA		-44633	Nasopharyngeal swab		Negative	NO		NO		0	NO		0	EHS OPD, AIIMS, Ansari Nagar, New Delhi, 110029			NO					0		NO					0	NO			NO
All India Institute Of Medical Sciences, Delhi	AIIMSD/22/266	AIIMSD/22/266	DURGA	F	N	NA	31	Y	9136121881	2022-03-13	2022-03-15	2	2		NA		-44633	Nasopharyngeal swab		Negative	NO		NO		0	NO		0	EHS OPD, AIIMS, Ansari Nagar, New Delhi, 110029			NO					0		NO					0	NO			NO
All India Institute Of Medical Sciences, Delhi	AIIMSD/22/267	AIIMSD/22/267	DR RAVINDER GOSWAMI	M	N	NA	58	Y	9818130879	2022-03-08	2022-03-10	2	2	Y	NA		-44628	Nasopharyngeal swab		Negative	NO		NO		0	NO		0	EHS OPD, AIIMS, Ansari Nagar, New Delhi, 110029			NO					0		NO					0	NO			NO
All India Institute Of Medical Sciences, Delhi	AIIMSD/22/268	AIIMSD/22/268	MANISHA BHARDWAJ	F	N	NA	27	Y	8586805798	2022-03-08	2022-03-10	2	2	Y	NA		-44628	Nasopharyngeal swab		Negative	NO		NO		0	NO		0	EHS OPD, AIIMS, Ansari Nagar, New Delhi, 110029			NO					0		NO					0	NO			NO
All India Institute Of Medical Sciences, Delhi	AIIMSD/22/269	AIIMSD/22/269	DR ASTHA SACHAN	F	N	NA	29	Y	9354998152	2022-03-08	2022-03-10	2	2		NA		-44628	Nasopharyngeal swab		Negative	NO		NO		0	NO		0	EHS OPD, AIIMS, Ansari Nagar, New Delhi, 110029			NO					0		NO					0	NO			NO
All India Institute Of Medical Sciences, Delhi	AIIMSD/22/270	AIIMSD/22/270	KANCHAN SACHDEVA	F	N	NA	56	Y	9810220593	2022-03-09	2022-03-11	2	2	Y	NA		-44629	Nasopharyngeal swab		Negative	NO		NO		0	NO		0	EHS OPD, AIIMS, Ansari Nagar, New Delhi, 110029			NO					0		NO					0	NO			NO
All India Institute Of Medical Sciences, Delhi	AIIMSD/22/271	AIIMSD/22/271	ABHINAV KUMAR	M	N	NA	30	Y	9123140294	2022-03-12	2022-03-14	2	2	Y	NA		-44632	Nasopharyngeal swab		Negative	NO		NO		0	NO		0	Day care, AIIMS, Ansari Nagar, New Delhi, 110029			NO					0		NO					0	NO			NO
All India Institute Of Medical Sciences, Delhi	AIIMSD/22/273	AIIMSD/22/273	SURESH CHAND YADAV	M	N	NA	49	Y	7042374182	2022-03-12	2022-03-14	2	2		NA		-44632	Nasopharyngeal swab		Negative	NO		NO		0	NO		0	EHS OPD, AIIMS, Ansari Nagar, New Delhi, 110029			NO					0		NO					0	NO			NO
All India Institute Of Medical Sciences, Delhi	AIIMSD/22/274	AIIMSD/22/274	PRARTHANA RANJAN	F	N	NA	14	Y	9268714198	2022-03-12	2022-03-14	2	2		NA		-44632	Nasopharyngeal swab		Negative	NO		NO		0	NO		0	EHS OPD, AIIMS, Ansari Nagar, New Delhi, 110029			NO					0		NO					0	NO			NO
All India Institute Of Medical Sciences, Delhi	AIIMSD/22/282	AIIMSD/22/282	DR SRILOY MOHANTY	M	N	NA	28	Y	9560540977	2022-03-19	2022-03-21	2	2	Y	NA		-44639	Nasopharyngeal swab		Negative	NO		NO		0	NO		0	EHS OPD, AIIMS, Ansari Nagar, New Delhi, 110029			NO					0		NO					0	NO			NO
All India Institute Of Medical Sciences, Delhi	AIIMSD/22/284	AIIMSD/22/284	HEMANT CHOUDHARY	M	N	NA	24	Y	8875858202	2022-03-19	2022-03-21	2	2	Y	NA		-44639	Nasopharyngeal swab		Negative	NO		NO		0	NO		0	EHS OPD, AIIMS, Ansari Nagar, New Delhi, 110029			NO					0		NO					0	NO			NO
All India Institute Of Medical Sciences, Delhi	AIIMSD/22/285	AIIMSD/22/285	SURENDER KAUR	F	N	NA	52	Y	9582520316	2022-03-20	2022-03-22	2	2	Y	NA		-44640	Nasopharyngeal swab		Negative	NO		NO		0	NO		0	EHS OPD, AIIMS, Ansari Nagar, New Delhi, 110029			NO					0		NO					0	NO			NO
All India Institute Of Medical Sciences, Delhi	AIIMSD/22/290	AIIMSD/22/290	DAYA RAM	F	N	NA	67	Y	8130820903	2022-03-14	2022-03-16	2	2		NA		-44634	Throat swab		Negative	NO		NO		0	NO		0	Panhera Khurd PHC, Panhera Kalan Road, Panhera Khurd, Haryana, 121004 (Villages Piala, Khandawali)			NO					0		NO					0	NO			NO
All India Institute Of Medical Sciences, Delhi	AIIMSD/22/292	AIIMSD/22/292	GIRRAGI	F	N	NA	62	Y	9615231619	2022-03-15	2022-03-17	2	2		NA		-44635	Throat swab		Negative	NO		NO		0	NO		0	Panhera Khurd PHC, Panhera Kalan Road, Panhera Khurd, Haryana, 121004 (Villages Piala, Khandawali)			NO					0		NO					0	NO			NO
All India Institute Of Medical Sciences, Delhi	AIIMSD/22/294	AIIMSD/22/294	KISHANWATI	F	N	NA	77	Y	9811072881	2022-03-19	2022-03-21	2	2		NA		-44639	Throat swab		Negative	NO		NO		0	NO		0	Mohna PHC, Mohna, Haryana, 121004 (Villages Deegh Pehladpur, Sagarpur and Sunped)			NO					0		NO					0	NO			NO
All India Institute Of Medical Sciences, Delhi	AIIMSD/22/295	AIIMSD/22/295	SANTOSH	F	N	NA	60	Y	9999999999	2022-03-20	2022-03-22	2	2		NA		-44640	Throat swab		Negative	NO		NO		0	NO		0	Mohna PHC, Mohna, Haryana, 121004 (Villages Deegh Pehladpur, Sagarpur and Sunped)			NO					0		NO					0	NO			NO
All India Institute Of Medical Sciences, Delhi	AIIMSD/22/308	AIIMSD/22/308	SOMOTI	F	N	NA	63	Y	9711974073	2022-03-26	2022-03-28	2	2	Y	NA		-44646	Throat swab		Negative	NO		NO		0	NO		0	Mohna PHC, Mohna, Haryana, 121004 (Villages Deegh Pehladpur, Sagarpur and Sunped)			NO					0		NO					0	NO			NO
All India Institute Of Medical Sciences, Delhi	AIIMSD/22/315	AIIMSD/22/315	JHAJAN	F	N	NA	88	Y	9717517131	2022-03-28	2022-03-30	2	2	Y	NA		-44648	Throat swab		Negative	NO		NO		0	NO		0	Panhera Khurd PHC, Panhera Kalan Road, Panhera Khurd, Haryana, 121004 (Villages Piala, Khandawali)			NO					0		NO					0	NO			NO
All India Institute Of Medical Sciences, Delhi	AIIMSD/22/317	AIIMSD/22/317	RISHABH	M	N	NA	1	Y	9416754005	2022-03-26	2022-03-28	2	2	Y	NA		-44646	Throat swab		Negative	NO		NO		0	NO		0	Mohna PHC, Mohna, Haryana, 121004 (Villages Deegh Pehladpur, Sagarpur and Sunped)			NO					0		NO					0	NO			NO
All India Institute Of Medical Sciences, Delhi	AIIMSD/22/320	AIIMSD/22/320	FARHAT JAHAN	F	N	NA	43	Y	6201162780	2022-03-26	2022-03-28	2	2		NA		-44646	Nasopharyngeal swab		Negative	NO		NO		0	NO		0	EHS OPD, AIIMS, Ansari Nagar, New Delhi, 110029			NO					0		NO					0	NO			NO
All India Institute Of Medical Sciences, Delhi	AIIMSD/22/321	AIIMSD/22/321	R KALAI SELVI	F	N	NA	36	Y	9643351023	2022-03-26	2022-03-28	2	2		NA		-44646	Nasopharyngeal swab		Negative	NO		NO		0	NO		0	EHS OPD, AIIMS, Ansari Nagar, New Delhi, 110029			NO					0		NO					0	NO			NO
All India Institute Of Medical Sciences, Delhi	AIIMSD/22/327	AIIMSD/22/327	DR PRAHLAD SINGH BHARTI	M	N	NA	39	Y	8587002482	2022-04-02	2022-04-04	2	2	Y	NA		-44653	Nasopharyngeal swab		Positive	NO		NO		0	NO		0	EHS OPD, AIIMS, Ansari Nagar, New Delhi, 110029			NO					0		NO					0	NO			NO
All India Institute Of Medical Sciences, Delhi	AIIMSD/22/329	AIIMSD/22/329	SANNY JOSEPHINE	F	N	NA	39	Y	9650632799	2022-04-03	2022-04-05	2	2	Y	NA		-44654	Nasopharyngeal swab		Negative	NO		NO		0	NO		0	EHS OPD, AIIMS, Ansari Nagar, New Delhi, 110029			NO					0		NO					0	NO			NO
All India Institute Of Medical Sciences, Delhi	AIIMSD/22/332	AIIMSD/22/332	SUSHMA DHAMA CHANDILA	F	N	NA	40	Y	9971792546	2022-04-04	2022-04-06	2	2	Y	NA		-44655	Nasopharyngeal swab		Negative	NO		NO		0	NO		0	EHS OPD, AIIMS, Ansari Nagar, New Delhi, 110029			NO					0		NO					0	NO			NO
All India Institute Of Medical Sciences, Delhi	AIIMSD/22/333	AIIMSD/22/333	DHARAM RAJ SINGH	M	N	NA	35	Y	8874443388	2022-04-04	2022-04-06	2	2		NA		-44655	Nasopharyngeal swab		Negative	NO		NO		0	NO		0	EHS OPD, AIIMS, Ansari Nagar, New Delhi, 110029			NO					0		NO					0	NO			NO
All India Institute Of Medical Sciences, Delhi	AIIMSD/22/334	AIIMSD/22/334	DHRUV BANSAL	M	N	NA	25	Y	9711656909	2022-04-04	2022-04-06	2	2	Y	NA		-44655	Nasopharyngeal swab		Negative	NO		NO		0	NO		0	EHS OPD, AIIMS, Ansari Nagar, New Delhi, 110029			NO					0		NO					0	NO			NO
All India Institute Of Medical Sciences, Delhi	AIIMSD/22/340	AIIMSD/22/340	PREMWATI	F	N	NA	83	Y	8130989574	2022-04-02	2022-04-04	2	2	Y	NA		-44653	Throat swab		Negative	NO		NO		0	NO		0	Mohna PHC, Mohna, Haryana, 121004 (Villages Deegh Pehladpur, Sagarpur and Sunped)			NO					0		NO					0	NO			NO
All India Institute Of Medical Sciences, Delhi	AIIMSD/22/336	AIIMSD/22/336	SHEMEENA P.H	F	N	NA	32	Y	9990886763	2022-04-05	2022-04-07	2	2		NA		-44656	Nasopharyngeal swab		Negative	NO		NO		0	NO		0	EHS OPD, AIIMS, Ansari Nagar, New Delhi, 110029			NO					0		NO					0	NO			NO
All India Institute Of Medical Sciences, Delhi	AIIMSD/22/337	AIIMSD/22/337	AMIT KUMAR	M	N	NA	33	Y	8448113639	2022-04-05	2022-04-07	2	2	Y	NA		-44656	Nasopharyngeal swab		Negative	NO		NO		0	NO		0	Day care, AIIMS, Ansari Nagar, New Delhi, 110029			NO					0		NO					0	NO			NO
All India Institute Of Medical Sciences, Delhi	AIIMSD/22/342	AIIMSD/22/342	SATEA WATI	F	N	NA	60	Y	9368025525	2022-04-03	2022-04-05	2	2		NA		-44654	Throat swab		Negative	NO		NO		0	NO		0	Mohna PHC, Mohna, Haryana, 121004 (Villages Deegh Pehladpur, Sagarpur and Sunped)			NO					0		NO					0	NO			NO
All India Institute Of Medical Sciences, Delhi	AIIMSD/22/338	AIIMSD/22/338	SHINY ROBERT,	F	N	NA	50	Y	9811926623	2022-04-05	2022-04-07	2	2	Y	NA		-44656	Nasopharyngeal swab		Positive	NO		NO		0	NO		0	EHS OPD, AIIMS, Ansari Nagar, New Delhi, 110029			NO					0		NO					0	NO			NO
All India Institute Of Medical Sciences, Delhi	AIIMSD/22/343	AIIMSD/22/343	MAYA	F	N	NA	63	Y	9999999999	2022-04-04	2022-04-06	2	2	Y	NA		-44655	Throat swab		Negative	NO		NO		0	NO		0	Panhera Khurd PHC, Panhera Kalan Road, Panhera Khurd, Haryana, 121004 (Villages Piala, Khandawali)			NO					0		NO					0	NO			NO
All India Institute Of Medical Sciences, Delhi	AIIMSD/22/344	AIIMSD/22/344	MAFLI BEGAM	F	N	NA	74	Y	9999999999	2022-04-05	2022-04-07	2	2	Y	NA		-44656	Throat swab		Negative	NO		NO		0	NO		0	Panhera Khurd PHC, Panhera Kalan Road, Panhera Khurd, Haryana, 121004 (Villages Piala, Khandawali)			NO					0		NO					0	NO			NO
All India Institute Of Medical Sciences, Delhi	AIIMSD/22/346	AIIMSD/22/346	HAJI RAHIMUDDIN	M	N	NA	66	Y	9899145614	2022-04-05	2022-04-07	2	2		NA		-44656	Throat swab		Negative	NO		NO		0	NO		0	Panhera Khurd PHC, Panhera Kalan Road, Panhera Khurd, Haryana, 121004 (Villages Piala, Khandawali)			NO					0		NO					0	NO			NO
All India Institute Of Medical Sciences, Delhi	AIIMSD/22/347	AIIMSD/22/347	ABDUL RAASHID	M	N	NA	66	Y	9953518639	2022-04-05	2022-04-07	2	2		NA		-44656	Throat swab		Negative	NO		NO		0	NO		0	Panhera Khurd PHC, Panhera Kalan Road, Panhera Khurd, Haryana, 121004 (Villages Piala, Khandawali)			NO					0		NO					0	NO			NO
All India Institute Of Medical Sciences, Delhi	AIIMSD/22/348	AIIMSD/22/348	HOORAN	F	N	NA	71	Y	9899676762	2022-04-05	2022-04-07	2	2		NA		-44656	Throat swab		Negative	NO		NO		0	NO		0	Panhera Khurd PHC, Panhera Kalan Road, Panhera Khurd, Haryana, 121004 (Villages Piala, Khandawali)			NO					0		NO					0	NO			NO
All India Institute Of Medical Sciences, Delhi	AIIMSD/22/350	AIIMSD/22/350	BABY OF POOJA KUMARI	M	N	NA	4	M	7678635816	2022-04-05	2022-04-07	2	2	Y	Y	2022-04-06	1	Throat swab		Negative	Yes	2022-04-07	NO		-44657	Yes	2022-04-12	6	All India Institute of Medical Sciences, Ansari Nagar, New Delhi, 110029			Yes					0		Yes					0	NO			NO
All India Institute Of Medical Sciences, Delhi	AIIMSD/22/352	AIIMSD/22/352	SHRISHA	F	N	NA	8	M	8076413935	2022-04-09	2022-04-11	2	2		Y	2022-04-10	1	Throat swab		Negative	Yes	2022-04-10	Yes	2022-05-17	37	NO		-44661	All India Institute of Medical Sciences, Ansari Nagar, New Delhi, 110029			NO					0		Yes					0	NO			NO
All India Institute Of Medical Sciences, Delhi	AIIMSD/22/353	AIIMSD/22/353	NISHTHA RAO	F	N	NA	12	Y	8527518362	2022-04-09	2022-04-11	2	2		Y	2022-04-10	1	Throat swab		Negative	Yes	2022-04-10	Yes	2022-04-15	5	NO		-44661	All India Institute of Medical Sciences, Ansari Nagar, New Delhi, 110029			Yes					0		NO					0	NO			NO
All India Institute Of Medical Sciences, Delhi	AIIMSD/22/354	AIIMSD/22/354	DR ANJU G S	F	N	NA	31	Y	9205621008	2022-04-09	2022-04-11	2	2	Y	NA		-44660	Nasopharyngeal swab		Negative	NO		NO		0	NO		0	EHS OPD, AIIMS, Ansari Nagar, New Delhi, 110029			NO					0		NO					0	NO			NO
All India Institute Of Medical Sciences, Delhi	AIIMSD/22/364	AIIMSD/22/364	VARUN IYER	M	N	NA	16	Y	9971426444	2022-04-10	2022-04-12	2	2		NA		-44661	Nasopharyngeal swab		Negative	NO		NO		0	NO		0	EHS OPD, AIIMS, Ansari Nagar, New Delhi, 110029			NO					0		NO					0	NO			NO
All India Institute Of Medical Sciences, Delhi	AIIMSD/22/365	AIIMSD/22/365	LINY MARKOSE	F	N	NA	33	Y	9818484246	2022-04-10	2022-04-12	2	2		NA		-44661	Nasopharyngeal swab		Negative	NO		NO		0	NO		0	EHS OPD, AIIMS, Ansari Nagar, New Delhi, 110029			NO					0		NO					0	NO			NO
All India Institute Of Medical Sciences, Delhi	AIIMSD/22/368	AIIMSD/22/368	JARITA KONWAR	F	N	NA	28	Y	7896147729	2022-04-10	2022-04-12	2	2	Y	NA		-44661	Nasopharyngeal swab		Negative	NO		NO		0	NO		0	EHS OPD, AIIMS, Ansari Nagar, New Delhi, 110029			NO					0		NO					0	NO			NO
All India Institute Of Medical Sciences, Delhi	AIIMSD/22/358	AIIMSD/22/358	DHARAMVEER SINGH	M	N	NA	5.3	Y	9953338913	2022-04-09	2022-04-11	2	2		NA		-44660	Throat swab		Negative	NO		NO		0	NO		0	Mohna PHC, Mohna, Haryana, 121004 (Villages Deegh Pehladpur, Sagarpur and Sunped)			NO					0		NO					0	NO			NO
All India Institute Of Medical Sciences, Delhi	AIIMSD/22/369	AIIMSD/22/369	ANURAG SINGH	M	N	NA	21	Y	9135514045	2022-04-10	2022-04-12	2	2		NA		-44661	Nasopharyngeal swab		Negative	NO		NO		0	NO		0	Mohna PHC, Mohna, Haryana, 121004 (Villages Deegh Pehladpur, Sagarpur and Sunped)			NO					0		NO					0	NO			NO
All India Institute Of Medical Sciences, Delhi	AIIMSD/22/360	AIIMSD/22/360	SATTO DEVI	F	N	NA	60	Y	9582355727	2022-04-10	2022-04-12	2	2	Y	NA		-44661	Throat swab		Negative	NO		NO		0	NO		0	Mohna PHC, Mohna, Haryana, 121004 (Villages Deegh Pehladpur, Sagarpur and Sunped)			NO					0		NO					0	NO			NO
All India Institute Of Medical Sciences, Delhi	AIIMSD/22/371	AIIMSD/22/371	MEENAKSHI SHARMA	F	N	NA	54	Y	9873051955	2022-04-10	2022-04-12	2	2	Y	NA		-44661	Nasopharyngeal swab		Negative	NO		NO		0	NO		0	Day care, AIIMS, Ansari Nagar, New Delhi, 110029			NO					0		NO					0	NO			NO
All India Institute Of Medical Sciences, Delhi	AIIMSD/22/373	AIIMSD/22/373	VICTOR MASSEY	M	N	NA	60	Y	9871308357	2022-04-11	2022-04-13	2	2		NA		-44662	Nasopharyngeal swab		Negative	NO		NO		0	NO		0	EHS OPD, AIIMS, Ansari Nagar, New Delhi, 110029			NO					0		NO					0	NO			NO
All India Institute Of Medical Sciences, Delhi	AIIMSD/22/398	AIIMSD/22/398	VIJAY	M	N	NA	63	Y	9999999999	2022-04-17	2022-04-19	2	2	Y	NA		-44668	Throat swab		Negative	NO		NO		0	NO		0	Mohna PHC, Mohna, Haryana, 121004 (Villages Deegh Pehladpur, Sagarpur and Sunped)			NO					0		NO					0	NO			NO
All India Institute Of Medical Sciences, Delhi	AIIMSD/22/400	AIIMSD/22/400	BADAN SINGH	M	N	NA	67	Y	9811832477	2022-04-18	2022-04-20	2	2		NA		-44669	Throat swab		Negative	NO		NO		0	NO		0	Panhera Khurd PHC, Panhera Kalan Road, Panhera Khurd, Haryana, 121004 (Villages Piala, Khandawali)			NO					0		NO					0	NO			NO
All India Institute Of Medical Sciences, Delhi	AIIMSD/22/384	AIIMSD/22/384	MANISHA KUMARI	F	N	NA	22	Y	9672277329	2022-04-16	2022-04-18	2	2	Y	NA		-44667	Nasopharyngeal swab		Negative	NO		NO		0	NO		0	EHS OPD, AIIMS, Ansari Nagar, New Delhi, 110029			NO					0		NO					0	NO			NO
All India Institute Of Medical Sciences, Delhi	AIIMSD/22/385	AIIMSD/22/385	AYUSH GAUR	M	N	NA	13	Y	9311642463	2022-04-16	2022-04-18	2	2	Y	NA		-44667	Nasopharyngeal swab		Negative	NO		NO		0	NO		0	EHS OPD, AIIMS, Ansari Nagar, New Delhi, 110029			NO					0		NO					0	NO			NO
All India Institute Of Medical Sciences, Delhi	AIIMSD/22/388	AIIMSD/22/388	PHILOMINA THOMAS	F	N	NA	63	Y	9958405971	2022-04-16	2022-04-18	2	2	Y	NA		-44667	Nasopharyngeal swab		Negative	NO		NO		0	NO		0	EHS OPD, AIIMS, Ansari Nagar, New Delhi, 110029			NO					0		NO					0	NO			NO
All India Institute Of Medical Sciences, Delhi	AIIMSD/22/390	AIIMSD/22/390	MANCHONG VAHHOIKIM HAOKIP	F	N	NA	33	Y	9818386988	2022-04-16	2022-04-18	2	2	Y	NA		-44667	Nasopharyngeal swab		Negative	NO		NO		0	NO		0	EHS OPD, AIIMS, Ansari Nagar, New Delhi, 110029			NO					0		NO					0	NO			NO
All India Institute Of Medical Sciences, Delhi	AIIMSD/22/403	AIIMSD/22/403	KALYAN SINGH	M	N	NA	23	Y	9005558345	2022-04-24	2022-04-26	2	2	Y	NA		-44675	Throat swab		Negative	NO		NO		0	NO		0	EHS OPD, AIIMS, Ansari Nagar, New Delhi, 110029			NO					0		NO					0	NO			NO
All India Institute Of Medical Sciences, Delhi	AIIMSD/22/404	AIIMSD/22/404	DR PYARE LAL R RATH	M	N	NA	33	Y	8147182695	2022-04-24	2022-04-26	2	2	Y	NA		-44675	Throat swab		Negative	NO		NO		0	NO		0	EHS OPD, AIIMS, Ansari Nagar, New Delhi, 110029			NO					0		NO					0	NO			NO
All India Institute Of Medical Sciences, Delhi	AIIMSD/22/405	AIIMSD/22/405	SABYASACHI BANDYOPADHYAY	M	N	NA	37	Y	9717766480	2022-04-24	2022-04-26	2	2	Y	NA		-44675	Throat swab		Positive	NO		NO		0	NO		0	EHS OPD, AIIMS, Ansari Nagar, New Delhi, 110029			NO					0		NO					0	NO			NO
All India Institute Of Medical Sciences, Delhi	AIIMSD/22/406	AIIMSD/22/406	AYESHA	M	N	NA	10	Y	9654559390	2022-04-24	2022-04-26	2	2	Y	Y	2022-04-25	1	Nasopharyngeal swab		Negative	NO		Yes	2022-05-08	13	NO		-44676	All India Institute of Medical Sciences, Ansari Nagar, New Delhi, 110029			NO					0		Yes					0	NO			NO
All India Institute Of Medical Sciences, Delhi	AIIMSD/22/408	AIIMSD/22/408	RAHUL SAJI	M	N	NA	22	Y	9971974298	2022-04-23	2022-04-25	2	2	Y	NA		-44674	Nasopharyngeal swab		Negative	NO		NO		0	NO		0	Day care, AIIMS, Ansari Nagar, New Delhi, 110029			NO					0		NO					0	NO			NO
All India Institute Of Medical Sciences, Delhi	AIIMSD/22/409	AIIMSD/22/409	JYOTSNA DABRAL	F	N	NA	54	Y	9210061206	2022-04-23	2022-04-25	2	2	Y	NA		-44674	Nasopharyngeal swab		Negative	NO		NO		0	NO		0	EHS OPD, AIIMS, Ansari Nagar, New Delhi, 110029			NO					0		NO					0	NO			NO
All India Institute Of Medical Sciences, Delhi	AIIMSD/22/410	AIIMSD/22/410	DIWAKAR SHARMA	M	N	NA	25	Y	9958519904	2022-04-23	2022-04-25	2	2	Y	NA		-44674	Nasopharyngeal swab		Negative	NO		NO		0	NO		0	EHS OPD, AIIMS, Ansari Nagar, New Delhi, 110029			NO					0		NO					0	NO			NO
All India Institute Of Medical Sciences, Delhi	AIIMSD/22/411	AIIMSD/22/411	ASHI GUPTA	F	N	NA	24	Y	9968262750	2022-04-23	2022-04-25	2	2	Y	NA		-44674	Nasopharyngeal swab		Negative	NO		NO		0	NO		0	EHS OPD, AIIMS, Ansari Nagar, New Delhi, 110029			NO					0		NO					0	NO			NO
All India Institute Of Medical Sciences, Delhi	AIIMSD/22/413	AIIMSD/22/413	SALEK CHAND	M	N	NA	42	Y	9899906159	2022-04-23	2022-04-25	2	2		NA		-44674	Nasopharyngeal swab		Negative	NO		NO		0	NO		0	EHS OPD, AIIMS, Ansari Nagar, New Delhi, 110029			NO					0		NO					0	NO			NO
All India Institute Of Medical Sciences, Delhi	AIIMSD/21/026	AIIMSD/21/026	ROHIT PANDEY	M	NA	NA	1	Y	9084027120	2021-08-10	2021-08-12	2	2		NA		-44418	Mini- BAL		Negative					0			0									0							0
All India Institute Of Medical Sciences, Delhi	AIIMSD/21/010	AIIMSD/21/010	DAKSH	M	N	NA	2	Y	9536329373	2021-08-04	2021-08-07	3	3	Y	Y	2021-08-04	0	Throat swab		Negative	NO		Yes	2021-08-10	6	NO		-44412				NO					0		NO					0	NO			Yes
All India Institute Of Medical Sciences, Delhi	AIIMSD/21/016	AIIMSD/21/016	GYANESH KUMAR	M	N	NA	56	Y	9650988799	2021-08-07	2021-08-10	3	3	Y	Y	2021-08-10	3	Nasopharyngeal swab		Positive	NO		Yes	2021-08-12	2	NO		-44418				NO					0		NO					0	NO			NO
All India Institute Of Medical Sciences, Delhi	AIIMSD/21/022	AIIMSD/21/022	DISHA	F	N	NA	4	Y	8273813478	2021-08-09	2021-08-12	3	3	Y	N		-44417	Throat swab		Negative	NO		NO		0	NO		0				NO					0		NO					0	NO			NO
All India Institute Of Medical Sciences, Delhi	AIIMSD/21/024	AIIMSD/21/024	Indu Kapil	F	N	NA	35	Y	7838994223	2021-08-09	2021-08-12	3	3	Y	N		-44417	Nasopharyngeal swab		Negative	NO		NO		0	NO		0				NO					0		NO					0	NO			NO
All India Institute Of Medical Sciences, Delhi	AIIMSD/21/028	AIIMSD/21/028	SHIV KUMAR UPADHYAY	M	N	NA	68	Y	9910700262	2021-08-10	2021-08-13	3	3		Y	2021-08-06	-4	Throat swab		Negative	NO		Yes	2021-08-17	11	NO		-44414				Yes					0		NO					0	NO			NO
All India Institute Of Medical Sciences, Delhi	AIIMSD/21/029	AIIMSD/21/029	ROHIT PANDEY	M	N	NA	1	Y	9400997400	2021-08-10	2021-08-13	3	3		Y	2021-08-10	0	Other	BAL	Negative	Yes	2021-08-10	NO		-44418	Yes	2021-11-03	85				Yes					0		Yes					0	NO			NO
All India Institute Of Medical Sciences, Delhi	AIIMSD/21/043	AIIMSD/21/043	SUSHANT	M	N	NA	25	Y	9555686531	2021-08-14	2021-08-17	3	3	Y	Y	2021-08-15	1	Throat swab		Positive	NO		Yes	2021-08-21	6	NO		-44423				NO					0		NO					0	NO			Yes
All India Institute Of Medical Sciences, Delhi	AIIMSD/21/050	AIIMSD/21/050	DR RITU	F	N	NA	49	Y	9891334373	2021-08-18	2021-08-21	3	3		N			Nasal Swab		Negative	NO		NO		-44426	NO		-44426				NO					0		NO					0	NO			NO
All India Institute Of Medical Sciences, Delhi	AIIMSD/21/051	AIIMSD/21/051	DEEPAK KR	M	N	NA	18	Y	9540552608	2021-08-18	2021-08-21	3	3	Y	NA		-44426	Throat swab		Negative	NO		NO		0	NO		0				NO					0		NO					0	NO			NO
All India Institute Of Medical Sciences, Delhi	AIIMSD/21/053	AIIMSD/21/053	PINTU	F	N	NA	23	Y	7570004278	2021-08-20	2021-08-23	3	3	Y	Y	2021-08-20	0	Nasopharyngeal swab		Negative	NO		Yes	2021-09-23	34	NO		-44428				NO					0		NO					0	NO			NO
All India Institute Of Medical Sciences, Delhi	AIIMSD/21/058	AIIMSD/21/058	ROHIT PANDEY	M	N	NA	1	Y	9084077120	2021-08-20	2021-08-23	3	3		Y	2021-09-02	12	Other	BAL	Negative	Yes	2021-09-02	NO		0	Yes	2021-11-03	31				Yes					0		Yes					0	NO			NO
All India Institute Of Medical Sciences, Delhi	AIIMSD/21/059	AIIMSD/21/059	VANSH	M	N	NA	6	M	7056433908	2021-08-20	2021-08-23	3	3		Y	2021-08-21	1	Throat swab		Negative	Yes	2021-06-01	NO		-44429	Yes	2021-10-30	70				Yes					0		Yes					0	NO			NO
All India Institute Of Medical Sciences, Delhi	AIIMSD/21/063	AIIMSD/21/063	KUMARY MINI	F	N	NA	39	Y	9654885330	2021-08-21	2021-08-24	3	3	Y	NA		-44429	Throat swab		Positive	NO		NO		0	NO		0				NO					0		NO					0	NO			NO
All India Institute Of Medical Sciences, Delhi	AIIMSD/21/073	AIIMSD/21/073	DR ANUSHIKA SONI	F	N	NA	31	Y	7055261222	2021-08-27	2021-08-30	3	3	Y	N		-44435	Nasopharyngeal swab		Negative	NO		NO		0	NO		0				NO					0		NO					0	NO			NO
All India Institute Of Medical Sciences, Delhi	AIIMSD/21/081	AIIMSD/21/081	DAKSH	M	N	NA	3	Y	9536329373	2021-08-29	2021-09-01	3	3		Y	2021-08-29	0	Throat swab		Positive	NO		Yes	2021-09-07	9	NO		-44437				NO					0		NO					0	NO			NO
All India Institute Of Medical Sciences, Delhi	AIIMSD/21/087	AIIMSD/21/087	SRYLA P B	F	N	NA	24	Y	9074485746	2021-09-01	2021-09-04	3	3	Y	NA		-44440	Throat swab		Negative	NO		NO		0	NO		0				NO					0		NO					0	NO			NO
All India Institute Of Medical Sciences, Delhi	AIIMSD/21/089	AIIMSD/21/089	MAYANK	M	N	NA	3	Y	9837261172	2021-09-01	2021-09-04	3	3		Y	2021-09-03	2	Throat swab		Negative	Yes	2021-09-03	Yes	2021-10-12	39	NO		-44442				Yes					0		NO					0	NO			Yes
All India Institute Of Medical Sciences, Delhi	AIIMSD/21/097	AIIMSD/21/097	TARUN KUMAR	M	N	NA	2	Y	8954651138	2021-09-03	2021-09-06	3	3		Y	2021-09-01	-2	Throat swab		Negative	NO		Yes	2021-09-18	17	NO		-44440				NO					0		NO					0	NO			NO
All India Institute Of Medical Sciences, Delhi	AIIMSD/21/100	AIIMSD/21/100	ARSHI	F	N	NA	14	Y	9718210830	2021-09-04	2021-09-07	3	3		Y	2021-09-07	3	Throat swab		Negative	NO		Yes	2021-09-23	16	NO		-44446				Yes					0		NO					0	NO			NO
All India Institute Of Medical Sciences, Delhi	AIIMSD/21/118	AIIMSD/21/118	SANTOSH KUMAR YADAV	M	N	NA	27	Y	7549946258	2021-09-11	2021-09-14	3	3	Y	Y	2021-09-11	0	Throat swab		Negative	NO		NO		-44450	Yes	2021-09-29	18				NO					0		NO					0	NO			NO
All India Institute Of Medical Sciences, Delhi	AIIMSD/21/132	AIIMSD/21/132	SHANTI DEVI	F	N	NA	67	Y	9716665156	2021-09-14	2021-09-17	3	3	Y	Y	2021-09-14	0	Throat swab		Negative	NO		Yes	2021-10-13	29	NO		-44453				NO					0		NO					0	NO			NO
All India Institute Of Medical Sciences, Delhi	AIIMSD/21/135	AIIMSD/21/135	ANAND	M	N	NA	8	Y	7667380298	2021-09-17	2021-09-20	3	3		NA			Throat swab		Negative	NO		NO		-44456	NO		-44456				NO					0		NO					0	NO			NO
All India Institute Of Medical Sciences, Delhi	AIIMSD/21/136	AIIMSD/21/136	HARSIT	M	N	NA	1	Y	8057861990	2021-09-17	2021-09-20	3	3	Y	Y	2021-09-18	1	Throat swab		Negative	NO		Yes	2021-09-29	11	NO		-44457				NO					0		NO					0	NO			Yes
All India Institute Of Medical Sciences, Delhi	AIIMSD/21/138	AIIMSD/21/138	ARVI	F	N	NA	3	Y	8057925072	2021-09-17	2021-09-20	3	3		Y	2021-09-18	1	Throat swab		Negative	NO		Yes	2021-12-30	103	NO		-44457				Yes					0		Yes					0	NO			NO
All India Institute Of Medical Sciences, Delhi	AIIMSD/21/141	AIIMSD/21/141	VAANYA RAI	F	N	NA	3	Y	8802984578	2021-09-17	2021-09-20	3	3		Y	2021-09-19	2	Throat swab		Negative	NO		Yes	2021-09-22	3	NO		-44458				NO					0		NO					0	NO			NO
All India Institute Of Medical Sciences, Delhi	AIIMSD/21/156	AIIMSD/21/156	SNEHIL	M	N	NA	7	Y	8112318500	2021-09-20	2021-09-23	3	3	Y	Y	2021-09-20	0	Throat swab		Negative	NO		NO		-44459	Yes	2021-10-06	16				Yes					0		NO					0	NO			NO
All India Institute Of Medical Sciences, Delhi	AIIMSD/21/163	AIIMSD/21/163	BANDHAN KUMARI	F	N	NA	12	Y	8510982336	2021-09-21	2021-09-24	3	3	Y	Y	2021-09-21	0	Throat swab		Negative	NO		Yes	2021-09-26	5	NO		-44460				Yes					0		NO					0	NO			NO
All India Institute Of Medical Sciences, Delhi	AIIMSD/21/164	AIIMSD/21/164	SHOBHA TYAGI	M	N	NA	31	Y	8860206756	2021-09-22	2021-09-25	3	3		Y	2021-09-24	2	Nasopharyngeal swab		Negative	NO		Yes	2021-10-09	15	NO		-44463				NO					0		NO					0	NO			NO
All India Institute Of Medical Sciences, Delhi	AIIMSD/21/166	AIIMSD/21/166	SUGANDHA	F	N	NA	24	Y	9868727496	2021-09-22	2021-09-25	3	3	Y	Y	2021-09-25	3	Throat swab		Negative	NO		Yes	2021-10-07	12	NO		-44464				Yes					0		Yes					0	Yes			NO
All India Institute Of Medical Sciences, Delhi	AIIMSD/21/172	AIIMSD/21/172	B/O CHANCHAL KUMARI	M	N	NA	8	M	9013573604	2021-09-23	2021-09-26	3	3		NA		-44462	Throat swab		Negative	NO		Yes		0	NO		0				Yes					0		NO					0	NO			NO
All India Institute Of Medical Sciences, Delhi	AIIMSD/21/174	AIIMSD/21/174	SHIVAM KR	M	N	NA	2	Y	9771575252	2021-09-24	2021-09-27	3	3	Y	Y	2021-09-24	0	Throat swab		Negative	NO		Yes	2021-09-30	6	NO		-44463				Yes					0		NO					0	NO			NO
All India Institute Of Medical Sciences, Delhi	AIIMSD/21/186	AIIMSD/21/186	PRATEEK	M	N	NA	24	Y	8750714705	2021-09-26	2021-09-29	3	3		NA		-44465	Throat swab		Negative	NO		NO		0	NO		0				NO					0		NO					0	NO			NO
All India Institute Of Medical Sciences, Delhi	AIIMSD/21/203	AIIMSD/21/203	SHIVAM KUMAR SHUKLA	M	N	NA	15	Y	7494982177	2021-10-01	2021-10-04	3	3	Y	Y	2021-10-01	0	Throat swab		Negative	NO		NO		-44470	Yes	2021-10-09	8				Yes					0		NO					0	NO			Yes
All India Institute Of Medical Sciences, Delhi	AIIMSD/21/206	AIIMSD/21/206	ANITA DEVI	F	N	NA	54	Y	9213777987	2021-10-01	2021-10-04	3	3	Y	Y	2021-10-02	1	Nasopharyngeal swab		Negative	NO		Yes	2021-10-25	23	NO		-44471				NO					0		NO					0	NO			Yes
All India Institute Of Medical Sciences, Delhi	AIIMSD/21/215	AIIMSD/21/215	DR KIRAN BALA	F	N	NA	37	Y	9650822811	2021-10-04	2021-10-07	3	3		NA		-44473	Throat swab		Negative	NO		NO		0	NO		0	PRC/ Day care, AIIMS, Delhi			NO					0		NO					0	NO			NO
All India Institute Of Medical Sciences, Delhi	AIIMSD/21/239	AIIMSD/21/239	SHAKUNTALA DEVI	F	N	NA	66	Y	8057479348	2021-10-11	2021-10-14	3	3	Y	N			Throat swab		Negative	NO		NO		-44483	NO		-44483	EHS OPD, All India Institute of Medical Sciences, Delhi			Yes					0		NO					0	NO			NO
All India Institute Of Medical Sciences, Delhi	AIIMSD/21/260	AIIMSD/21/260	SHAMSHIA KHATOON	F	N	NA	62	Y	9910803241	2021-10-18	2021-10-21	3	3		Y	2021-10-19	1	Other	BAL	Negative	NO		NO		-44488	Yes	2021-10-27	8				Yes					0		Yes					0	NO			NO
All India Institute Of Medical Sciences, Delhi	AIIMSD/21/270	AIIMSD/21/270	ADITYA GUPTA	M	N	NA	22	Y	9868156275	2021-10-18	2021-10-21	3	3	Y	NA		-44487	Nasopharyngeal swab		Negative	NO		NO		0	NO		0	EHS OPD, All India Institute of Medical Sciences, Delhi			NO					0		NO					0	NO			NO
All India Institute Of Medical Sciences, Delhi	AIIMSD/21/272	AIIMSD/21/272	B/O KAVITA	M	N	NA	1	M	8874278657	2021-10-22	2021-10-25	3	3		Y	2021-10-23	1	Other	BAL	Negative	Yes	2021-10-23	Yes	2021-11-03	11	NO		-44492				Yes					0		Yes					0	NO			NO
All India Institute Of Medical Sciences, Delhi	AIIMSD/21/279	AIIMSD/21/279	DR BHAVYA JAIN	F	N	NA	25	Y	7011040643	2021-10-23	2021-10-26	3	3	Y	NA		-44492	Throat swab		Negative	NO		NO		0	NO		0	PRC/ Day care, AIIMS, Delhi			NO					0		NO					0	NO			NO
All India Institute Of Medical Sciences, Delhi	AIIMSD/21/291	AIIMSD/21/291	RAMESH SHUKLA	M	N	NA	67	Y	9900066024	2021-10-23	2021-10-26	3	3		Y	2021-10-26	3	Nasopharyngeal swab		Negative	NO		Yes	2021-11-03	8	NO		-44495				NO					0		NO					0	NO			NO
All India Institute Of Medical Sciences, Delhi	AIIMSD/21/293	AIIMSD/21/293	AGNUS MARIA AJIMON	F	N	NA	19	Y	7994872390	2021-10-23	2021-10-26	3	3	Y	NA		-44492	Nasopharyngeal swab		Negative	NO		NO		0	NO		0	EHS OPD, All India Institute of Medical Sciences, Delhi			NO					0		NO					0	NO			NO
All India Institute Of Medical Sciences, Delhi	AIIMSD/21/309	AIIMSD/21/309	DANNY JOY	M	N	NA	33	Y	9895405851	2021-10-30	2021-11-02	3	3		NA		-44499	Nasopharyngeal swab		Negative	NO		NO		0	NO		0	EHS OPD, All India Institute of Medical Sciences, Delhi			NO					0		NO					0	NO			NO
All India Institute Of Medical Sciences, Delhi	AIIMSD/21/311	AIIMSD/21/311	MAZAHAR ALAM	M	N	NA	66	Y	9341073715	2021-10-30	2021-11-02	3	3		NA		-44499	Nasopharyngeal swab		Negative	NO		NO		0	NO		0	EHS OPD, All India Institute of Medical Sciences, Delhi			NO					0		NO					0	NO			NO
All India Institute Of Medical Sciences, Delhi	AIIMSD/21/312	AIIMSD/21/312	GRASON	M	NA	NA	14	Y		2021-10-30	2021-11-02	3	3		N		-44499	Nasopharyngeal swab		Negative	NO		NO		0	NO		0	PRC/ Day care, AIIMS, Delhi			NO					0		NO					0	NO			NO
All India Institute Of Medical Sciences, Delhi	AIIMSD/21/316	AIIMSD/21/315	SRIRAM R	M	N	NA	25	Y	8438188595	2021-10-30	2021-11-02	3	3	Y	NA		-44499	Nasopharyngeal swab		Negative	NO		NO		0	NO		0	EHS OPD, All India Institute of Medical Sciences, Delhi			NO					0		NO					0	NO			NO
All India Institute Of Medical Sciences, Delhi	AIIMSD/21/317	AIIMSD/21/316	NAZNEEN PARVEEN	F	N	NA	35	Y	7840828220	2021-10-30	2021-11-02	3	3		NA		-44499	Nasopharyngeal swab		Negative	NO		NO		0	NO		0	EHS OPD, All India Institute of Medical Sciences, Delhi			NO					0		NO					0	NO			NO
All India Institute Of Medical Sciences, Delhi	AIIMSD/21/319	AIIMSD/21/318	RAMJI SAH	M	N	NA	42	Y	7004173372	2021-10-30	2021-11-02	3	3	Y	Y	2021-11-01	2	Nasopharyngeal swab		Negative	NO		Yes	2021-11-05	4	NO		-44501				NO					0		NO					0	NO			NO
All India Institute Of Medical Sciences, Delhi	AIIMSD/21/320	AIIMSD/21/320	LEKSHMI VIJAYAN	F	N	NA	29	Y	7838257511	2021-10-31	2021-11-03	3	3		NA		-44500	Nasopharyngeal swab		Negative	NO		NO		0	NO		0	PRC/ Day care, AIIMS, Delhi			NO					0		NO					0	NO			NO
All India Institute Of Medical Sciences, Delhi	AIIMSD/21/334	AIIMSD/21/334	MANISHA TIRKI	F	N	NA	22	Y	6267536164	2021-11-08	2021-11-11	3	3	Y	NA		-44508	Nasopharyngeal swab		Negative	NO		NO		0	NO		0	EHS OPD, All India Institute of Medical Sciences, Delhi			NO					0		NO					0	NO			NO
All India Institute Of Medical Sciences, Delhi	AIIMSD/21/337	AIIMSD/21/337	SEEMA DEVI	F	N	NA	37	Y	9650705789	2021-11-07	2021-11-10	3	3		NA		-44507	Nasopharyngeal swab		Negative	NO		NO		0	NO		0	EHS OPD, All India Institute of Medical Sciences, Delhi			NO					0		NO					0	NO			NO
All India Institute Of Medical Sciences, Delhi	AIIMSD/21/330	AIIMSD/21/330	VAISHNAVI PANDEY	F	N	NA	11	M	9616665135	2021-11-06	2021-11-09	3	3		Y	2021-11-09	3	Nasopharyngeal swab		Negative	NO		Yes	2021-11-11	2	NO		-44509				Yes					0		NO					0	NO			NO
All India Institute Of Medical Sciences, Delhi	AIIMSD/21/342	AIIMSD/21/342	Rai Pradeep Narain	M	N	NA	63	Y	9304922343	2021-11-07	2021-11-10	3	3		Y	2021-11-07	0	Nasopharyngeal swab		Negative	NO		NO		-44507	Yes	2021-11-21	14				NO					0		NO					0	NO			NO
All India Institute Of Medical Sciences, Delhi	AIIMSD/21/347	AIIMSD/21/347	PURNIMA SHARMA	F	N	NA	31	Y	8802918468	2021-11-08	2021-11-11	3	3	Y	NA		-44508	Nasopharyngeal swab		Negative	NO		NO		0	NO		0	EHS OPD, All India Institute of Medical Sciences, Delhi			NO					0		NO					0	NO			NO
All India Institute Of Medical Sciences, Delhi	AIIMSD/21/361	AIIMSD/21/361	JAI PALI	F	N	NA	70	Y	9050499483	2021-11-14	2021-11-17	3	3		NA		-44514	Nasopharyngeal swab		Negative	NO		NO		0	NO		0	EHS OPD, All India Institute of Medical Sciences, Delhi			NO					0		NO					0	NO			NO
All India Institute Of Medical Sciences, Delhi	AIIMSD/21/368	AIIMSD/21/368	MASTER SAMAD	M	N	NA	10	M	7599523969	2021-11-15	2021-11-18	3	3		Y	2021-11-17	2	Throat swab		Negative	NO		Yes	2021-11-23	6	NO		-44517				NO					0		NO					0	NO			NO
All India Institute Of Medical Sciences, Delhi	AIIMSD/21/369	AIIMSD/21/369	RASHMI	F	NA	NA	54	Y	9810164416	2021-11-17	2021-11-20	3	3		NA		-44517	Throat swab		Negative	NO		NO		0	NO		0	EHS OPD, All India Institute of Medical Sciences, Delhi			NO					0		NO					0	NO			NO
All India Institute Of Medical Sciences, Delhi	AIIMSD/21/380	AIIMSD/21/380	SHER SINGH YADAV	M	N	NA	39	Y	6265202515	2021-11-21	2021-11-24	3	3		NA		-44521	Nasopharyngeal swab		Negative	NO		NO		0	NO		0	EHS OPD, All India Institute of Medical Sciences, Delhi			NO					0		NO					0	NO			NO
All India Institute Of Medical Sciences, Delhi	AIIMSD/21/377	AIIMSD/21/377	RABIYA	F	N	NA	2	Y	7703849779	2021-11-22	2021-11-25	3	3	Y	Y	2021-11-23	1	Throat swab		Negative	NO		Yes	2021-11-25	2	NO		-44523				NO					0		NO					0	NO			Yes
All India Institute Of Medical Sciences, Delhi	AIIMSD/21/383	AIIMSD/21/383	RAJENDER KUMAR	M	N	NA	22	Y	8766204499	2021-11-21	2021-11-24	3	3		NA		-44521	Nasopharyngeal swab		Negative	NO		NO		0	NO		0	EHS OPD, All India Institute of Medical Sciences, Delhi			NO					0		NO					0	NO			NO
All India Institute Of Medical Sciences, Delhi	AIIMSD/21/396	AIIMSD/21/396	LUCI PAPPACHAN	F	N	NA	63	Y	9717756511	2021-11-22	2021-11-25	3	3		NA		-44522	Nasopharyngeal swab		Negative	NO		NO		0	NO		0	PRC/ Day care, AIIMS, Delhi			NO					0		NO					0	NO			NO
All India Institute Of Medical Sciences, Delhi	AIIMSD/21/397	AIIMSD/21/397	DIVESH SHARMA	M	N	NA	24	Y	9555144242	2021-11-22	2021-11-25	3	3	Y	NA		-44522	Nasopharyngeal swab		Negative	NO		NO		0	NO		0	EHS OPD, All India Institute of Medical Sciences, Delhi			NO					0		NO					0	NO			NO
All India Institute Of Medical Sciences, Delhi	AIIMSD/21/409	AIIMSD/21/409	MADHAVI NAYYAR	F	N	NA	25	Y	9711391613	2021-11-27	2021-11-30	3	3	Y	NA		-44527	Nasopharyngeal swab		Negative	NO		NO		0	NO		0	EHS OPD, All India Institute of Medical Sciences, Delhi			NO					0		NO					0	NO			NO
All India Institute Of Medical Sciences, Delhi	AIIMSD/21/412	AIIMSD/21/412	BURFI	F	N	NA	78	Y	8800315361	2021-11-27	2021-11-30	3	3		NA		-44527	Nasopharyngeal swab		Negative	NO		NO		0	NO		0	EHS OPD, All India Institute of Medical Sciences, Delhi			NO					0		NO					0	NO			NO
All India Institute Of Medical Sciences, Delhi	AIIMSD/21/414	AIIMSD/21/414	NAZAKAT	M	N	NA	33	Y	8445191498	2021-11-28	2021-12-01	3	3	Y	Y	2021-11-29	1	Nasopharyngeal swab		Negative	Yes	2021-11-29	NO		-44529	Yes	2021-12-06	7				NO					0		NO					0	NO			NO
All India Institute Of Medical Sciences, Delhi	AIIMSD/21/418	AIIMSD/21/418	RAM RATAN YADAV	M	N	NA	55	Y	9560288511	2021-11-28	2021-12-01	3	3	Y	Y	2021-11-28	0	Nasopharyngeal swab		Negative	NO		Yes	2021-12-28	30	NO		-44528				NO					0		NO					0	NO			NO
All India Institute Of Medical Sciences, Delhi	AIIMSD/21/423	AIIMSD/21/423	ARVI	M	N	NA	6	M	8057925072	2021-12-01	2021-12-04	3	3		Y	2021-12-01	0	Throat swab		Negative	Yes	2021-12-01	Yes	2021-12-30	29	NO		-44531	All India Institute of Medical Sciences, Delhi			Yes					0		NO					0	NO			NO
All India Institute Of Medical Sciences, Delhi	AIIMSD/21/443	AIIMSD/21/443	UMASHANKAR	M	N	NA	21	Y	9650857040	2021-12-06	2021-12-09	3	3	Y	NA		-44536	Nasopharyngeal swab		Negative	NO		NO		0	NO		0	EHS OPD, All India Institute of Medical Sciences, Delhi			NO					0		NO					0	NO			NO
All India Institute Of Medical Sciences, Delhi	AIIMSD/21/438	AIIMSD/21/438	RAMESH RAM	M	N	NA	68	Y	7065626294	2021-12-05	2021-12-08	3	3		NA		-44535	Nasopharyngeal swab		Negative	NO		NO		0	NO		0	EHS OPD, All India Institute of Medical Sciences, Delhi			NO					0		NO					0	NO			NO
All India Institute Of Medical Sciences, Delhi	AIIMSD/21/446	AIIMSD/21/446	SATISH	M	N	NA	26	Y	9810892954	2021-12-06	2021-12-09	3	3	Y	NA		-44536	Nasopharyngeal swab		Negative	NO		NO		0	NO		0	EHS OPD, All India Institute of Medical Sciences, Delhi			NO					0		NO					0	NO			NO
All India Institute Of Medical Sciences, Delhi	AIIMSD/21/451	AIIMSD/21/451	SAURABH	M	N	NA	11	Y	9305799364	2021-12-08	2021-12-11	3	3	Y	Y	2021-12-11	3	Other	BAL	Negative	Yes	2021-12-11	Yes	2021-12-15	4	NO		-44541				NO					0		NO					0	NO			NO
All India Institute Of Medical Sciences, Delhi	AIIMSD/21/455	AIIMSD/21/455	ZAMILA	F	N	NA	41	Y	9716622848	2021-12-11	2021-12-14	3	3		NA		-44541	Nasopharyngeal swab		Negative	NO		NO		0	NO		0	EHS OPD, All India Institute of Medical Sciences, Delhi			NO					0		NO					0	NO			NO
All India Institute Of Medical Sciences, Delhi	AIIMSD/21/456	AIIMSD/21/456	GAJENDER SINGH	M	N	NA	41	Y	6267221900	2021-12-11	2021-12-14	3	3	Y	NA		-44541	Nasopharyngeal swab		Negative	NO		NO		0	NO		0	EHS OPD, All India Institute of Medical Sciences, Delhi			NO					0		NO					0	NO			NO
All India Institute Of Medical Sciences, Delhi	AIIMSD/21/462	AIIMSD/21/462	SITABO DEVI	F	N	NA	70	Y	9355180239	2021-12-12	2021-12-15	3	3		NA		-44542	Nasopharyngeal swab		Negative	NO		NO		0	NO		0	EHS OPD, All India Institute of Medical Sciences, Delhi			NO					0		NO					0	NO			NO
All India Institute Of Medical Sciences, Delhi	AIIMSD/21/459	AIIMSD/21/459	DR VIDUSHI RATHI	F	N	NA	30	Y	9971891536	2021-12-11	2021-12-14	3	3		NA		-44541	Nasopharyngeal swab		Negative	NO		NO		0	NO		0	EHS OPD, All India Institute of Medical Sciences, Delhi			NO					0		NO					0	NO			NO
All India Institute Of Medical Sciences, Delhi	AIIMSD/21/460	AIIMSD/21/460	RAJESH KUMAR SAH	M	N	NA	36	Y	8092152339	2021-12-12	2021-12-15	3	3	Y	NA		-44542	Nasopharyngeal swab		Negative	NO		NO		0	NO		0	EHS OPD, All India Institute of Medical Sciences, Delhi			NO					0		NO					0	NO			NO
All India Institute Of Medical Sciences, Delhi	AIIMSD/21/467	AIIMSD/21/467	FARKANDA	M	N	NA	51	Y	9718229961	2021-12-13	2021-12-16	3	3		NA		-44543	Nasopharyngeal swab		Negative	NO		NO		0	NO		0	EHS OPD, All India Institute of Medical Sciences, Delhi			NO					0		NO					0	NO			NO
All India Institute Of Medical Sciences, Delhi	AIIMSD/21/473	AIIMSD/21/473	KALPANA ROY	F	N	NA	75	Y	8617350650	2021-12-13	2021-12-16	3	3	Y	NA		-44543	Nasopharyngeal swab		Negative	NO		NO		0	NO		0	EHS OPD, All India Institute of Medical Sciences, Delhi			NO					0		NO					0	NO			NO
All India Institute Of Medical Sciences, Delhi	AIIMSD/21/481	AIIMSD/21/481	RAVI SHARMA	M	N	NA	27	Y	9973545657	2021-12-17	2021-12-20	3	3		NA		-44547	Nasopharyngeal swab		Negative	NO		NO		0	NO		0	EHS OPD, All India Institute of Medical Sciences, Delhi			NO					0		NO					0	NO			NO
All India Institute Of Medical Sciences, Delhi	AIIMSD/21/483	AIIMSD/21/483	YASH PAUL NAYYAR	M	N	NA	57	Y	9810827093	2021-12-18	2021-12-21	3	3		NA		-44548	Nasopharyngeal swab		Negative	NO		NO		0	NO		0	EHS OPD, All India Institute of Medical Sciences, Delhi			NO					0		NO					0	NO			NO
All India Institute Of Medical Sciences, Delhi	AIIMSD/21/484	AIIMSD/21/484	SARSWATI	M	N	NA	74	Y	9013276226	2021-12-18	2021-12-21	3	3	Y	NA		-44548	Nasopharyngeal swab		Negative	NO		NO		0	NO		0	EHS OPD, All India Institute of Medical Sciences, Delhi			NO					0		NO					0	NO			NO
All India Institute Of Medical Sciences, Delhi	AIIMSD/21/486	AIIMSD/21/486	JEEMOL BABY	F	N	NA	52	Y	9818643931	2021-12-19	2021-12-22	3	3		NA		-44549	Nasopharyngeal swab		Negative	NO		NO		0	NO		0	PRC/ Day care, AIIMS, Delhi			NO					0		NO					0	NO			NO
All India Institute Of Medical Sciences, Delhi	AIIMSD/21/487	AIIMSD/21/487	BABY DANIEL	M	N	NA	58	Y	9818972067	2021-12-19	2021-12-22	3	3		NA		-44549	Nasopharyngeal swab		Negative	NO		NO		0	NO		0	PRC/ Day care, AIIMS, Delhi			NO					0		NO					0	NO			NO
All India Institute Of Medical Sciences, Delhi	AIIMSD/21/489	AIIMSD/21/489	ABHILASH R	M	N	NA	34	Y	7290896079	2021-12-19	2021-12-22	3	3	Y	NA		-44549	Nasopharyngeal swab		Negative	NO		NO		0	NO		0	EHS OPD, All India Institute of Medical Sciences, Delhi			NO					0		NO					0	NO			NO
All India Institute Of Medical Sciences, Delhi	AIIMSD/21/491	AIIMSD/21/491	SHIV SHANKAR MISHRA	M	N	NA	66	Y	7011540833	2021-12-19	2021-12-22	3	3	Y	NA		-44549	Nasopharyngeal swab		Negative	NO		NO		0	NO		0	EHS OPD, All India Institute of Medical Sciences, Delhi			NO					0		NO					0	NO			NO
All India Institute Of Medical Sciences, Delhi	AIIMSD/21/492	AIIMSD/21/492	GRACY ABRAHAM	F	N	NA	59	Y	9999330113	2021-12-19	2021-12-22	3	3		NA		-44549	Nasopharyngeal swab		Negative	NO		NO		0	NO		0	PRC/ Day care, AIIMS, Delhi			NO					0		NO					0	NO			NO
All India Institute Of Medical Sciences, Delhi	AIIMSD/21/518	AIIMSD/21/518	S D SHARMA	M	N	NA	66	Y	8984867234	2021-12-25	2021-12-28	3	3	Y	Y	2021-12-26	1	Nasopharyngeal swab		Negative	NO		NO		-44556	Yes	2022-01-19	24	All India Institute of Medical Sciences, Delhi			NO					0		NO					0	NO			NO
All India Institute Of Medical Sciences, Delhi	AIIMSD/22/002	AIIMSD/22/002	VANSH	M	N	NA	3	M	7409852454	2021-12-31	2022-01-03	3	3		Y	2022-01-01	1	Other	BAL	Negative	Yes	2022-01-01	NO		-44562	Yes	2022-01-05	4	All India Institute of Medical Sciences, Delhi			NO					0		Yes					0	NO			NO
All India Institute Of Medical Sciences, Delhi	AIIMSD/22/003	AIIMSD/22/003	RIYA BHARTI	F	N	NA	4	Y	7654938586	2021-12-31	2022-01-03	3	3		Y	2022-01-01	1	Other	BAL	Negative	Yes	2022-01-01	NO		-44562	Yes	2022-01-04	3	All India Institute of Medical Sciences, Delhi			Yes					0		Yes					0	NO			NO
All India Institute Of Medical Sciences, Delhi	AIIMSD/22/013	AIIMSD/22/013	SHWETA	F	N	NA	24	Y	8368563343	2022-01-01	2022-01-04	3	3		NA		-44562	Nasopharyngeal swab		Negative	NO		NO		0	NO		0	EHS OPD, All India Institute of Medical Sciences, Delhi			NO					0		NO					0	NO			NO
All India Institute Of Medical Sciences, Delhi	AIIMSD/22/015	AIIMSD/22/015	GREESHMA A	F	N	NA	32	Y	8587855342	2022-01-01	2022-01-04	3	3		NA		-44562	Nasopharyngeal swab		Negative	NO		NO		0	NO		0	EHS OPD, All India Institute of Medical Sciences, Delhi			NO					0		NO					0	NO			NO
All India Institute Of Medical Sciences, Delhi	AIIMSD/22/024	AIIMSD/22/024	JAYASH BANSWAL	M	N	NA	3	Y	9717782142	2022-01-02	2022-01-05	3	3	Y	Y	2022-01-04	2	Throat swab		Negative	NO		Yes	2022-01-08	4	NO		-44565				NO					0		NO					0	NO			NO
All India Institute Of Medical Sciences, Delhi	AIIMSD/22/040	AIIMSD/22/040	BHARTI	F	N	NA	43	Y	8279296254	2022-01-08	2022-01-11	3	3		Y	2022-01-08	0	Nasopharyngeal swab		Negative	NO		NO		-44569	Yes	2022-04-05	87	All India Institute of Medical Sciences, Ansari Nagar, New Delhi, 110029			Yes					0		NO					0	NO			NO
All India Institute Of Medical Sciences, Delhi	AIIMSD/22/042	AIIMSD/22/042	PATIYA	F	N	NA	85	Y	9971912382	2022-01-08	2022-01-11	3	3		Y	2022-01-08	0	Nasopharyngeal swab		Negative	NO		Yes	2022-01-19	11	NO		-44569	All India Institute of Medical Sciences, Ansari Nagar, New Delhi, 110029			NO					0		NO					0	NO			NO
All India Institute Of Medical Sciences, Delhi	AIIMSD/22/056	AIIMSD/22/056	MUNNI DEVI	F	N	NA	62	Y	9654346254	2022-01-14	2022-01-17	3	3		Y	2022-01-16	2	Nasopharyngeal swab		Negative	NO		Yes	2022-01-17	1	NO		-44577	All India Institute of Medical Sciences, Ansari Nagar, New Delhi, 110029			NO					0		NO					0	NO			NO
All India Institute Of Medical Sciences, Delhi	AIIMSD/22/057	AIIMSD/22/057	SANJAY KUMAR SONI	M	N	NA	32	Y	8005871774	2022-01-14	2022-01-17	3	3		NA		-44575	Nasopharyngeal swab		Negative	NO		NO		0	NO		0	EHS OPD, AIIMS, Ansari Nagar, New Delhi, 110029			NO					0		NO					0	NO			NO
All India Institute Of Medical Sciences, Delhi	AIIMSD/22/061	AIIMSD/22/061	L LHINGJAKIM HAOKIP	F	N	NA	46	Y	9873284633	2022-01-14	2022-01-17	3	3		NA		-44575	Nasopharyngeal swab		Negative	NO		NO		0	NO		0	EHS OPD, AIIMS, Ansari Nagar, New Delhi, 110029			NO					0		NO					0	NO			NO
All India Institute Of Medical Sciences, Delhi	AIIMSD/22/063	AIIMSD/22/063	ARUN KUMAR	M	N	NA	60	Y	9873305977	2022-01-14	2022-01-17	3	3		Y	2022-01-16	2	Nasopharyngeal swab		Negative	NO		NO		-44577	Yes	2022-02-01	16	All India Institute of Medical Sciences, Ansari Nagar, New Delhi, 110029			NO					0		NO					0	NO			NO
All India Institute Of Medical Sciences, Delhi	AIIMSD/22/067	AIIMSD/22/067	RENUKA SINGH	F	N	NA	45	Y	9911598248	2022-01-14	2022-01-17	3	3		NA		-44575	Nasopharyngeal swab		Negative	NO		NO		0	NO		0	EHS OPD, AIIMS, Ansari Nagar, New Delhi, 110029			NO					0		NO					0	NO			NO
All India Institute Of Medical Sciences, Delhi	AIIMSD/22/070	AIIMSD/22/070	SEENA THOMAS	M	N	NA	58	Y	9968306952	2022-01-14	2022-01-17	3	3		NA		-44575	Nasopharyngeal swab		Negative	NO		NO		0	NO		0	EHS OPD, AIIMS, Ansari Nagar, New Delhi, 110029			NO					0		NO					0	NO			NO
All India Institute Of Medical Sciences, Delhi	AIIMSD/22/073	AIIMSD/22/073	PARVESH SAINI	M	N	NA	28	Y	8745862886	2022-01-15	2022-01-18	3	3		NA		-44576	Nasopharyngeal swab		Negative	NO		NO		0	NO		0	EHS OPD, AIIMS, Ansari Nagar, New Delhi, 110029			NO					0		NO					0	NO			NO
All India Institute Of Medical Sciences, Delhi	AIIMSD/22/080	AIIMSD/22/080	KIRAN KUMARI	F	N	NA	31	Y	9718966796	2022-01-21	2022-01-24	3	3		NA		-44582	Nasopharyngeal swab		Negative	NO		NO		0	NO		0	EHS OPD, AIIMS, Ansari Nagar, New Delhi, 110029			NO					0		NO					0	NO			NO
All India Institute Of Medical Sciences, Delhi	AIIMSD/22/093	AIIMSD/22/093	FIRDOUSE FATHIMA	F	N	NA	37	Y	9958258650	2022-01-21	2022-01-24	3	3		NA		-44582	Nasopharyngeal swab		Negative	NO		NO		0	NO		0	EHS OPD, AIIMS, Ansari Nagar, New Delhi, 110029			NO					0		NO					0	NO			NO
All India Institute Of Medical Sciences, Delhi	AIIMSD/22/087	AIIMSD/22/087	RADHA MISHRA	F	N	NA	34	Y	8318226921	2022-01-21	2022-01-24	3	3	Y	Y	2022-01-21	0	Nasopharyngeal swab		Negative	NO		Yes	2022-01-31	10	NO		-44582	All India Institute of Medical Sciences, Ansari Nagar, New Delhi, 110029			NO					0		NO					0	NO			NO
All India Institute Of Medical Sciences, Delhi	AIIMSD/22/090	AIIMSD/22/090	DURGESH	F	N	NA	28	Y	9540181941	2022-01-21	2022-01-24	3	3	Y	Y	2022-01-21	0	Nasopharyngeal swab		Negative	NO		Yes	2022-01-31	10	NO		-44582	All India Institute of Medical Sciences, Ansari Nagar, New Delhi, 110029			NO					0		NO					0	NO			NO
All India Institute Of Medical Sciences, Delhi	AIIMSD/22/098	AIIMSD/22/098	ANUSHKA PUSHKAR	F	N	NA	3	Y	7348195981	2022-01-23	2022-01-26	3	3	Y	NA		-44584	Nasopharyngeal swab		Negative	NO		NO		0	NO		0	Day care, AIIMS, Ansari Nagar, New Delhi, 110029			NO					0		NO					0	NO			NO
All India Institute Of Medical Sciences, Delhi	AIIMSD/22/112	AIIMSD/22/112	DARMIYAN SINGH	M	N	NA	48	Y	9213792227	2022-01-29	2022-02-01	3	3		NA		-44590	Nasopharyngeal swab		Negative	NO		NO		0	NO		0	EHS OPD, AIIMS, Ansari Nagar, New Delhi, 110029			NO					0		NO					0	NO			NO
All India Institute Of Medical Sciences, Delhi	AIIMSD/22/116	AIIMSD/22/116	SAROJ	F	N	NA	27	Y	9674422190	2022-01-29	2022-02-01	3	3	Y	Y	2022-02-01	3	Nasopharyngeal swab		Negative	NO		Yes	2022-02-07	6	NO		-44593	All India Institute of Medical Sciences, Ansari Nagar, New Delhi, 110029			NO					0		NO					0	NO			NO
All India Institute Of Medical Sciences, Delhi	AIIMSD/22/114	AIIMSD/22/114	BHAGWAN SINGH	M	N	NA	52	Y	8958736973	2022-01-29	2022-02-01	3	3	Y	NA		-44590	Nasopharyngeal swab		Negative	NO		NO		0	NO		0	EHS OPD, AIIMS, Ansari Nagar, New Delhi, 110029			NO					0		NO					0	NO			NO
All India Institute Of Medical Sciences, Delhi	AIIMSD/22/124	AIIMSD/22/124	KAPIL KUMAR	M	N	NA	32	Y	9012763562	2022-01-30	2022-02-02	3	3	Y	NA		-44591	Nasopharyngeal swab		Negative	NO		NO		0	NO		0	EHS OPD, AIIMS, Ansari Nagar, New Delhi, 110029			NO					0		NO					0	NO			NO
All India Institute Of Medical Sciences, Delhi	AIIMSD/22/148	AIIMSD/22/148	KIRTI SHARMA	F	N	NA	25	Y	9654399869	2022-02-05	2022-02-08	3	3		NA		-44597	Nasopharyngeal swab		Negative	NO		NO		0	NO		0	EHS OPD, AIIMS, Ansari Nagar, New Delhi, 110029			NO					0		NO					0	NO			NO
All India Institute Of Medical Sciences, Delhi	AIIMSD/22/151	AIIMSD/22/151	SAJID	M	N	NA	10	Y	7306346533	2022-02-08	2022-02-11	3	3		Y	2022-02-09	1	Throat swab		Negative	NO		Yes	2022-02-15	6	NO		-44601	All India Institute of Medical Sciences, Ansari Nagar, New Delhi, 110029			Yes					0		NO					0	NO			NO
All India Institute Of Medical Sciences, Delhi	AIIMSD/22/158	AIIMSD/22/158	ASAD	M	N	NA	6	Y	9278866606	2022-02-13	2022-02-16	3	3	Y	Y	2022-02-13	0	Throat swab		Negative	NO		Yes	2022-02-21	8	NO		-44605	All India Institute of Medical Sciences, Ansari Nagar, New Delhi, 110029			Yes					0		NO					0	NO			Yes
All India Institute Of Medical Sciences, Delhi	AIIMSD/22/155	AIIMSD/22/155	RADHA	F	N	NA	5	M	9354869342	2022-02-12	2022-02-15	3	3		Y	2022-02-15	3	Other	BAL	Negative	NO		Yes	2022-02-19	4	NO		-44607	All India Institute of Medical Sciences, Ansari Nagar, New Delhi, 110029			Yes					0		NO					0	NO			NO
All India Institute Of Medical Sciences, Delhi	AIIMSD/22/177	AIIMSD/22/177	YASHIKA	F	N	NA	1	Y	9958424338	2022-02-19	2022-02-22	3	3	Y	Y	2022-02-21	2	Throat swab		Negative	Yes	2022-02-21	Yes	2022-03-06	13	NO		-44613	All India Institute of Medical Sciences, Ansari Nagar, New Delhi, 110029			NO					0		NO					0	NO			NO
All India Institute Of Medical Sciences, Delhi	AIIMSD/22/182	AIIMSD/22/182	VISHAMBER	M	N	NA	75	Y	9811422928	2022-02-20	2022-02-23	3	3	Y	NA		-44612	Throat swab		Negative	NO		NO		0	NO		0	Mohna PHC, Mohna, Haryana, 121004 (Villages Deegh Pehladpur, Sagarpur and Sunped)			NO					0		NO					0	NO			NO
All India Institute Of Medical Sciences, Delhi	AIIMSD/22/184	AIIMSD/22/184	RAGHUBIRI	F	N	NA	63	Y	9899403449	2022-02-18	2022-02-21	3	3	Y	NA		-44610	Throat swab		Positive	NO		NO		0	NO		0	Mohna PHC, Mohna, Haryana, 121004 (Villages Deegh Pehladpur, Sagarpur and Sunped)			NO					0		NO					0	NO			NO
All India Institute Of Medical Sciences, Delhi	AIIMSD/22/186	AIIMSD/22/186	CHANDER WATI	F	N	NA	79	Y	9711556121	2022-02-19	2022-02-22	3	3	Y	NA		-44611	Throat swab		Negative	NO		NO		0	NO		0	Mohna PHC, Mohna, Haryana, 121004 (Villages Deegh Pehladpur, Sagarpur and Sunped)			NO					0		NO					0	NO			NO
All India Institute Of Medical Sciences, Delhi	AIIMSD/22/196	AIIMSD/22/196	AMIT KUMAR	M	N	NA	34	Y	8448113639	2022-02-20	2022-02-23	3	3	Y	NA		-44612	Nasopharyngeal swab		Negative	NO		NO		0	NO		0	EHS OPD, AIIMS, Ansari Nagar, New Delhi, 110029			NO					0		NO					0	NO			NO
All India Institute Of Medical Sciences, Delhi	AIIMSD/22/205	AIIMSD/22/205	RAJPAL	M	N	NA	72	Y	8800971897	2022-02-25	2022-02-28	3	3		NA		-44617	Throat swab		Negative	NO		NO		0	NO		0	Mohna PHC, Mohna, Haryana, 121004 (Villages Deegh Pehladpur, Sagarpur and Sunped)			NO					0		NO					0	NO			NO
All India Institute Of Medical Sciences, Delhi	AIIMSD/22/210	AIIMSD/22/210	OM PARKASH	M	N	NA	76	Y	9953324485	2022-02-27	2022-03-02	3	3		NA		-44619	Throat swab		Negative	NO		NO		0	NO		0	Mohna PHC, Mohna, Haryana, 121004 (Villages Deegh Pehladpur, Sagarpur and Sunped)			NO					0		NO					0	NO			NO
All India Institute Of Medical Sciences, Delhi	AIIMSD/22/213	AIIMSD/22/213	DR ARAVIND M	M	N	NA	25	Y	7904947847	2022-02-27	2022-03-02	3	3		NA		-44619	Nasopharyngeal swab		Negative	NO		NO		0	NO		0	EHS OPD, AIIMS, Ansari Nagar, New Delhi, 110029			NO					0		NO					0	NO			NO
All India Institute Of Medical Sciences, Delhi	AIIMSD/22/218	AIIMSD/22/218	MD SHOKAT ALI	M	N	NA	39	Y	9015492185	2022-02-27	2022-03-02	3	3		NA		-44619	Nasopharyngeal swab		Negative	NO		NO		0	NO		0	EHS OPD, AIIMS, Ansari Nagar, New Delhi, 110029			NO					0		NO					0	NO			NO
All India Institute Of Medical Sciences, Delhi	AIIMSD/22/233	AIIMSD/22/233	RAJVEER	M	N	NA	80	Y	9214568121	2022-03-05	2022-03-08	3	3		NA		-44625	Throat swab		Negative	NO		NO		0	NO		0	Mohna PHC, Mohna, Haryana, 121004 (Villages Deegh Pehladpur, Sagarpur and Sunped)			NO					0		NO					0	NO			NO
All India Institute Of Medical Sciences, Delhi	AIIMSD/22/234	AIIMSD/22/234	RESHAM	F	N	NA	74	Y	9624192315	2022-03-05	2022-03-08	3	3	Y	NA		-44625	Throat swab		Negative	NO		NO		0	NO		0	Mohna PHC, Mohna, Haryana, 121004 (Villages Deegh Pehladpur, Sagarpur and Sunped)			NO					0		NO					0	NO			NO
All India Institute Of Medical Sciences, Delhi	AIIMSD/22/256	AIIMSD/22/256	BIRWATI	F	N	NA	69	Y	8586083701	2022-03-12	2022-03-15	3	3	Y	NA		-44632	Throat swab		Negative	NO		NO		0	NO		0	Mohna PHC, Mohna, Haryana, 121004 (Villages Deegh Pehladpur, Sagarpur and Sunped)			NO					0		NO					0	NO			NO
All India Institute Of Medical Sciences, Delhi	AIIMSD/22/262	AIIMSD/22/262	KUMUD PRABHA	F	N	NA	49	Y	9968971472	2022-03-11	2022-03-14	3	3		NA		-44631	Nasopharyngeal swab		Negative	NO		NO		0	NO		0	EHS OPD, AIIMS, Ansari Nagar, New Delhi, 110029			NO					0		NO					0	NO			NO
All India Institute Of Medical Sciences, Delhi	AIIMSD/22/263	AIIMSD/22/263	SWATI MITTAL	F	N	NA	32	Y	8197476403	2022-03-12	2022-03-15	3	3	Y	NA		-44632	Nasopharyngeal swab		Negative	NO		NO		0	NO		0	EHS OPD, AIIMS, Ansari Nagar, New Delhi, 110029			NO					0		NO					0	NO			NO
All India Institute Of Medical Sciences, Delhi	AIIMSD/22/276	AIIMSD/22/276	SANSKAR KUMAR	M	N	NA	7	Y	7518285256	2022-03-16	2022-03-19	3	3	Y	Y	2022-03-18	2	Throat swab		Negative	Yes	2022-03-18	Yes	2022-04-27	40	NO		-44638	All India Institute of Medical Sciences, Ansari Nagar, New Delhi, 110029			Yes					0		NO					0	NO			NO
All India Institute Of Medical Sciences, Delhi	AIIMSD/22/286	AIIMSD/22/286	RUPESH KUMAR	M	N	NA	18	Y	8010074453	2022-03-20	2022-03-23	3	3		NA		-44640	Nasopharyngeal swab		Negative	NO		NO		0	NO		0	EHS OPD, AIIMS, Ansari Nagar, New Delhi, 110029			NO					0		NO					0	NO			NO
All India Institute Of Medical Sciences, Delhi	AIIMSD/22/293	AIIMSD/22/293	FATAN	F	N	NA	66	Y	9214361921	2022-03-14	2022-03-17	3	3		NA		-44634	Throat swab		Negative	NO		NO		0	NO		0	Panhera Khurd PHC, Panhera Kalan Road, Panhera Khurd, Haryana, 121004 (Villages Piala, Khandawali)			NO					0		NO					0	NO			NO
All India Institute Of Medical Sciences, Delhi	AIIMSD/22/296	AIIMSD/22/296	HARCHAIN	M	N	NA	75	Y	9999999999	2022-03-19	2022-03-22	3	3		NA		-44639	Throat swab		Negative	NO		NO		0	NO		0	Mohna PHC, Mohna, Haryana, 121004 (Villages Deegh Pehladpur, Sagarpur and Sunped)			NO					0		NO					0	NO			NO
All India Institute Of Medical Sciences, Delhi	AIIMSD/22/297	AIIMSD/22/297	RAGBIRO	F	N	NA	76	Y	9873364345	2022-03-20	2022-03-23	3	3		NA		-44640	Throat swab		Negative	NO		NO		0	NO		0	Panhera Khurd PHC, Panhera Kalan Road, Panhera Khurd, Haryana, 121004 (Villages Piala, Khandawali)			NO					0		NO					0	NO			NO
All India Institute Of Medical Sciences, Delhi	AIIMSD/22/298	AIIMSD/22/298	SHIV KAUR	F	N	NA	74	Y	9560441036	2022-03-20	2022-03-23	3	3		NA		-44640	Throat swab		Negative	NO		NO		0	NO		0	Panhera Khurd PHC, Panhera Kalan Road, Panhera Khurd, Haryana, 121004 (Villages Piala, Khandawali)			NO					0		NO					0	NO			NO
All India Institute Of Medical Sciences, Delhi	AIIMSD/22/309	AIIMSD/22/309	RATAN SINGH	M	N	NA	63	Y	9811830583	2022-03-25	2022-03-28	3	3		NA		-44645	Throat swab		Negative	NO		NO		0	NO		0	Mohna PHC, Mohna, Haryana, 121004 (Villages Deegh Pehladpur, Sagarpur and Sunped)			NO					0		NO					0	NO			NO
All India Institute Of Medical Sciences, Delhi	AIIMSD/22/310	AIIMSD/22/310	RANJEET	M	N	NA	60	Y	9821325831	2022-03-25	2022-03-28	3	3		NA		-44645	Throat swab		Negative	NO		NO		0	NO		0	Mohna PHC, Mohna, Haryana, 121004 (Villages Deegh Pehladpur, Sagarpur and Sunped)			NO					0		NO					0	NO			NO
All India Institute Of Medical Sciences, Delhi	AIIMSD/22/312	AIIMSD/22/312	SANT KUMAR	M	N	NA	69	Y	8396825238	2022-03-26	2022-03-29	3	3		NA		-44646	Throat swab		Negative	NO		NO		0	NO		0	Mohna PHC, Mohna, Haryana, 121004 (Villages Deegh Pehladpur, Sagarpur and Sunped)			NO					0		NO					0	NO			NO
All India Institute Of Medical Sciences, Delhi	AIIMSD/22/304	AIIMSD/22/304	PARWATI DEVI	F	N	NA	59	Y	9821523049	2022-03-28	2022-03-31	3	3		Y	2022-03-29	1	Other	ET Aspirate	Negative	Yes	2022-03-29	Yes	2022-04-05	7	NO		-44649	All India Institute of Medical Sciences, Ansari Nagar, New Delhi, 110029			NO					0		Yes					0	NO			NO
All India Institute Of Medical Sciences, Delhi	AIIMSD/22/314	AIIMSD/22/314	PREMWATI	F	N	NA	88	Y	8745048707	2022-03-27	2022-03-30	3	3	Y	NA		-44647	Throat swab		Negative	NO		NO		0	NO		0	Panhera Khurd PHC, Panhera Kalan Road, Panhera Khurd, Haryana, 121004 (Villages Piala, Khandawali)			NO					0		NO					0	NO			NO
All India Institute Of Medical Sciences, Delhi	AIIMSD/22/325	AIIMSD/22/325	SIDRA	F	N	NA	2	Y	8273606374	2022-03-29	2022-04-01	3	3	Y	Y	2022-03-31	2	Throat swab		Negative	NO		Yes	2022-04-15	15	NO		-44651	None			NO					0		NO					0	NO			NO
All India Institute Of Medical Sciences, Delhi	AIIMSD/22/328	AIIMSD/22/328	ADITI PRASHANT SINHA	F	N	NA	46	Y	9810784806	2022-04-01	2022-04-04	3	3		NA		-44652	Nasopharyngeal swab		Negative	NO		NO		0	NO		0	EHS OPD, AIIMS, Ansari Nagar, New Delhi, 110029			NO					0		NO					0	NO			NO
All India Institute Of Medical Sciences, Delhi	AIIMSD/22/359	AIIMSD/22/359	GIRRAJ SINGH	M	N	NA	83	Y	7838664988	2022-04-08	2022-04-11	3	3	Y	NA		-44659	Throat swab		Negative	NO		NO		0	NO		0	Mohna PHC, Mohna, Haryana, 121004 (Villages Deegh Pehladpur, Sagarpur and Sunped)			NO					0		NO					0	NO			NO
All India Institute Of Medical Sciences, Delhi	AIIMSD/22/361	AIIMSD/22/361	SAMAY SINGH	M	N	NA	70	Y	9650385966	2022-04-09	2022-04-12	3	3		NA		-44660	Throat swab		Negative	NO		NO		0	NO		0	Mohna PHC, Mohna, Haryana, 121004 (Villages Deegh Pehladpur, Sagarpur and Sunped)			NO					0		NO					0	NO			NO
All India Institute Of Medical Sciences, Delhi	AIIMSD/22/372	AIIMSD/22/372	KESHAV DEV	M	N	NA	46	Y	9968555511	2022-04-10	2022-04-13	3	3		NA		-44661	Nasopharyngeal swab		Positive	NO		NO		0	NO		0	EHS OPD, AIIMS, Ansari Nagar, New Delhi, 110029			NO					0		NO					0	NO			NO
All India Institute Of Medical Sciences, Delhi	AIIMSD/22/363	AIIMSD/22/363	LACCHO	F	N	NA	66	Y	9653427075	2022-04-09	2022-04-12	3	3		NA		-44660	Throat swab		Negative	NO		NO		0	NO		0	Mohna PHC, Mohna, Haryana, 121004 (Villages Deegh Pehladpur, Sagarpur and Sunped)			NO					0		NO					0	NO			NO
All India Institute Of Medical Sciences, Delhi	AIIMSD/22/375	AIIMSD/22/375	RAGHUVEER KUMAR	M	N	NA	26	Y	9588184394	2022-04-10	2022-04-13	3	3		Y	2022-04-10	0	Throat swab		Negative	NO		Yes	2022-05-24	44	NO		-44661	All India Institute of Medical Sciences, Ansari Nagar, New Delhi, 110029			NO					0		NO					0	NO			NO
All India Institute Of Medical Sciences, Delhi	AIIMSD/22/393	AIIMSD/22/393	GANGA DEVI	F	N	NA	78	Y	7838664988	2022-04-15	2022-04-18	3	3	Y	NA		-44666	Throat swab		Negative	NO		NO		0	NO		0	Mohna PHC, Mohna, Haryana, 121004 (Villages Deegh Pehladpur, Sagarpur and Sunped)			NO					0		NO					0	NO			NO
All India Institute Of Medical Sciences, Delhi	AIIMSD/22/395	AIIMSD/22/395	LOHRI DEVI	F	N	NA	67	Y	9667304772	2022-04-15	2022-04-18	3	3	Y	NA		-44666	Throat swab		Negative	NO		NO		0	NO		0	Mohna PHC, Mohna, Haryana, 121004 (Villages Deegh Pehladpur, Sagarpur and Sunped)			NO					0		NO					0	NO			NO
All India Institute Of Medical Sciences, Delhi	AIIMSD/22/378	AIIMSD/22/378	ANANYA	F	N	NA	4	Y	9839900002	2022-04-15	2022-04-18	3	3	Y	Y	2022-04-16	1	Throat swab		Negative	Yes	2022-04-16	Yes	2022-04-30	14	NO		-44667	All India Institute of Medical Sciences, Ansari Nagar, New Delhi, 110029			Yes					0		NO					0	NO			NO
All India Institute Of Medical Sciences, Delhi	AIIMSD/22/396	AIIMSD/22/396	PREMWATI	F	N	NA	63	Y	9999999999	2022-04-16	2022-04-19	3	3		NA		-44667	Throat swab		Negative	NO		NO		0	NO		0	Mohna PHC, Mohna, Haryana, 121004 (Villages Deegh Pehladpur, Sagarpur and Sunped)			NO					0		NO					0	NO			NO
All India Institute Of Medical Sciences, Delhi	AIIMSD/22/399	AIIMSD/22/399	SHAKUNTALA	F	N	NA	62	Y	8178824638	2022-04-16	2022-04-19	3	3		NA		-44667	Throat swab		Negative	NO		NO		0	NO		0	Mohna PHC, Mohna, Haryana, 121004 (Villages Deegh Pehladpur, Sagarpur and Sunped)			NO					0		NO					0	NO			NO
All India Institute Of Medical Sciences, Delhi	AIIMSD/22/386	AIIMSD/22/386	SHABEENA	F	N	NA	57	Y	9810217104	2022-04-15	2022-04-18	3	3	Y	NA		-44666	Nasopharyngeal swab		Negative	NO		NO		0	NO		0	Day care, AIIMS, Ansari Nagar, New Delhi, 110029			NO					0		NO					0	NO			NO
All India Institute Of Medical Sciences, Delhi	AIIMSD/22/424	AIIMSD/22/424	MUKTI DEVI	F	N	NA	69	Y	9891637074	2022-04-24	2022-04-27	3	3		NA		-44675	Throat swab		Negative	NO		NO		0	NO		0	Panhera Khurd PHC, Panhera Kalan Road, Panhera Khurd, Haryana, 121004 (Villages Piala, Khandawali)			NO					0		NO					0	NO			NO
All India Institute Of Medical Sciences, Delhi	AIIMSD/22/425	AIIMSD/22/425	HIRA SINGH	M	N	NA	74	Y	9891637074	2022-04-24	2022-04-27	3	3		NA		-44675	Throat swab		Negative	NO		NO		0	NO		0	Panhera Khurd PHC, Panhera Kalan Road, Panhera Khurd, Haryana, 121004 (Villages Piala, Khandawali)			NO					0		NO					0	NO			NO
All India Institute Of Medical Sciences, Delhi	AIIMSD/21/003	AIIMSD/21/003	BHUSHAN KUMAR	M	N	NA	43	Y	8527179449	2021-08-01	2021-08-05	4	4		Y	2021-08-05	4	Throat swab		Negative	NO		Yes	2021-08-08	3	NO		-44413				Yes					0		NO					0	Yes			NO
All India Institute Of Medical Sciences, Delhi	AIIMSD/21/015	AIIMSD/21/015	MARY PUSHPA	F	N	NA	47	Y	9811698787	2021-08-06	2021-08-10	4	4	Y	N			Throat swab		Positive	NO		NO		-44416	NO		-44416				NO					0		NO					0	NO			NO
All India Institute Of Medical Sciences, Delhi	AIIMSD/21/019	AIIMSD/21/019	PRIENCY	F	N	NA	4	Y	8368925693	2021-08-06	2021-08-10	4	4	Y	N		-44414	Other	BAL	Negative	NO		Yes		0	NO		0				Yes					0		NO					0	NO			NO
All India Institute Of Medical Sciences, Delhi	AIIMSD/21/045	AIIMSD/21/045	DEEKSHA PATKAR	F	N	NA	26	Y	8875827082	2021-08-15	2021-08-19	4	4	Y	NA		-44423	Nasopharyngeal swab		Negative	NO		NO		0	NO		0				NO					0		NO					0	NO			NO
All India Institute Of Medical Sciences, Delhi	AIIMSD/21/064	AIIMSD/21/064	SHOBHA YADAV	M	N	NA	50	Y	6201570208	2021-08-20	2021-08-24	4	4		Y	2021-08-22	2	Throat swab		Negative	NO		Yes	2021-09-04	13	NO		-44430				NO					0		NO					0	NO			NO
All India Institute Of Medical Sciences, Delhi	AIIMSD/21/074	AIIMSD/21/074	MANISHA DEVI	F	N	NA	40	Y	6202728293	2021-08-27	2021-08-31	4	4	Y	Y	2021-08-29	2	Throat swab		Negative	NO		Yes	2021-10-15	47	NO		-44437				Yes					0		Yes					0	NO			NO
All India Institute Of Medical Sciences, Delhi	AIIMSD/21/075	AIIMSD/21/075	SHIPRA	F	N	NA	1	Y	8700244863	2021-08-27	2021-08-31	4	4		Y	2021-08-30	3	Other	TRACHEAL SWAB	Positive	Yes	2021-08-30	Yes	2021-10-09	40	NO		-44438				Yes					0		Yes					0	NO			NO
All India Institute Of Medical Sciences, Delhi	AIIMSD/21/077	AIIMSD/21/077	AKKY SAGWAN	M	N	NA	1	Y	9810398900	2021-08-27	2021-08-31	4	4	Y	Y	2021-08-31	4	Throat swab		Negative	NO		Yes	2021-09-01	1	NO		-44439				Yes					0		NO					0	NO			NO
All India Institute Of Medical Sciences, Delhi	AIIMSD/21/078	AIIMSD/21/078	TAKSH GUPTA	M	N	NA	5	Y	9868995233	2021-08-27	2021-08-31	4	4	Y	Y	2021-08-28	1	Throat swab		Negative	NO		Yes	2021-09-01	4	NO		-44436				NO					0		NO					0	NO			NO
All India Institute Of Medical Sciences, Delhi	AIIMSD/21/080	AIIMSD/21/080	SIMMI	M	N	NA	2	Y	7500800686	2021-08-28	2021-09-01	4	4		Y	2021-08-27	-1	Throat swab		Negative	NO		Yes	2021-09-16	20	NO		-44435				NO					0		NO					0	NO			NO
All India Institute Of Medical Sciences, Delhi	AIIMSD/21/088	AIIMSD/21/088	BALDWA BHVYA VIJAY	M	N	NA	30	Y	9870071185	2021-08-31	2021-09-04	4	4	Y	NA		-44439	Throat swab		Negative	NO		NO		0	NO		0				NO					0		NO					0	NO			NO
All India Institute Of Medical Sciences, Delhi	AIIMSD/21/092	AIIMSD/21/092	AYAN	M	N	NA	1	Y	6388552509	2021-08-31	2021-09-04	4	4	Y	Y	2021-09-03	3	Throat swab		Negative	NO		Yes	2021-09-11	8	NO		-44442				Yes					0		NO					0	NO			Yes
All India Institute Of Medical Sciences, Delhi	AIIMSD/21/096	AIIMSD/21/096	DAKSHITA	F	Y	9	25	Y	9318389218	2021-09-02	2021-09-06	4	4	Y	Y	2021-09-04	2	Throat swab		Negative	NO		Yes	2021-09-10	6	NO		-44443				NO					0		NO					0	NO			NO
All India Institute Of Medical Sciences, Delhi	AIIMSD/21/109	AIIMSD/21/109	DR VARTIKA SHARMA	F	N	NA	26	Y	8209639081	2021-09-06	2021-09-10	4	4	Y	NA		-44445	Throat swab		Negative	NO		NO		0	NO		0				NO					0		NO					0	NO			NO
All India Institute Of Medical Sciences, Delhi	AIIMSD/21/115	AIIMSD/21/115	BABY AHAM	M	N	NA	9	M	8853974837	2021-09-07	2021-09-11	4	4	Y	Y	2021-09-10	3	Throat swab		Negative	NO		Yes	2021-09-27	17	NO		-44449				Yes					0		NO					0	NO			Yes
All India Institute Of Medical Sciences, Delhi	AIIMSD/21/126	AIIMSD/21/126	BABY OF IFFAT	F	N	NA	2	Y	7982862723	2021-09-11	2021-09-15	4	4	Y	Y	2021-09-13	2	Throat swab		Negative	Yes	2021-09-13	Yes	2021-09-24	11	NO		-44452				Yes					0		NO					0	Yes			NO
All India Institute Of Medical Sciences, Delhi	AIIMSD/21/149	AIIMSD/21/149	PREETI JOON	F	N	NA	29	Y	7678361617	2021-09-18	2021-09-22	4	4		NA		-44457	Throat swab		Negative	NO		NO		0	NO		0				NO					0		NO					0	NO			NO
All India Institute Of Medical Sciences, Delhi	AIIMSD/21/154	AIIMSD/21/154	AVYAN KUMAR	M	N	NA	1	Y	7042674356	2021-09-19	2021-09-23	4	4	Y	NA		-44458	Throat swab		Negative	NO		NO		0	NO		0				NO					0		NO					0	NO			NO
All India Institute Of Medical Sciences, Delhi	AIIMSD/21/158	AIIMSD/21/158	BABY OF RINKI DEVI	F	N	NA	3	M	8810631895	2021-09-19	2021-09-23	4	4		Y	2021-09-22	3	Throat swab		Negative	Yes	2021-09-22	Yes	2021-09-30	8	NO		-44461				Yes					0		NO					0	NO			NO
All India Institute Of Medical Sciences, Delhi	AIIMSD/21/159	AIIMSD/21/158	BABY OF RINKI BANSAL	F	N	NA	1	M	9210748108	2021-09-19	2021-09-23	4	4		Y	2021-09-22	3	Throat swab		Negative	Yes	2021-09-22	Yes	2021-09-30	8	NO		-44461				Yes					0		NO					0	Yes			NO
All India Institute Of Medical Sciences, Delhi	AIIMSD/21/167	AIIMSD/21/167	VARUN AGGARWAL	M	N	NA	35	Y	8368245862	2021-09-20	2021-09-24	4	4	Y	Y	2021-09-23	3	Throat swab		Positive	NO		Yes	2021-09-29	6	NO		-44462				NO					0		NO					0	NO			NO
All India Institute Of Medical Sciences, Delhi	AIIMSD/21/176	AIIMSD/21/176	SHREYANSHU GUPTA	M	N	NA	19	Y	9811048815	2021-09-24	2021-09-28	4	4	Y	Y	2021-09-27	3	Throat swab		Negative	NO		Yes	2021-10-06	9	NO		-44466				Yes					0		NO					0	NO			NO
All India Institute Of Medical Sciences, Delhi	AIIMSD/21/190	AIIMSD/21/190	VIVAN	M	N	NA	3	Y	9971761195	2021-09-26	2021-09-30	4	4	Y	Y	2021-09-29	3	Throat swab		Negative	NO		Yes	2021-10-01	2	NO		-44468				NO					0		NO					0	NO			NO
All India Institute Of Medical Sciences, Delhi	AIIMSD/21/197	AIIMSD/21/197	B/O SAPNA	M	N	NA	23	Y	8818061615	2021-09-30	2021-10-04	4	4		Y	2021-09-30	0	Throat swab		Negative	Yes	2021-09-16	Yes	2021-11-02	33	NO		-44469				Yes					0		Yes					0	NO			NO
All India Institute Of Medical Sciences, Delhi	AIIMSD/21/209	AIIMSD/21/209	INAYA	F	N	NA	1	M	9634468632	2021-10-01	2021-10-05	4	4		Y	2021-10-04	3	Other	BAL	Negative	Yes	2021-10-05	Yes	2021-10-20	16	NO		-44473				NO					0		Yes					0	NO			NO
All India Institute Of Medical Sciences, Delhi	AIIMSD/21/212	AIIMSD/21/212	SHIVANSH GUPTA	M	N	NA	1	Y	7065117016	2021-10-02	2021-10-06	4	4	Y	Y	2021-10-04	2	Throat swab		Negative	NO		NO		-44473	Yes	2021-11-23	50				NO					0		NO					0	NO			NO
All India Institute Of Medical Sciences, Delhi	AIIMSD/21/220	AIIMSD/21/220	YUVAN	M	N	NA	1	Y	9899301752	2021-10-04	2021-10-08	4	4	Y	Y	2021-10-07	3	Throat swab		Negative	NO		Yes	2021-10-14	7	NO		-44476				Yes					0		NO					0	NO			NO
All India Institute Of Medical Sciences, Delhi	AIIMSD/21/222	AIIMSD/21/222	JAGRUTI RAWAT	F	N	NA	7	M	8178211605	2021-10-07	2021-10-11	4	4	Y	N			Throat swab		Negative	NO		NO		-44480	NO		-44480				Yes					0		NO					0	NO			NO
All India Institute Of Medical Sciences, Delhi	AIIMSD/21/226	AIIMSD/21/226	AARUSHI	F	N	NA	1	Y	9582111552	2021-10-08	2021-10-12	4	4		N			Throat swab		Negative	NO		NO		-44481	NO		-44481				Yes					0		NO					0	NO			NO
All India Institute Of Medical Sciences, Delhi	AIIMSD/21/231	AIIMSD/21/231	MOHD MAHRUS THAKUR	M	N	NA	4	Y	9810759836	2021-10-09	2021-10-13	4	4		N			Throat swab		Negative	NO		NO		-44482	NO		-44482				NO					0		NO					0	NO			NO
All India Institute Of Medical Sciences, Delhi	AIIMSD/21/248	AIIMSD/21/248	DR AKANSHA DIDWANIA	F	N	NA	28	Y	8337022502	2021-10-14	2021-10-18	4	4		NA		-44483	Throat swab		Negative	NO		NO		0	NO		0	PRC/ Day care, AIIMS, Delhi			NO					0		NO					0	NO			NO
All India Institute Of Medical Sciences, Delhi	AIIMSD/21/253	AIIMSD/21/253	NAKSH	M	N	NA	6	Y	8696200099	2021-10-14	2021-10-18	4	4	Y	Y	2021-10-18	4	Throat swab		Negative	NO		Yes	2021-10-19	1	NO		-44487				NO					0		NO					0	NO			NO
All India Institute Of Medical Sciences, Delhi	AIIMSD/21/255	AIIMSD/21/255	B/O PRIYANKA SINGH	M	N	NA	1	M	9919253399	2021-10-16	2021-10-20	4	4		Y	2021-10-16	0	Nasopharyngeal swab		Negative	Yes	2021-10-16	Yes	2021-10-31	15	NO		-44485				NO					0		NO					0	Yes			NO
All India Institute Of Medical Sciences, Delhi	AIIMSD/21/258	AIIMSD/21/258	MUKESH SEMWAL	M	N	NA	35	Y	9210508278	2021-10-16	2021-10-20	4	4		Y	2021-10-18	2	Other	ETA	Negative	Yes	2021-10-19	Yes	2021-10-30	12	NO		-44487				Yes					0		Yes					0	NO			Yes
All India Institute Of Medical Sciences, Delhi	AIIMSD/21/301	AIIMSD/21/301	PAPPU RAM	M	N	NA	28	Y	8239652386	2021-10-28	2021-11-01	4	4	Y	NA		-44497	Nasopharyngeal swab		Negative	NO		NO		0	NO		0	PRC/ Day care, AIIMS, Delhi			NO					0		NO					0	NO			NO
All India Institute Of Medical Sciences, Delhi	AIIMSD/21/336	AIIMSD/21/336	NIHAL ABRAM RINO	M	N	NA	4	D	9643355584	2021-11-06	2021-11-10	4	4	Y	N			Nasopharyngeal swab		Negative	NO		NO		-44506	NO		-44506	PRC/ Day care, AIIMS, Delhi			NO					0		NO					0	NO			NO
All India Institute Of Medical Sciences, Delhi	AIIMSD/21/328	AIIMSD/21/328	B/O CHETNA	M	N	NA	10	M	9211858555	2021-11-05	2021-11-09	4	4	Y	Y	2021-11-06	1	Throat swab		Negative	NO		Yes	2021-11-11	5	NO		-44506				NO					0		NO					0	NO			NO
All India Institute Of Medical Sciences, Delhi	AIIMSD/21/350	AIIMSD/21/350	BABY AHAM	M	N	NA	1	Y	8853974837	2021-11-11	2021-11-15	4	4	Y	Y	2021-11-15	4	Throat swab		Negative	Yes	2021-11-14	Yes	2021-12-02	17	NO		-44515				NO					0		NO					0	NO			NO
All India Institute Of Medical Sciences, Delhi	AIIMSD/21/379	AIIMSD/21/379	MURLIDHAR	M	N	NA	38	Y	9175744503	2021-11-20	2021-11-24	4	4		NA		-44520	Nasopharyngeal swab		Negative	NO		NO		0	NO		0	PRC/ Day care, AIIMS, Delhi			NO					0		NO					0	NO			NO
All India Institute Of Medical Sciences, Delhi	AIIMSD/21/389	AIIMSD/21/389	AAYUSH SAHU	M	N	NA	15	Y	9993473446	2021-11-20	2021-11-24	4	4	Y	Y	2021-11-20	0	Nasopharyngeal swab		Negative	NO		Yes	2021-12-07	17	NO		-44520				NO					0		NO					0	NO			NO
All India Institute Of Medical Sciences, Delhi	AIIMSD/21/401	AIIMSD/21/401	RAM PRAKASH	M	N	NA	55	Y	8375932113	2021-11-25	2021-11-29	4	4	Y	Y	2021-11-29	4	Throat swab		Negative	Yes	2021-11-29	Yes	2021-12-08	9	NO		-44529				Yes					0		NO					0	NO			NO
All India Institute Of Medical Sciences, Delhi	AIIMSD/21/429	AIIMSD/21/429	ASAD	M	N	NA	6	Y	9278866606	2021-12-04	2021-12-08	4	4	Y	Y	2021-12-04	0	Throat swab		Negative	Yes	2021-12-04	Yes	2021-12-17	13	NO		-44534	All India Institute of Medical Sciences, Delhi			Yes					0		NO					0	NO			NO
All India Institute Of Medical Sciences, Delhi	AIIMSD/21/431	AIIMSD/21/431	RITIK	F	N	NA	20	Y	9818218037	2021-12-05	2021-12-09	4	4	Y	Y	2021-12-08	3	Throat swab		Negative	Yes	2021-12-08	NO		-44538	Yes	2022-01-06	29	All India Institute of Medical Sciences, Delhi			Yes					0		Yes					0	NO			Yes
All India Institute Of Medical Sciences, Delhi	AIIMSD/21/440	AIIMSD/21/440	REKHA DEVI	F	N	NA	46	Y	7524919726	2021-12-04	2021-12-08	4	4		Y	2021-12-04	0	Nasopharyngeal swab		Negative	Yes	2021-12-04	NO		-44534	Yes	2021-12-18	14				Yes					0		NO					0	NO			NO
All India Institute Of Medical Sciences, Delhi	AIIMSD/21/441	AIIMSD/21/441	MADHU KAPOOR	M	N	NA	71	Y	9811043511	2021-12-04	2021-12-08	4	4		Y	2021-12-04	0	Nasopharyngeal swab		Negative	NO		Yes	2021-12-22	18	NO		-44534				NO					0		NO					0	NO			NO
All India Institute Of Medical Sciences, Delhi	AIIMSD/21/448	AIIMSD/21/448	SEHZAD	M	N	NA	29	Y	9716749773	2021-12-05	2021-12-09	4	4	Y	Y	2021-12-05	0	Nasopharyngeal swab		Negative	NO		Yes	2021-12-16	11	NO		-44535				NO					0		NO					0	NO			NO
All India Institute Of Medical Sciences, Delhi	AIIMSD/21/452	AIIMSD/21/452	SHRUTI PRASAD	F	N	NA	7	M	8595801015	2021-12-12	2021-12-16	4	4		Y	2021-12-12	0	Throat swab		Negative	NO		Yes	2022-01-07	26	NO		-44542				NO					0		NO					0	NO			NO
All India Institute Of Medical Sciences, Delhi	AIIMSD/21/458	AIIMSD/21/458	SAHIL CHAURASIA	F	N	NA	18	Y	8802072047	2021-12-10	2021-12-14	4	4	Y	Y	2021-12-13	3	Nasopharyngeal swab		Negative	NO		Yes	2021-12-23	10	NO		-44543	All India Institute of Medical Sciences, Delhi			NO					0		NO					0	NO			NO
All India Institute Of Medical Sciences, Delhi	AIIMSD/21/471	AIIMSD/21/471	HARI SINGH	M	N	NA	35	Y	9675514251	2021-12-12	2021-12-16	4	4	Y	Y	2021-12-12	0	Nasopharyngeal swab		Negative	NO		Yes	2021-12-28	16	NO		-44542	All India Institute of Medical Sciences, Delhi			NO					0		NO					0	NO			NO
All India Institute Of Medical Sciences, Delhi	AIIMSD/21/502	AIIMSD/21/502	SARITA	F	N	NA	24	Y	9650699835	2021-12-24	2021-12-28	4	4		Y	2021-12-25	1	Throat swab		Negative	NO		Yes	2021-12-31	6	NO		-44555	All India Institute of Medical Sciences, Delhi			NO					0		NO					0	NO			NO
All India Institute Of Medical Sciences, Delhi	AIIMSD/21/512	AIIMSD/21/512	VIKAS YADAV	M	N	NA	25	Y	8287643829	2021-12-24	2021-12-28	4	4	Y	Y	2021-12-24	0	Nasopharyngeal swab		Negative	NO		Yes	2022-01-15	22	NO		-44554	All India Institute of Medical Sciences, Delhi			NO					0		NO					0	NO			NO
All India Institute Of Medical Sciences, Delhi	AIIMSD/21/513	AIIMSD/21/513	ANITA	F	N	NA	50	Y	9246712781	2021-12-24	2021-12-28	4	4	Y	Y	2021-12-24	0	Nasopharyngeal swab		Negative	NO		Yes	2022-01-08	15	NO		-44554	All India Institute of Medical Sciences, Delhi			NO					0		NO					0	NO			NO
All India Institute Of Medical Sciences, Delhi	AIIMSD/21/521	AIIMSD/21/521	AMIT KUMAR	M	N	NA	38	Y	9013566535	2021-12-24	2021-12-28	4	4		NA		-44554	Nasopharyngeal swab		Negative	NO		NO		0	NO		0	EHS OPD, All India Institute of Medical Sciences, Delhi			NO					0		NO					0	NO			NO
All India Institute Of Medical Sciences, Delhi	AIIMSD/21/517	AIIMSD/21/517	MAHENDER MOHAN BATRA	M	N	NA	72	Y	8076316392	2021-12-24	2021-12-28	4	4	Y	Y	2021-12-24	0	Nasopharyngeal swab		Negative	NO		Yes	2022-01-10	17	NO		-44554	All India Institute of Medical Sciences, Delhi			NO					0		NO					0	NO			NO
All India Institute Of Medical Sciences, Delhi	AIIMSD/21/522	AIIMSD/21/522	BHURI SINGH	F	N	NA	52	Y	8076168303	2021-12-24	2021-12-28	4	4		NA		-44554	Nasopharyngeal swab		Negative	NO		NO		0	NO		0	EHS OPD, All India Institute of Medical Sciences, Delhi			NO					0		NO					0	NO			NO
All India Institute Of Medical Sciences, Delhi	AIIMSD/21/523	AIIMSD/21/523	SABA ANJUM	F	N	NA	22	Y	7905750004	2021-12-25	2021-12-29	4	4		NA		-44555	Nasopharyngeal swab		Negative	NO		NO		0	NO		0	EHS OPD, All India Institute of Medical Sciences, Delhi			NO					0		NO					0	NO			NO
All India Institute Of Medical Sciences, Delhi	AIIMSD/21/519	AIIMSD/21/519	AKIFA KHANAM	F	N	NA	28	Y	9711232859	2021-12-24	2021-12-28	4	4	Y	Y	2021-12-24	0	Nasopharyngeal swab		Negative	NO		NO		-44554	Yes	2021-12-29	5	All India Institute of Medical Sciences, Delhi			Yes					0		NO					0	NO			NO
All India Institute Of Medical Sciences, Delhi	AIIMSD/22/005	AIIMSD/22/005	KRITIKA SHEKHAR	F	N	NA	9	Y	9871014146	2021-12-30	2022-01-03	4	4	Y	Y	2021-12-30	0	Throat swab		Negative	NO		NO		-44560	Yes	2022-01-04	5	All India Institute of Medical Sciences, Delhi			Yes					0		NO					0	NO			NO
All India Institute Of Medical Sciences, Delhi	AIIMSD/22/004	AIIMSD/22/004	PRITIS KUMAR	M	N	NA	14	Y	8051956280	2021-12-30	2022-01-03	4	4		Y	2022-01-03	4	Other	BAL	Negative	NO		Yes	2022-01-03	0	NO		-44564	All India Institute of Medical Sciences, Delhi			Yes					0		Yes					0	NO			NO
All India Institute Of Medical Sciences, Delhi	AIIMSD/22/018	AIIMSD/22/018	HARSH RATHOR	M	N	NA	3	Y	8802420772	2021-12-31	2022-01-04	4	4		Y	2021-12-31	0	Nasopharyngeal swab		Negative	NO		Yes	2022-01-09	9	NO		-44561	All India Institute of Medical Sciences, Delhi			NO					0		NO					0	NO			NO
All India Institute Of Medical Sciences, Delhi	AIIMSD/22/052	AIIMSD/22/052	SAKSHAM MALHOTRA	M	N	NA	10	Y	9891716362	2022-01-10	2022-01-14	4	4	Y	Y	2022-01-14	4	Nasopharyngeal swab		Negative	NO		Yes	2022-01-24	10	NO		-44575	All India Institute of Medical Sciences, Ansari Nagar, New Delhi, 110029			Yes					0		NO					0	NO			NO
All India Institute Of Medical Sciences, Delhi	AIIMSD/22/058	AIIMSD/22/058	MARY CHRISTINA MURMU	F	N	NA	35	Y	9773532329	2022-01-13	2022-01-17	4	4		NA		-44574	Nasopharyngeal swab		Negative	NO		NO		0	NO		0	EHS OPD, AIIMS, Ansari Nagar, New Delhi, 110029			NO					0		NO					0	NO			NO
All India Institute Of Medical Sciences, Delhi	AIIMSD/22/076	AIIMSD/22/076	KRISHNA KUMAR SINGH	M	N	NA	13	Y	9899687421	2022-01-16	2022-01-20	4	4	Y	Y	2022-01-16	0	Throat swab		Negative	NO		Yes	2022-01-24	8	NO		-44577	All India Institute of Medical Sciences, Ansari Nagar, New Delhi, 110029			NO					0		NO					0	NO			NO
All India Institute Of Medical Sciences, Delhi	AIIMSD/22/077	AIIMSD/22/077	Krishna	M	N	NA	8	Y	8377867809	2022-01-21	2022-01-25	4	4	Y	Y	2022-01-24	3	Other	BAL	Positive	Yes	2022-01-24	NO		-44585	Yes	2022-03-08	43	All India Institute of Medical Sciences, Delhi			Yes					0		NO					0	NO			NO
All India Institute Of Medical Sciences, Delhi	AIIMSD/22/095	AIIMSD/22/095	MANDEEP KAUR	F	N	NA	29	Y	8826188897	2022-01-20	2022-01-24	4	4	Y	NA		-44581	Nasopharyngeal swab		Negative	NO		NO		0	NO		0	EHS OPD, AIIMS, Ansari Nagar, New Delhi, 110029			NO					0		NO					0	NO			NO
All India Institute Of Medical Sciences, Delhi	AIIMSD/22/102	AIIMSD/22/102	ATIF	M	N	NA	7	Y	9548894798	2022-01-25	2022-01-29	4	4		Y	2022-01-26	1	Throat swab		Negative	NO		Yes	2022-02-11	16	NO		-44587	All India Institute of Medical Sciences, Ansari Nagar, New Delhi, 110029			NO					0		NO					0	NO			NO
All India Institute Of Medical Sciences, Delhi	AIIMSD/22/129	AIIMSD/22/129	SIRSAK PANTHA	M	N	NA	1	Y	9971566487	2022-02-05	2022-02-09	4	4		Y	2022-02-07	2	Throat swab		Negative	NO		Yes	2022-02-11	4	NO		-44599	All India Institute of Medical Sciences, Ansari Nagar, New Delhi, 110029			Yes					0		NO					0	NO			NO
All India Institute Of Medical Sciences, Delhi	AIIMSD/22/153	AIIMSD/22/153	VIRAT KUMAR	M	N	NA	1	Y	8708980284	2022-02-08	2022-02-12	4	4	Y	Y	2022-02-11	3	Throat swab		Negative	NO		Yes	2022-02-18	7	NO		-44603	All India Institute of Medical Sciences, Ansari Nagar, New Delhi, 110029			Yes					0		NO					0	NO			NO
All India Institute Of Medical Sciences, Delhi	AIIMSD/22/164	AIIMSD/22/164	RAJWATI DEVI	F	N	NA	67	Y	9999999999	2022-02-11	2022-02-15	4	4		NA		-44603	Throat swab		Negative	NO		NO		0	NO		0	Mohna PHC, Mohna, Haryana, 121004 (Villages Deegh Pehladpur, Sagarpur and Sunped)			NO					0		NO					0	NO			NO
All India Institute Of Medical Sciences, Delhi	AIIMSD/22/170	AIIMSD/22/170	BUDH SINGH	M	N	NA	60	Y	9999999999	2022-02-11	2022-02-15	4	4		NA		-44603	Throat swab		Negative	NO		NO		0	NO		0	Mohna PHC, Mohna, Haryana, 121004 (Villages Deegh Pehladpur, Sagarpur and Sunped)			NO					0		NO					0	NO			NO
All India Institute Of Medical Sciences, Delhi	AIIMSD/22/176	AIIMSD/22/176	B/O GRACE	M	N	NA	2	M	7838827445	2022-02-17	2022-02-21	4	4		Y	2022-02-19	2	Throat swab		Negative	NO		Yes	2022-02-23	4	NO		-44611	All India Institute of Medical Sciences, Ansari Nagar, New Delhi, 110029			NO					0		NO					0	NO			NO
All India Institute Of Medical Sciences, Delhi	AIIMSD/22/179	AIIMSD/22/179	DAVANASH	M	N	NA	12	Y	9212666297	2022-02-18	2022-02-22	4	4	Y	Y	2022-02-19	1	Throat swab		Positive	NO		Yes	2022-02-24	5	NO		-44611	All India Institute of Medical Sciences, Ansari Nagar, New Delhi, 110029			Yes					0		NO					0	NO			NO
All India Institute Of Medical Sciences, Delhi	AIIMSD/22/183	AIIMSD/22/183	BHAGWATI	F	N	NA	63	Y	9650585974	2022-02-17	2022-02-21	4	4	Y	NA		-44609	Throat swab		Positive	NO		NO		0	NO		0	Mohna PHC, Mohna, Haryana, 121004 (Villages Deegh Pehladpur, Sagarpur and Sunped)			NO					0		NO					0	NO			NO
All India Institute Of Medical Sciences, Delhi	AIIMSD/22/188	AIIMSD/22/188	SUMITRA	F	N	NA	71	Y	9624159523	2022-02-18	2022-02-22	4	4	Y	NA		-44610	Throat swab		Negative	NO		NO		0	NO		0	Mohna PHC, Mohna, Haryana, 121004 (Villages Deegh Pehladpur, Sagarpur and Sunped)			NO					0		NO					0	NO			NO
All India Institute Of Medical Sciences, Delhi	AIIMSD/22/200	AIIMSD/22/200	NIDANSH	M	N	NA	1	Y	9708016666	2022-02-20	2022-02-24	4	4	Y	Y	2022-02-23	3	Throat swab		Negative	Yes	2022-02-23	Yes	2022-03-04	9	NO		-44615	All India Institute of Medical Sciences, Ansari Nagar, New Delhi, 110029			Yes					0		NO					0	NO			NO
All India Institute Of Medical Sciences, Delhi	AIIMSD/22/206	AIIMSD/22/206	MARIYA SINGH	M	N	NA	71	Y	8882992009	2022-02-25	2022-03-01	4	4		NA		-44617	Throat swab		Negative	NO		NO		0	NO		0	Mohna PHC, Mohna, Haryana, 121004 (Villages Deegh Pehladpur, Sagarpur and Sunped)			NO					0		NO					0	NO			NO
All India Institute Of Medical Sciences, Delhi	AIIMSD/22/228	AIIMSD/22/228	PISTA DEVI	F	N	NA	34	Y	9654392999	2022-03-03	2022-03-07	4	4		NA		-44623	Throat swab		Negative	NO		NO		0	NO		0	Mohna PHC, Mohna, Haryana, 121004 (Villages Deegh Pehladpur, Sagarpur and Sunped)			NO					0		NO					0	NO			NO
All India Institute Of Medical Sciences, Delhi	AIIMSD/22/253	AIIMSD/22/253	SHER SINGH	M	N	NA	71	Y	9911350140	2022-03-11	2022-03-15	4	4		NA		-44631	Throat swab		Negative	NO		NO		0	NO		0	Mohna PHC, Mohna, Haryana, 121004 (Villages Deegh Pehladpur, Sagarpur and Sunped)			NO					0		NO					0	NO			NO
All India Institute Of Medical Sciences, Delhi	AIIMSD/22/257	AIIMSD/22/257	SIMRAN KOUSAR	F	NA	NA	31	Y	8447511412	2022-03-10	2022-03-14	4	4	Y	NA		-44630	Nasopharyngeal swab		Negative	NO		NO		0	NO		0	EHS OPD, AIIMS, Ansari Nagar, New Delhi, 110029			NO					0		NO					0	NO			NO
All India Institute Of Medical Sciences, Delhi	AIIMSD/22/275	AIIMSD/22/275	RUKMESH SHARMA	F	N	NA	52	Y	9999087273	2022-03-12	2022-03-16	4	4		Y	2022-03-12	0	Throat swab		Negative	Yes	2022-03-12	Yes	2022-03-26	14	NO		-44632	All India Institute of Medical Sciences, Ansari Nagar, New Delhi, 110029			NO					0		NO					0	NO			NO
All India Institute Of Medical Sciences, Delhi	AIIMSD/22/279	AIIMSD/22/279	INTYAG	M	N	NA	5	M	7200567613	2022-03-20	2022-03-24	4	4	Y	Y	2022-03-20	0	Other	BAL	Negative	NO		NO		-44640	Yes	2022-03-26	6	All India Institute of Medical Sciences, Ansari Nagar, New Delhi, 110029			Yes					0		NO					0	NO			NO
All India Institute Of Medical Sciences, Delhi	AIIMSD/22/288	AIIMSD/22/288	SARANSH JHA	M	N	NA	1	Y	8392923239	2022-03-20	2022-03-24	4	4	Y	Y	2022-03-20	0	Nasopharyngeal swab		Negative	NO		Yes	2022-03-24	4	NO		-44640	All India Institute of Medical Sciences, Ansari Nagar, New Delhi, 110029			Yes					0		NO					0	NO			NO
All India Institute Of Medical Sciences, Delhi	AIIMSD/22/291	AIIMSD/22/291	KISHAN	M	N	NA	67	Y	8860721527	2022-03-12	2022-03-16	4	4		NA		-44632	Nasopharyngeal swab		Negative	NO		NO		0	NO		0	Panhera Khurd PHC, Panhera Kalan Road, Panhera Khurd, Haryana, 121004 (Villages Piala, Khandawali)			NO					0		NO					0	NO			NO
All India Institute Of Medical Sciences, Delhi	AIIMSD/22/300	AIIMSD/22/300	JARINA	F	N	NA	62	Y	9911275539	2022-03-20	2022-03-24	4	4		NA		-44640	Throat swab		Negative	NO		NO		0	NO		0	Panhera Khurd PHC, Panhera Kalan Road, Panhera Khurd, Haryana, 121004 (Villages Piala, Khandawali)			NO					0		NO					0	NO			NO
All India Institute Of Medical Sciences, Delhi	AIIMSD/22/301	AIIMSD/22/301	SHYAMU	M	N	NA	1	M	9926769092	2022-03-24	2022-03-28	4	4	Y	Y	2022-03-25	1	Other	BAL	Negative	Yes	2022-03-25	Yes	2022-04-21	27	NO		-44645	None			NO					0		NO					0	NO			NO
All India Institute Of Medical Sciences, Delhi	AIIMSD/22/307	AIIMSD/22/307	MAHAVIR SINGH	M	N	NA	82	Y	9953842821	2022-03-24	2022-03-28	4	4		NA		-44644	Throat swab		Negative	NO		NO		0	NO		0	Mohna PHC, Mohna, Haryana, 121004 (Villages Deegh Pehladpur, Sagarpur and Sunped)			NO					0		NO					0	NO			NO
All India Institute Of Medical Sciences, Delhi	AIIMSD/22/303	AIIMSD/22/303	UTKARSH	M	N	NA	1	Y	9936231128	2022-03-24	2022-03-28	4	4	Y	Y	2022-03-24	0	Nasopharyngeal swab		Negative	NO		Yes	2022-03-28	4	NO		-44644	None			NO					0		NO					0	NO			NO
All India Institute Of Medical Sciences, Delhi	AIIMSD/22/305	AIIMSD/22/305	KAMAL SINGH	M	N	NA	41	Y	9871557424	2022-03-28	2022-04-01	4	4		Y	2022-03-28	0	Other	ET Aspirate	Negative	NO		Yes	2022-04-17	20	NO		-44648	All India Institute of Medical Sciences, Ansari Nagar, New Delhi, 110029			NO					0		Yes					0	NO			Yes
All India Institute Of Medical Sciences, Delhi	AIIMSD/22/316	AIIMSD/22/316	GYANCHAND	M	N	NA	61	Y	9999999999	2022-03-26	2022-03-30	4	4	Y	NA		-44646	Throat swab		Negative	NO		NO		0	NO		0	Panhera Khurd PHC, Panhera Kalan Road, Panhera Khurd, Haryana, 121004 (Villages Piala, Khandawali)			NO					0		NO					0	NO			NO
All India Institute Of Medical Sciences, Delhi	AIIMSD/22/322	AIIMSD/22/322	SATYENDRA KUMAR	M	N	NA	36	Y	9835190420	2022-03-24	2022-03-28	4	4	Y	Y	2022-03-24	0	Nasopharyngeal swab		Negative	NO		Yes	2022-04-02	9	NO		-44644	All India Institute of Medical Sciences, Ansari Nagar, New Delhi, 110029			NO					0		NO					0	NO			NO
All India Institute Of Medical Sciences, Delhi	AIIMSD/22/362	AIIMSD/22/362	NATHIYA	F	N	NA	78	Y	9642359177	2022-04-08	2022-04-12	4	4		NA		-44659	Throat swab		Negative	NO		NO		0	NO		0	Mohna PHC, Mohna, Haryana, 121004 (Villages Deegh Pehladpur, Sagarpur and Sunped)			NO					0		NO					0	NO			NO
All India Institute Of Medical Sciences, Delhi	AIIMSD/22/402	AIIMSD/22/402	B/O DIVYA SHARMA	M	N	NA	2	M	9999806955	2022-04-22	2022-04-26	4	4	Y	Y	2022-04-24	2	Throat swab		Negative	NO		Yes	2022-04-29	5	NO		-44675	All India Institute of Medical Sciences, Ansari Nagar, New Delhi, 110029			Yes					0		NO					0	NO			NO
All India Institute Of Medical Sciences, Delhi	AIIMSD/22/418	AIIMSD/22/418	JOGENDER SINGH	M	N	NA	62	Y	9211739913	2022-04-21	2022-04-25	4	4	Y	NA		-44672	Throat swab		Negative	NO		NO		0	NO		0	Mohna PHC, Mohna, Haryana, 121004 (Villages Deegh Pehladpur, Sagarpur and Sunped)			NO					0		NO					0	NO			NO
All India Institute Of Medical Sciences, Delhi	AIIMSD/22/421	AIIMSD/22/421	BIRWATI	F	N	NA	68	Y	9654654207	2022-04-22	2022-04-26	4	4		NA		-44673	Throat swab		Negative	NO		NO		0	NO		0	Mohna PHC, Mohna, Haryana, 121004 (Villages Deegh Pehladpur, Sagarpur and Sunped)			NO					0		NO					0	NO			NO
All India Institute Of Medical Sciences, Delhi	AIIMSD/21/001	AIIMSD/21/001	TUSHAR KUMAR	M	NA	NA	6	Y		2021-07-30	2021-08-03	4	4		NA		-44407	Throat swab		Negative					0			0									0							0
All India Institute Of Medical Sciences, Delhi	AIIMSD/21/005	AIIMSD/21/005	UTSAV KUMAR	M	N	NA	9	M	7004762270	2021-08-01	2021-08-06	5	5	Y	Y	2021-08-05	4	Throat swab		Positive	Yes	2021-08-05	Yes	2021-08-12	7	NO		-44413				Yes					0		NO					0	NO			NO
All India Institute Of Medical Sciences, Delhi	AIIMSD/21/014	AIIMSD/21/014	SANJAY KUMAR	M	N	NA	40	Y	9811698787	2021-08-05	2021-08-10	5	5	Y	N			Throat swab		Positive	NO		NO		-44415	NO		-44415				NO					0		NO					0	NO			NO
All India Institute Of Medical Sciences, Delhi	AIIMSD/21/027	AIIMSD/21/027	AVANEESH ANAND	M	N	NA	5	Y	7903116165	2021-08-07	2021-08-12	5	5	Y	Y	2021-08-12	5	Throat swab		Positive	NO		Yes	2021-08-17	5	NO		-44420				Yes					0		NO					0	NO			NO
All India Institute Of Medical Sciences, Delhi	AIIMSD/21/040	AIIMSD/21/040	SAMDISH RANA	M	N	NA	27	Y	8800202840	2021-08-12	2021-08-17	5	5	Y	Y	2021-08-14	2	Throat swab		Positive	NO		Yes	2021-08-18	4	NO		-44422				NO					0		NO					0	NO			NO
All India Institute Of Medical Sciences, Delhi	AIIMSD/21/048	AIIMSD/21/048	PINTU	M	N	NA	23	Y	7570004278	2021-08-16	2021-08-21	5	5	Y	N			Throat swab		Negative	NO		NO		-44424	NO		-44424				NO					0		NO					0	NO			NO
All India Institute Of Medical Sciences, Delhi	AIIMSD/21/052	AIIMSD/21/052	KUNJ NARAYAN PANDAY	M	N	NA	4	Y	6204027344	2021-08-18	2021-08-23	5	5	Y	Y	2021-08-18	0	Throat swab		Negative	Yes	2021-08-18	Yes	2021-09-08	21	NO		-44426				NO					0		Yes					0	NO			NO
All India Institute Of Medical Sciences, Delhi	AIIMSD/21/056	AIIMSD/21/056	KIRTI GOYAL	F	Y	5	30	Y	9669319066	2021-08-18	2021-08-23	5	5	Y	Y	2021-08-22	4	Nasopharyngeal swab		Positive	Yes	2021-08-22	Yes	2021-09-13	22	NO		-44430				Yes					0		NO					0	NO			NO
All India Institute Of Medical Sciences, Delhi	AIIMSD/21/057	AIIMSD/21/057	RASHMI	F	N	NA	28	Y	8920393537	2021-08-18	2021-08-23	5	5		Y	2021-08-21	3	Throat swab		Negative	NO		Yes	2021-08-25	4	NO		-44429				NO					0		NO					0	NO			NO
All India Institute Of Medical Sciences, Delhi	AIIMSD/21/065	AIIMSD/21/065	ROHAN KUMAR	M	N	NA	2	Y	8709045283	2021-08-18	2021-08-23	5	5	Y	Y	2021-08-21	3	Throat swab		Positive	NO		Yes	2021-09-03	13	NO		-44429				Yes					0		NO					0	NO			NO
All India Institute Of Medical Sciences, Delhi	AIIMSD/21/072	AIIMSD/21/072	RADHA SINGH	F	N	NA	9	M	7011676916	2021-08-22	2021-08-27	5	5	Y	NA		-44430	Throat swab		Negative	NO		NO		0	NO		0				Yes					0		NO					0	NO			NO
All India Institute Of Medical Sciences, Delhi	AIIMSD/21/082	AIIMSD/21/082	BABY OF NEHA	M	N	NA	4	M	9910021405	2021-08-28	2021-09-02	5	5	Y	Y	2021-08-30	2	Throat swab		Negative	Yes	2021-08-30	Yes	2021-09-09	10	NO		-44438				Yes					0		NO					0	Yes			NO
All India Institute Of Medical Sciences, Delhi	AIIMSD/21/084	AIIMSD/21/084	SANGEETA KAMBLE	F	N	NA	43	Y	8010122817	2021-08-28	2021-09-02	5	5	Y	Y	2021-08-31	3	Throat swab		Positive	NO		Yes	2021-09-04	4	NO		-44439				NO					0		NO					0	NO			NO
All India Institute Of Medical Sciences, Delhi	AIIMSD/21/117	AIIMSD/21/117	AKRITI SINGH	F	N	NA	2	Y	9140015119	2021-09-06	2021-09-11	5	5	Y	Y	2021-09-09	3	Throat swab		Negative	NO		NO		-44448	Yes	2021-09-19	10				Yes					0		NO					0	NO			NO
All India Institute Of Medical Sciences, Delhi	AIIMSD/21/129	AIIMSD/21/129	ANAM BANO	F	N	NA	1	Y	7309800670	2021-09-10	2021-09-15	5	5	Y	Y	2021-09-15	5	Other	BAL	Negative	Yes	2021-09-15	Yes	2021-09-25	10	NO		-44454				NO					0		NO					0	NO			NO
All India Institute Of Medical Sciences, Delhi	AIIMSD/21/139	AIIMSD/21/139	ANKITA	F	N	NA	3	Y	9949742761	2021-09-15	2021-09-20	5	5	Y	Y	2021-09-17	2	Throat swab		Negative	NO		Yes	2021-09-25	8	NO		-44456				Yes					0		NO					0	NO			NO
All India Institute Of Medical Sciences, Delhi	AIIMSD/21/145	AIIMSD/21/145	SWATI MAHICH	M	N	NA	27	Y	9868057708	2021-09-16	2021-09-21	5	5	Y	NA		-44455	Throat swab		Positive	NO		NO		0	NO		0				NO					0		NO					0	NO			NO
All India Institute Of Medical Sciences, Delhi	AIIMSD/21/160	AIIMSD/21/160	SOHAN KUMAR	M	N	NA	1	Y	9560415695	2021-09-18	2021-09-23	5	5	Y	Y	2021-09-22	4	Throat swab		Negative	NO		Yes	2021-09-25	3	NO		-44461				Yes					0		NO					0	NO			NO
All India Institute Of Medical Sciences, Delhi	AIIMSD/21/165	AIIMSD/21/165	AYTAL	F	N	NA	5	Y	8700703543	2021-09-20	2021-09-25	5	5	Y	Y	2021-09-20	0	Throat swab		Negative	NO		Yes	2021-09-27	7	NO		-44459				NO					0		NO					0	NO			NO
All India Institute Of Medical Sciences, Delhi	AIIMSD/21/170	AIIMSD/21/170	MOHIT	M	N	NA	14	Y	9416731284	2021-09-20	2021-09-25	5	5	Y	Y	2021-09-24	4	Nasopharyngeal swab		Negative	NO		Yes	2021-10-04	10			-44463				Yes					0		NO					0	NO			NO
All India Institute Of Medical Sciences, Delhi	AIIMSD/21/185	AIIMSD/21/185	SHOBHA DEVI	F	N	NA	54	Y	9430652633	2021-09-24	2021-09-29	5	5		Y	2021-09-25	1	Throat swab		Negative	Yes	2021-09-26	Yes	2021-10-11	16	NO		-44464				NO					0		NO					0	NO			NO
All India Institute Of Medical Sciences, Delhi	AIIMSD/21/191	AIIMSD/21/191	YASHVANT	M	N	NA	7	Y	7042284390	2021-09-25	2021-09-30	5	5	Y	Y	2021-09-30	5	Throat swab		Negative	NO		Yes	2021-10-06	6	NO		-44469				NO					0		NO					0	NO			NO
All India Institute Of Medical Sciences, Delhi	AIIMSD/21/193	AIIMSD/21/193	DEVYANSH	M	N	NA	8	M	8851304017	2021-09-25	2021-09-30	5	5	Y	N		-44464	Throat swab		Negative	NO		NO		0	NO		0	PRC/ Day care, AIIMS, Delhi			NO					0		NO					0	NO			NO
All India Institute Of Medical Sciences, Delhi	AIIMSD/21/194	AIIMSD/21/194	DEVI SARNIYA	F	N	NA	28	Y	9871513461	2021-09-25	2021-09-30	5	5		N		-44464	Throat swab		Negative	NO		NO		0	NO		0	PRC/ Day care, AIIMS, Delhi			NO					0		NO					0	NO			NO
All India Institute Of Medical Sciences, Delhi	AIIMSD/21/196	AIIMSD/21/196	JYOTI	F	Y	5	28	Y	9992901009	2021-09-29	2021-10-04	5	5	Y	Y	2021-09-30	1	Throat swab		Negative	NO		Yes	2021-10-11	11	NO		-44469				NO					0		NO					0	NO			NO
All India Institute Of Medical Sciences, Delhi	AIIMSD/21/205	AIIMSD/21/205	PRINCI NEGI	F	N	NA	4	Y	8178425719	2021-09-29	2021-10-04	5	5	Y	Y	2021-09-29	0	Other	BAL	Negative	Yes	2021-09-29	Yes	2021-10-13	14	NO		-44468				NO					0		NO					0	NO			NO
All India Institute Of Medical Sciences, Delhi	AIIMSD/21/224	AIIMSD/21/224	RUCHI	F	N	NA	2	M	7491290009	2021-10-06	2021-10-11	5	5	Y	N			Nasal Swab		Negative	NO		NO		-44480	NO		-44480				Yes					0		NO					0	NO			NO
All India Institute Of Medical Sciences, Delhi	AIIMSD/21/230	AIIMSD/21/230	MASTER SAMAD	M	N	NA	10	M	7599523969	2021-10-08	2021-10-13	5	5		N			Throat swab		Negative	NO		NO		-44482	NO		-44482				NO					0		NO					0	NO			Yes
All India Institute Of Medical Sciences, Delhi	AIIMSD/21/233	AIIMSD/21/233	YOGINDER JHA	F	N	NA	54	Y	9871219199	2021-10-09	2021-10-14	5	5	Y	NA		-44478	Throat swab		Negative	NO		NO		0	NO		0				NO					0		NO					0	NO			NO
All India Institute Of Medical Sciences, Delhi	AIIMSD/21/240	AIIMSD/21/240	HARITHA MOHANAN	F	N	NA	26	Y	7034894545	2021-10-08	2021-10-13	5	5	Y	NA		-44477	Throat swab		Negative	NO		NO		0	NO		0	EHS OPD, All India Institute of Medical Sciences, Delhi			NO					0		NO					0	NO			NO
All India Institute Of Medical Sciences, Delhi	AIIMSD/21/242	AIIMSD/21/242	JITENDER KUMAR SINGH	M	N	NA	38	Y	9931626294	2021-10-09	2021-10-14	5	5	Y	N			Throat swab		Negative	NO		NO		-44483	NO		-44483	All India Institute of Medical Sciences, Delhi			NO					0		NO					0	NO			NO
All India Institute Of Medical Sciences, Delhi	AIIMSD/21/251	AIIMSD/21/251	VIJAY KUMAR	M	N	NA	63	Y	9308510750	2021-10-13	2021-10-18	5	5	Y	Y	2021-10-13	0	Throat swab		Negative	Yes	2021-10-12	Yes	2021-10-24	11	NO		-44482				NO					0		NO					0	NO			NO
All India Institute Of Medical Sciences, Delhi	AIIMSD/21/252	AIIMSD/21/252	SAMARTH VERMA	M	N	NA	4	M	9999592829	2021-10-13	2021-10-18	5	5	Y	Y	2021-10-17	4	Throat swab		Negative	NO		Yes	2021-10-20	3	NO		-44486				Yes					0		NO					0	NO			NO
All India Institute Of Medical Sciences, Delhi	AIIMSD/21/256	AIIMSD/21/256	SNEHIL	M	N	NA	7	Y	9414280642	2021-10-15	2021-10-20	5	5		Y	2021-10-15	0	Nasopharyngeal swab		Negative	NO		Yes	2021-10-24	9	NO		-44484				Yes					0		NO					0	NO			NO
All India Institute Of Medical Sciences, Delhi	AIIMSD/21/275	AIIMSD/21/275	ARADHYA VISHWAKARMA	F	N	NA	7	M	7976302042	2021-10-20	2021-10-25	5	5		Y	2021-10-03	-17	Other	BAL	Negative	Yes	2021-10-03	Yes	2021-12-17	75	NO		0				NO					0		Yes					0	NO			NO
All India Institute Of Medical Sciences, Delhi	AIIMSD/21/276	AIIMSD/21/276	AAHANA CHAKRABORTY	F	N	NA	11	Y	9874203524	2021-10-20	2021-10-25	5	5	Y	Y	2021-10-24	4	Throat swab		Negative	NO		Yes	2021-11-02	9	NO		-44493				NO					0		NO					0	NO			NO
All India Institute Of Medical Sciences, Delhi	AIIMSD/21/285	AIIMSD/21/285	ARHAM	M	N	NA	2	Y	9548513021	2021-10-23	2021-10-28	5	5		Y	2021-10-26	3	Throat swab		Negative	Yes	2021-10-26	NO		-44495	Yes	2021-10-27	1				Yes					0		Yes					0	NO			NO
All India Institute Of Medical Sciences, Delhi	AIIMSD/21/308	AIIMSD/21/308	NILESHWAR DAS	M	N	NA	28	Y	9734461136	2021-10-28	2021-11-02	5	5		NA		-44497	Nasopharyngeal swab		Negative	NO		NO		0	NO		0	EHS OPD, All India Institute of Medical Sciences, Delhi			NO					0		NO					0	NO			NO
All India Institute Of Medical Sciences, Delhi	AIIMSD/21/310	AIIMSD/21/310	ANIL MITTAL	M	N	NA	55	Y	9312230975	2021-10-28	2021-11-02	5	5	Y	Y	2021-10-28	0	Nasopharyngeal swab		Negative	NO				-44497	NO		-44497				NO					0		NO					0	NO			NO
All India Institute Of Medical Sciences, Delhi	AIIMSD/21/314	AIIMSD/21/314	BHAVIK	M	N	NA	2	Y	9711444247	2021-10-28	2021-11-02	5	5		Y	2021-10-28	0	Throat swab		Negative	Yes	2021-10-28	Yes	2021-11-04	7	NO		-44497				NO					0		NO					0	NO			NO
All India Institute Of Medical Sciences, Delhi	AIIMSD/21/315	AIIMSD/21/315	PIYUSH	M	N	NA	5	Y	9811617512	2021-10-28	2021-11-02	5	5	Y	Y	2021-10-28	0	Throat swab		Negative	NO		Yes	2021-11-10	13	NO		-44497				NO					0		NO					0	NO			NO
All India Institute Of Medical Sciences, Delhi	AIIMSD/21/329	AIIMSD/21/329	ARHAM RAEES	M	N	NA	22	Y	9304871665	2021-11-04	2021-11-09	5	5		Y	2021-11-06	2	Other	BAL	Negative	NO		Yes	2021-11-13	7	NO		-44506				Yes					0		NO					0	NO			Yes
All India Institute Of Medical Sciences, Delhi	AIIMSD/21/332	AIIMSD/21/332	AKASH RAWAT	M	N	NA	25	Y	8383092857	2021-11-05	2021-11-10	5	5	Y	Y	2021-11-05	0	Throat swab		Negative	Yes	2021-11-05	NO		-44505	Yes	2021-11-11	6				Yes					0		NO					0	NO			Yes
All India Institute Of Medical Sciences, Delhi	AIIMSD/21/399	AIIMSD/21/399	NEETU	F	N	NA	5	M	9711776161	2021-11-24	2021-11-29	5	5	Y	Y	2021-11-26	2	Nasopharyngeal swab		Negative	Yes	2021-11-26	Yes	2021-12-19	23	NO		#VALUE!				NO					0		Yes					0	NO			NO
All India Institute Of Medical Sciences, Delhi	AIIMSD/21/404	AIIMSD/21/404	DIVYA SHARMA	F	Y	5	25	Y	9999806955	2021-11-26	2021-12-01	5	5	Y	Y	2021-11-27	1	Throat swab		Negative	NO		Yes	2021-12-05	8	NO		-44527				NO					0		NO					0	NO			NO
All India Institute Of Medical Sciences, Delhi	AIIMSD/21/405	AIIMSD/21/405	DR NITI UPADHYAY	F	N	NA	29	Y	8287315601	2021-11-26	2021-12-01	5	5		NA		-44526	Nasopharyngeal swab		Negative	NO		NO		0	NO		0	EHS OPD, All India Institute of Medical Sciences, Delhi			NO					0		NO					0	NO			NO
All India Institute Of Medical Sciences, Delhi	AIIMSD/21/454	AIIMSD/21/454	KRISHAN KUMAR	M	N	NA	5	Y	7409802522	2021-12-12	2021-12-17	5	5	Y	Y	2021-12-16	4	Throat swab		Negative	NO		Yes	2021-12-28	12	NO		-44546	All India Institute of Medical Sciences, Delhi			NO					0		NO					0	NO			NO
All India Institute Of Medical Sciences, Delhi	AIIMSD/21/498	AIIMSD/21/498	ATREYA MOHANTY	M	N	NA	4	Y	9338762992	2021-12-18	2021-12-23	5	5	Y	Y	2021-12-18	0	Throat swab		Negative	NO		Yes	2022-01-01	14	NO		-44548				Yes					0		NO					0	NO			NO
All India Institute Of Medical Sciences, Delhi	AIIMSD/21/501	AIIMSD/21/501	OMPRAKSH KUMAR SHARMA	M	N	NA	10	Y	9006729340	2021-12-23	2021-12-28	5	5		Y	2021-12-24	1	Throat swab		Negative	NO		Yes	2022-01-03	10	NO		-44554	All India Institute of Medical Sciences, Delhi			Yes					0		NO					0	NO			NO
All India Institute Of Medical Sciences, Delhi	AIIMSD/21/515	AIIMSD/21/515	SUKANTLA	F	N	NA	70	Y	9560729200	2021-12-23	2021-12-28	5	5	Y	Y	2021-12-23	0	Nasopharyngeal swab		Negative	NO		Yes	2022-01-19	27	NO		-44553	All India Institute of Medical Sciences, Delhi			NO					0		NO					0	NO			NO
All India Institute Of Medical Sciences, Delhi	AIIMSD/21/001	AIIMSD/21/001	TUSHAR KUMAR	M	N	NA	6	Y	9810478226	2021-07-29	2021-08-03	5	5	Y	Y	2021-07-29	0	Throat swab		Negative	NO		Yes	2021-08-06	8	NO		-44406	All India Institute of Medical Sciences, Delhi			NO					0		NO					0	NO			Yes
All India Institute Of Medical Sciences, Delhi	AIIMSD/22/007	AIIMSD/22/007	MD RIHAN	M	N	NA	3	M	9891120410	2021-12-30	2022-01-04	5	5		Y	2021-12-30	0	Throat swab		Negative	NO		Yes	2022-01-05	6	NO		-44560	All India Institute of Medical Sciences, Delhi			Yes					0		NO					0	NO			NO
All India Institute Of Medical Sciences, Delhi	AIIMSD/22/062	AIIMSD/22/062	ABHIPRATAP	M	N	NA	5	Y	9628807142	2022-01-12	2022-01-17	5	5	Y	Y	2022-01-17	5	Nasopharyngeal swab		Negative	NO		Yes	2022-01-25	8	NO		-44578	All India Institute of Medical Sciences, Ansari Nagar, New Delhi, 110029			Yes					0		NO					0	NO			NO
All India Institute Of Medical Sciences, Delhi	AIIMSD/22/101	AIIMSD/22/101	DEV SRIVASTAVA	M	N	NA	3	Y	8282770997	2022-01-24	2022-01-29	5	5		Y	2022-01-24	0	Throat swab		Negative	NO		Yes	2022-02-14	21	NO		-44585	All India Institute of Medical Sciences, Ansari Nagar, New Delhi, 110029			Yes					0		NO					0	NO			NO
All India Institute Of Medical Sciences, Delhi	AIIMSD/22/103	AIIMSD/22/103	NUHA KHAN	F	N	NA	2	Y	9720508786	2022-01-26	2022-01-31	5	5	Y	Y	2022-01-26	0	Nasopharyngeal swab		Negative	NO		Yes	2022-02-19	24	NO		-44587	All India Institute of Medical Sciences, Ansari Nagar, New Delhi, 110029			Yes					0		NO					0	NO			NO
All India Institute Of Medical Sciences, Delhi	AIIMSD/22/128	AIIMSD/22/128	ANSH RAJ	M	N	NA	2	Y	7061829439	2022-02-03	2022-02-08	5	5		Y	2022-02-05	2	Throat swab		Negative	NO		Yes	2022-02-21	16	NO		-44597	All India Institute of Medical Sciences, Ansari Nagar, New Delhi, 110029			NO					0		NO					0	NO			NO
All India Institute Of Medical Sciences, Delhi	AIIMSD/22/211	AIIMSD/22/211	NIDANSH	M	N	NA	1	Y	9708016666	2022-02-20	2022-02-25	5	5		Y	2022-02-23	3	Throat swab		Negative	NO		Yes	2022-03-04	9	NO		-44615	All India Institute of Medical Sciences, Ansari Nagar, New Delhi, 110029			Yes					0		NO					0	NO			NO
All India Institute Of Medical Sciences, Delhi	AIIMSD/22/239	AIIMSD/22/239	MAYAWATI DEVI	F	N	NA	62	Y	7838246113	2022-03-05	2022-03-10	5	5		NA		-44625	Throat swab		Negative	NO		NO		0	NO		0	Mohna PHC, Mohna, Haryana, 121004 (Villages Deegh Pehladpur, Sagarpur and Sunped)			NO					0		NO					0	NO			NO
All India Institute Of Medical Sciences, Delhi	AIIMSD/22/251	AIIMSD/22/251	SARTHAK	M	N	NA	4	Y	9871308357	2022-03-09	2022-03-14	5	5	Y	Y	2022-03-13	4	Nasopharyngeal swab		Negative	NO		Yes	2022-03-15	2	NO		-44633	All India Institute of Medical Sciences, Ansari Nagar, New Delhi, 110029			Yes					0		NO					0	NO			NO
All India Institute Of Medical Sciences, Delhi	AIIMSD/22/258	AIIMSD/22/258	BALA MANI	F	N	NA	50	Y	8586020309	2022-03-09	2022-03-14	5	5	Y	NA		-44629	Nasopharyngeal swab		Negative	NO		NO		0	NO		0	Day care, AIIMS, Ansari Nagar, New Delhi, 110029			NO					0		NO					0	NO			NO
All India Institute Of Medical Sciences, Delhi	AIIMSD/22/259	AIIMSD/22/259	RAHUL SUDHERA	M	N	NA	27	Y	8338084083	2022-03-09	2022-03-14	5	5	Y	NA		-44629	Nasopharyngeal swab		Negative	NO		NO		0	NO		0	Day care, AIIMS, Ansari Nagar, New Delhi, 110029			NO					0		NO					0	NO			NO
All India Institute Of Medical Sciences, Delhi	AIIMSD/22/260	AIIMSD/22/260	VIJAY KUMAR JHA	M	N	NA	35	Y	8603035160	2022-03-09	2022-03-14	5	5	Y	NA		-44629	Nasopharyngeal swab		Negative	NO		NO		0	NO		0	Day care, AIIMS, Ansari Nagar, New Delhi, 110029			NO					0		NO					0	NO			NO
All India Institute Of Medical Sciences, Delhi	AIIMSD/22/323	AIIMSD/22/323	RAM KISHORE SINGH CHAUHAN	M	N	NA	79	Y	8920899360	2022-03-24	2022-03-29	5	5		NA		-44644	Nasopharyngeal swab		Negative	NO		NO		0	NO		0	Day care, AIIMS, Ansari Nagar, New Delhi, 110029			NO					0		NO					0	NO			NO
All India Institute Of Medical Sciences, Delhi	AIIMSD/22/374	AIIMSD/22/374	DEEN DAYAL	M	N	NA	56	Y	9910189803	2022-04-07	2022-04-12	5	5	Y	Y	2022-04-07	0	Nasopharyngeal swab		Negative	NO		Yes	2022-05-14	37	NO		-44658	All India Institute of Medical Sciences, Ansari Nagar, New Delhi, 110029			Yes					0		NO					0	NO			NO
All India Institute Of Medical Sciences, Delhi	AIIMSD/22/381	AIIMSD/22/381	SARANSH	M	N	NA	9	M	9599736903	2022-04-14	2022-04-19	5	5		Y	2022-04-14	0	Other	BAL	Negative	NO		Yes	2022-04-19	5	NO		-44665	All India Institute of Medical Sciences, Ansari Nagar, New Delhi, 110029			NO					0		NO					0	NO			NO
All India Institute Of Medical Sciences, Delhi	AIIMSD/22/382	AIIMSD/22/382	AYANSH	M	N	NA	9	M	9599736903	2022-04-14	2022-04-19	5	5		Y	2022-04-14	0	Other	BAL	Negative	NO		Yes	2022-04-22	8	NO		-44665	All India Institute of Medical Sciences, Ansari Nagar, New Delhi, 110029			NO					0		NO					0	NO			NO
All India Institute Of Medical Sciences, Delhi	AIIMSD/22/420	AIIMSD/22/420	RAMPYARI	F	N	NA	68	Y	9654626094	2022-04-21	2022-04-26	5	5		NA		-44672	Throat swab		Negative	NO		NO		0	NO		0	Mohna PHC, Mohna, Haryana, 121004 (Villages Deegh Pehladpur, Sagarpur and Sunped)			NO					0		NO					0	NO			NO
All India Institute Of Medical Sciences, Delhi	AIIMSD/22/422	AIIMSD/22/422	RAJWATI	F	N	NA	74	Y	9643176829	2022-04-21	2022-04-26	5	5	Y	NA		-44672	Throat swab		Negative	NO		NO		0	NO		0	Mohna PHC, Mohna, Haryana, 121004 (Villages Deegh Pehladpur, Sagarpur and Sunped)			NO					0		NO					0	NO			NO
All India Institute Of Medical Sciences, Delhi	AIIMSD/21/066	AIIMSD/21/066	VAIBHAV DAS	M	N	NA	3	Y	9718501421	2021-08-18	2021-08-24	6	6	Y	Y	2021-08-24	6	Throat swab		Negative	Yes	2021-08-24	Yes	2021-09-15	22	NO		-44432				Yes					0		Yes					0	NO			Yes
All India Institute Of Medical Sciences, Delhi	AIIMSD/21/069	AIIMSD/21/069	HARSHIT	M	N	NA	2	Y	7982178248	2021-08-21	2021-08-27	6	6	Y	NA		-44429	Nasopharyngeal swab		Negative	NO		NO		0	NO		0				NO					0		NO					0	NO			NO
All India Institute Of Medical Sciences, Delhi	AIIMSD/21/076	AIIMSD/21/076	PRINCE	M	N	NA	13	Y	9953945420	2021-08-25	2021-08-31	6	6		Y	2021-08-14	-11	Throat swab		Negative	NO		Yes	2021-10-09	56	NO		-44422				Yes					0		NO					0	NO			NO
All India Institute Of Medical Sciences, Delhi	AIIMSD/21/083	AIIMSD/21/083	ANCHANA KUMARI	F	N	NA	47	Y	9582161486	2021-08-28	2021-09-03	6	6	Y	Y	2021-08-31	3	Throat swab		Negative	NO		Yes	2021-09-04	4	NO		-44439				NO					0		NO					0	NO			NO
All India Institute Of Medical Sciences, Delhi	AIIMSD/21/099	AIIMSD/21/099	RISHU RAJ	M	N	NA	15	Y	9250144798	2021-08-31	2021-09-06	6	6	Y	Y	2021-08-31	0	Throat swab		Negative	NO		Yes	2021-10-09	39	NO		-44439				Yes					0		NO					0	Yes			Yes
All India Institute Of Medical Sciences, Delhi	AIIMSD/21/101	AIIMSD/21/101	GUDIYA	F	N	NA	25	Y	9911994621	2021-09-02	2021-09-08	6	6	Y	Y	2021-09-07	5	Throat swab		Negative	Yes	2021-09-07	Yes	2021-10-02	25	NO		-44446				Yes					0		NO					0	NO			NO
All India Institute Of Medical Sciences, Delhi	AIIMSD/21/102	AIIMSD/21/102	UTKARSH	M	N	NA	11	M	7892133132	2021-09-02	2021-09-08	6	6		Y	2021-09-04	2	Other	BAL	Negative	NO		NO		-44443	Yes	2021-09-09	5				NO					0		NO					0	NO			NO
All India Institute Of Medical Sciences, Delhi	AIIMSD/21/103	AIIMSD/21/103	NEETU KUMARI VERMA	F	N	NA	38	Y	9582937873	2021-09-02	2021-09-08	6	6	Y	Y	2021-09-02	0	Throat swab		Negative	NO		Yes	2021-09-11	9	NO		-44441				NO					0		NO					0	NO			NO
All India Institute Of Medical Sciences, Delhi	AIIMSD/21/119	AIIMSD/21/119	SUYESHA	F	N	NA	27	Y	8374095760	2021-09-08	2021-09-14	6	6		Y	2021-09-12	4	Throat swab		Positive	NO		Yes	2021-09-17	5	NO		-44451				NO					0		NO					0	NO			NO
All India Institute Of Medical Sciences, Delhi	AIIMSD/21/178	AIIMSD/21/178	SUMAN KUMARI	F	N	NA	40	Y	8800490384	2021-09-22	2021-09-28	6	6		NA		-44461	Throat swab		Positive	NO		NO		0	NO		0	PRC/ Day care, AIIMS, Delhi			NO					0		NO					0	NO			NO
All India Institute Of Medical Sciences, Delhi	AIIMSD/21/188	AIIMSD/21/188	KHUSHI	F	N	NA	7	Y	7530885285	2021-09-23	2021-09-29	6	6	Y	Y	2021-10-01	8	Throat swab		Negative	NO		NO		-44470	Yes	2021-10-01	0				NO					0		Yes					0	NO			Yes
All India Institute Of Medical Sciences, Delhi	AIIMSD/21/189	AIIMSD/21/189	SANGEETA KALAWAT	F	N	NA	34	Y	9868901536	2021-09-24	2021-09-30	6	6	Y	Y	2021-09-24	0	Throat swab		Negative	NO		Yes	2021-10-04	10	NO		-44463				NO					0		NO					0	NO			NO
All India Institute Of Medical Sciences, Delhi	AIIMSD/21/192	AIIMSD/21/192	SUHANA SINGHAL	F	N	NA	2	Y	9899897248	2021-09-24	2021-09-30	6	6	Y	Y	2021-09-29	5	Nasopharyngeal swab		Negative	NO		Yes	2021-09-30	1	NO		-44468				NO					0		NO					0	NO			NO
All India Institute Of Medical Sciences, Delhi	AIIMSD/21/198	AIIMSD/21/198	B/O MEENU	F	N	NA	1	M	7701951936	2021-09-28	2021-10-04	6	6		Y	2021-09-09	24	Throat swab		Negative	Yes	2021-09-09	NO		0	Yes	2021-10-24	45				Yes					0		Yes					0	NO			NO
All India Institute Of Medical Sciences, Delhi	AIIMSD/21/201	AIIMSD/21/201	CHANDAN KUMAR	M	N	NA	32	Y	9621409186	2021-09-29	2021-10-05	6	6		Y	2021-09-30	1	Nasopharyngeal swab		Negative	NO		Yes	2021-10-18	18	NO		-44469				Yes					0		NO					0	NO			NO
All India Institute Of Medical Sciences, Delhi	AIIMSD/21/208	AIIMSD/21/208	LAVKUSH KUMAR	M	N	NA	1	Y	9934401716	2021-09-29	2021-10-05	6	6		Y	2021-09-29	0	Throat swab		Negative	Yes	2021-10-01	Yes	2021-10-14	15	NO		-44468				NO					0		NO					0	Yes			NO
All India Institute Of Medical Sciences, Delhi	AIIMSD/21/234	AIIMSD/21/234	KANISHK	M	N	NA	3	Y	7838686951	2021-10-07	2021-10-13	6	6	Y	Y	2021-10-11	4	Throat swab		Negative	NO		Yes	2021-10-17	6	NO		-44480				NO					0		NO					0	NO			NO
All India Institute Of Medical Sciences, Delhi	AIIMSD/21/235	AIIMSD/21/235	BHAWNA	F	N	NA	29	Y	9953153189	2021-10-08	2021-10-14	6	6	Y	NA		-44477	Throat swab		Negative	NO		NO		0	NO		0	PRC/ Day care, AIIMS, Delhi			NO					0		NO					0	NO			NO
All India Institute Of Medical Sciences, Delhi	AIIMSD/21/249	AIIMSD/21/249	SANDEEP RAO	M	N	NA	24	Y	7899031669	2021-10-12	2021-10-18	6	6		NA		-44481	Throat swab		Negative	NO		NO		0	NO		0	PRC/ Day care, AIIMS, Delhi			NO					0		NO					0	NO			NO
All India Institute Of Medical Sciences, Delhi	AIIMSD/21/259	AIIMSD/21/259	SANJAY	M	N	NA	30	Y	9009448387	2021-10-14	2021-10-20	6	6		Y	2021-10-19	5	Other	BAL	Negative	Yes	2021-10-19	NO		-44488	Yes	2021-10-21	2				NO					0		NO					0	NO			NO
All India Institute Of Medical Sciences, Delhi	AIIMSD/21/277	AIIMSD/21/277	HUMNA KHAN	F	N	NA	3	Y	9997174809	2021-10-19	2021-10-25	6	6	Y	Y	2021-10-19	0	Throat swab		Negative	NO		Yes	2021-10-31	12	NO		-44488				NO					0		NO					0	NO			NO
All India Institute Of Medical Sciences, Delhi	AIIMSD/21/288	AIIMSD/21/288	YILO KAYINA	M	N	NA	3	Y	8974826049	2021-10-22	2021-10-28	6	6		Y	2021-10-26	4	Nasopharyngeal swab		Negative	NO		NO		-44495	Yes	2021-10-29	3				Yes					0		Yes					0	NO			NO
All India Institute Of Medical Sciences, Delhi	AIIMSD/21/325	AIIMSD/21/325	ALI	M	N	NA	8	M	9897574484	2021-11-02	2021-11-08	6	6	Y	Y	2021-11-02	0	Throat swab		Negative	NO		Yes	2021-11-12	10	NO		-44502				Yes					0		NO					0	NO			NO
All India Institute Of Medical Sciences, Delhi	AIIMSD/21/338	AIIMSD/21/338	DHEERAJ KUMAR	M	N	NA	42	Y	9810020901	2021-11-05	2021-11-11	6	6	Y	Y	2021-11-09	4	Throat swab		Negative	Yes	2021-11-10	Yes	2021-11-15	6	NO		-44509				Yes					0		NO					0	Yes			Yes
All India Institute Of Medical Sciences, Delhi	AIIMSD/21/378	AIIMSD/21/378	SUBHAM SAMANTA	M	NA	NA	3	Y	8076252516	2021-11-20	2021-11-26	6	6		Y	2021-11-20	0	Throat swab		Negative	NO		Yes	2021-12-22	32	NO		-44520				NO					0		NO					0	NO			NO
All India Institute Of Medical Sciences, Delhi	AIIMSD/21/425	AIIMSD/21/425	RESHAB CHANDRA	M	N	NA	13	Y	9811306641	2021-11-30	2021-12-06	6	6	Y	Y	2021-12-05	5	Other	BAL	Negative	Yes	2021-12-05	Yes	2021-12-08	3	NO		-44535	All India Institute of Medical Sciences, Delhi			Yes					0		Yes					0	NO			NO
All India Institute Of Medical Sciences, Delhi	AIIMSD/21/453	AIIMSD/21/453	SASHWAT VERMA	M	N	NA	11	Y	9837790552	2021-12-10	2021-12-16	6	6	Y	Y	2021-12-12	2	Throat swab		Negative	NO		Yes	2021-12-28	16	NO		-44542	All India Institute of Medical Sciences, Delhi			Yes					0		NO					0	NO			NO
All India Institute Of Medical Sciences, Delhi	AIIMSD/21/520	AIIMSD/21/520	SALIL SHARMA	M	N	NA	58	Y	9811745443	2021-12-22	2021-12-28	6	6	Y	Y	2021-12-23	1	Nasopharyngeal swab		Negative	NO		Yes	2022-01-17	25	NO		-44553	All India Institute of Medical Sciences, Delhi			Yes					0		NO					0	NO			NO
All India Institute Of Medical Sciences, Delhi	AIIMSD/22/104	AIIMSD/22/104	AIRON ORAON	M	N	NA	1	Y	6206590501	2022-01-25	2022-01-31	6	6	Y	Y	2022-01-29	4	Throat swab		Negative	NO		Yes	2022-02-10	12	NO		-44590	All India Institute of Medical Sciences, Ansari Nagar, New Delhi, 110029			Yes					0		NO					0	NO			NO
All India Institute Of Medical Sciences, Delhi	AIIMSD/22/126	AIIMSD/22/126	B/O KAVITA	M	N	NA	4	M	7413121191	2022-02-01	2022-02-07	6	6		Y	2022-02-01	0	Other	BAL	Negative	Yes	2022-02-06	Yes	2022-03-11	38	NO		-44593	All India Institute of Medical Sciences, Ansari Nagar, New Delhi, 110029			Yes					0		NO					0	NO			NO
All India Institute Of Medical Sciences, Delhi	AIIMSD/22/163	AIIMSD/22/163	SHANKAR LAL	M	N	NA	60	Y	9650255710	2022-02-09	2022-02-15	6	6	Y	NA		-44601	Throat swab		Negative	NO		NO		0	NO		0	Mohna PHC, Mohna, Haryana, 121004 (Villages Deegh Pehladpur, Sagarpur and Sunped)			NO					0		NO					0	NO			NO
All India Institute Of Medical Sciences, Delhi	AIIMSD/22/226	AIIMSD/22/226	RUDAR	M	N	NA	1	Y	8560919137	2022-03-01	2022-03-07	6	6	Y	Y	2022-03-01	0	Throat swab		Negative	NO		Yes	2022-03-15	14	NO		-44621	All India Institute of Medical Sciences, Ansari Nagar, New Delhi, 110029			NO					0		NO					0	NO			NO
All India Institute Of Medical Sciences, Delhi	AIIMSD/22/227	AIIMSD/22/227	AARADHAYA	F	N	NA	2	Y	9540678719	2022-03-01	2022-03-07	6	6		Y	2022-03-05	4	Nasal Swab		Negative	NO		Yes	2022-03-10	5	NO		-44625	All India Institute of Medical Sciences, Ansari Nagar, New Delhi, 110029			NO					0		NO					0	NO			NO
All India Institute Of Medical Sciences, Delhi	AIIMSD/22/299	AIIMSD/22/299	NASSO	F	N	NA	90	Y	9873865113	2022-03-18	2022-03-24	6	6	Y	NA		-44638	Throat swab		Negative	NO		NO		0	NO		0	Panhera Khurd PHC, Panhera Kalan Road, Panhera Khurd, Haryana, 121004 (Villages Piala, Khandawali)			NO					0		NO					0	NO			NO
All India Institute Of Medical Sciences, Delhi	AIIMSD/22/306	AIIMSD/22/306	VIDHYA DEVI	F	N	NA	60	Y	9873161319	2022-03-22	2022-03-28	6	6	Y	NA		-44642	Throat swab		Negative	NO		NO		0	NO		0	Mohna PHC, Mohna, Haryana, 121004 (Villages Deegh Pehladpur, Sagarpur and Sunped)			NO					0		NO					0	NO			NO
All India Institute Of Medical Sciences, Delhi	AIIMSD/22/313	AIIMSD/22/313	ISHWAR	M	N	NA	74	Y	9350689987	2022-03-23	2022-03-29	6	6		NA		-44643	Throat swab		Negative	NO		NO		0	NO		0	Mohna PHC, Mohna, Haryana, 121004 (Villages Deegh Pehladpur, Sagarpur and Sunped)			NO					0		NO					0	NO			NO
All India Institute Of Medical Sciences, Delhi	AIIMSD/22/326	AIIMSD/22/326	KUMARI TRIPTA	F	N	NA	31	Y	9717289622	2022-03-29	2022-04-04	6	6		NA		-44649	Throat swab		Negative	NO		NO		0	NO		0	EHS OPD, AIIMS, Ansari Nagar, New Delhi, 110029			NO					0		NO					0	NO			NO
[truncated: 32,721 more rows]
[truncated: 23 more columns]
